# Supplementary material for: Early-life famine exposure and subsequent risk of chronic disease comorbidity in later adulthood: the role of social activities
Source: Front Nutr. 2025 Apr 8;12:1532731. doi: 10.3389/fnut.2025.1532731 (PMC12011593; doi:10.3389/fnut.2025.1532731)
Supplement: Supplementary file 2 [file Data_Sheet_1.xlsx]

## Sheet: Sheet1
ID	householdID	communityID	Province	Severity	Severity1	Gender	Age	Group	famine	Residence	Education	Marital_status	per_capita_income	Self_reported_health	Hypertension	Dyslipidemia	Diabetes	Cancer	Chronic_Lung_diseases	Liver_disease	Heart_attack	Stroke	Kidney_disease	Stomach_disease	Emotional_problems	Memory_related_disease	Arthritis	Asthma	Multiple	Multiple_diseases	Multiple_diseases4	cvd	metabolic	cvd_metabolic	respiratory	digestive	neuroMental	Smoking_status	METs_per_week	PA	Social_activity	Social_activity1	Drinking_habits
94004113002	940041130	940041	北京	0	0	2	65	4	1	1	2	0	26666.7	1	1	0	0	0	0	0	0	0	0	0	0	0	0	0	1	0	0	1	0	1	0	0	0	2	792	2	1	3	0
94004111002	940041110	940041	北京	0	0	2	64	4	1	1	1	1	#N/A	3	0	1	0	0	1		1	0	0		0	0	1	0	4	1	1	1	1	1	1	0	0	2	247.5	1	1	2	0
94004111001	940041110	940041	北京	0	0	2	64	4	1	1	1	1	0	3	0		0	0	1	0		0	0	0	0	0		0	1	0	0	0	0	0	1	0	0	2	247.5	1	1	2	0
94004109001	940041090	940041	北京	0	0	2	60	2	1	1	2	1	0	2	0	0	1	0	0	0	0	0	0	0	0	0	1	0	2	1	0	0	1	1	0	0	0	2	247.5	1	1	3	0
94004107001	940041070	940041	北京	0	0	1	62	3	1	1	3	0	0	1		0	0	0	0	0	0	0	0	0	0	0	0	0	0	0	0	0	0	0	0	0	0		247.5	1	1	1	2
94004302002	940043020	940043	北京	0	0	1	58	1	1	1	3	1	0	2		1	0	0	0	0	0	0	0	0	0	0	0	0	1	0	0	0	1	1	0	0	0		666	2	1	5	2
94004319001	940043190	940043	北京	0	0	2	59	1	1	1	4	1	#N/A	2	0		0	0	0		0	0	0		0	0	0	0	0	0	0	0	0	0	0	0	0	2	967.5	2	1	2	0
94004319003	940043190	940043	北京	0	0	1	63	3	1		4	1	60000	1	0	1	0	0	0	0	0	0	0	0	0	0	0	0	1	0	0	0	1	1	0	0	0	1	547.5	1	1	6	2
194037204001	1940372040	1940372	天津	0	0	2	60	2	1	1	3	1	0	2	0	0	0	0	0	0	0	0	0	0	0	0		0	0	0	0	0	0	0	0	0	0	2	547.5	1	1	1	0
194037204002	1940372040	1940372	天津	0	0	1	64	4	1	1	2	1	#N/A		1	0	0	0	0	0	0	0	0	1	0	0	0	0	2	1	0	1	0	1	0	1	0		247.5	1	1	2	0
194037227003	1940372270	1940372	天津	0	0	1	56	0	0		3	1	#N/A		0	1	1	0	0	0	0	0	0	0	0	0	0	0	2	1	0	0	1	1	0	0	0	1	674	2	0	0	0
194037310001	1940373100	1940373	天津	0	0	1	55	0	0	2	2	1	#N/A	1	1	0	0	0	0	0	0	0	0	0	0	0	0	0	1	0	0	1	0	1	0	0	0		2034	2	1	1	2
194037316002	1940373160	1940373	天津	0	0	2	65	4	1	2	1	1	#N/A	1	0	0	0	0	0	0	0	0	0	0	0	0	0	0	0	0	0	0	0	0	0	0	0		327.5	1	1	1	1
194037314001	1940373140	1940373	天津	0	0	1	59	1	1	2	1	1	#N/A	2		0	0	0	0	0	0	1	0	0	0	0	0	0	1	0	0	1	0	1	0	0	0		247.5	1	1	1	2
194037319001	1940373190	1940373	天津	0	0	1	64	4	1	1	4	1	0	2	0	1	0	0	0	0	0	0	0	0	0	0	0	0	1	0	0	0	1	1	0	0	0	1	247.5	1	1	3	1
194037306002	1940373060	1940373	天津	0	0	2	62	2	1	2	1	0	0	2	0	0	0	0	0	0	0	0	0	0	0	0	1	0	1	0	0	0	0	0	0	0	0	2	894	2	0	0	0
194037308002	1940373080	1940373	天津	0	0	1	54	0	0	2	2	1	#N/A		1	0	0	0	0	0	0	0	0	0	0	0	0	0	1	0	0	1	0	1	0	0	0	1	1147.5	2	0	0	2
194037308001	1940373080	1940373	天津	0	0	2	54	0	0	2	3	1	0	1	0	0	0	0	0	0	0	0	0	0	0	0	0	0	0	0	0	0	0	0	0	0	0	2	247.5	1	1	1	2
194037307001	1940373070	1940373	天津	0	0	1	62	2	1	2	2	1	#N/A	1			0	0	0	0	0	0	0	0	0	0		0	0	0	0	0	0	0	0	0	0		3672	3	0	0	2
194037307002	1940373070	1940373	天津	0	0	2	62	3	1	2	1	1	0	2	0	1	0	0	0	0	1	0	0		0	0		0	2	1	0	1	1	1	0	0	0		720	2	1	1	0
194037340002	1940373400	1940373	天津	0	0	1	55	0	0	2	2	1	#N/A		1	0	0	0	0	0	0	0	0	0	0	0	0	0	1	0	0	1	0	1	0	0	0	1	66	1	0	0	0
194037324001	1940373240	1940373	天津	0	0	1	64	4	1	2	1	1	#N/A	2	0	0	0	0	0	0	0	0	0	0	0		0	0	0	0	0	0	0	0	0	0	0	2	2880	2	0	0	0
194037302002	1940373020	1940373	天津	0	0	1	60	2	1	2	1	1	#N/A	2	0	0	0	0	0	0	0	0	0	0	0	0	0	0	0	0	0	0	0	0	0	0	0	2	792	2	1	1	2
194037302001	1940373020	1940373	天津	0	0	2	61	2	1	2	1	1	0	1	0	0	0	0	0	0	0	0	0	0	0	0	0	0	0	0	0	0	0	0	0	0	0	2	327.5	1	0	0	0
194037332001	1940373320	1940373	天津	0	0	1	61	2	1	2	1	1	#N/A	2	0	0		0	0	0	1		0	0	0	0	0	0	1	0	0	1	0	1	0	0	0		674	2	0	0	2
194037332002	1940373320	1940373	天津	0	0	2	61	2	1	2	2	1	0	2	0	0		0	0	0	0	0	0	0	0	0	0	0	0	0	0	0	0	0	0	0	0		594	1	1	1	0
194037335002	1940373350	1940373	天津	0	0	1	56	0	0	2	2	1	#N/A	1		0	0	0	0	0	0	0	0	0	0	0	0	0	0	0	0	0	0	0	0	0	0		2532	2	1	1	2
194037330002	1940373300	1940373	天津	0	0	1	61	2	1	2	1	1	#N/A	1	0	0	0	0	0	0	0	0	0	0	0	0	0	0	0	0	0	0	0	0	0	0	0		1207.5	2	1	1	2
194037318002	1940373180	1940373	天津	0	0	1	60	2	1	2	2	1	12000	1	0			0	0	0	0	0	0	0	0	0	0	0	0	0	0	0	0	0	0	0	0		1147.5	2	1	5	0
194037318001	1940373180	1940373	天津	0	0	2	60	2	1	2	3	1	#N/A	1	0		0	0	0	0	0	0	0	0	0	0	0	0	0	0	0	0	0	0	0	0	0	2	327.5	1	1	3	0
194037349001	1940373490	1940373	天津	0	0	1	55	0	0	2	1	1	#N/A	1	0	0	0	0	0	0	0	0	0	0	0	0	0	0	0	0	0	0	0	0	0	0	0		2514	2	1	1	2
194037312001	1940373120	1940373	天津	0	0	2	57	1	1	2	3	0	2750	1		0	0	0	0	0	0	0	0	0	0	0		0	0	0	0	0	0	0	0	0	0	2	80	1	1	1	0
64028313003	640283130	640283	河北省	0	0	1	54	0	0	1	2	1	#N/A		0	0	0	0	0	0	0	0	0	0	0	0	0	0	0	0	0	0	0	0	0	0	0	2	327.5	1	0	0	0
64028313002	640283130	640283	河北省	0	0	2	55	0	0	1	2	1	85000	2	0	0	0	0	0	0	0	0	0	0	0	0	0	0	0	0	0	0	0	0	0	0	0		547.5	1	1	1	0
64028307001	640283070	640283	河北省	0	0	2	62	3	1	1	3	0	0	2	0	0	0	0	0	0	0	0	0		0	0	0	0	0	0	0	0	0	0	0	0	0	2	366	1	1	3	0
64028311001	640283110	640283	河北省	0	0	2	55	0	0	1	3	1	0	2	0	0	0	0	0	0	0	0	0	0	0	0	0	0	0	0	0	0	0	0	0	0	0	2	247.5	1	0	0	0
64028304001	640283040	640283	河北省	0	0	1	55	0	0	1	1	1	#N/A	2	0	0	0	0		0	0	0	0		0	0	0	0	0	0	0	0	0	0	0	0	0	1	247.5	1	1	1	2
64028304002	640283040	640283	河北省	0	0	2	55	0	0	1	2	1	0	2			0	0	1	0	0	0	0	0	0	0		0	1	0	0	0	0	0	1	0	0	2	247.5	1	1	1	0
64028108002	640281080	640281	河北省	0	0	2	55	0	0	1	3	1	5400	1	0		0	0	0	0	0	0	0	0	0	0	0	0	0	0	0	0	0	0	0	0	0	2	247.5	1	0	0	0
64028121002	640281210	640281	河北省	0	0	2	55	0	0	1	2	1	925	1	0	1	0	0	0	0	1	0	0	0	0	0	0	0	2	1	0	1	1	1	0	0	0	2	0	1	1	1	0
64028121001	640281210	640281	河北省	0	0	1	58	1	1	1	2	1	#N/A		0	0	0	0	0	0	0	0	0	0	0	0	0	0	0	0	0	0	0	0	0	0	0	1	247.5	1	1	2	2
64028117002	640281170	640281	河北省	0	0	2	58	1	1	1	4	1	2500	2	0	1	0	0	0	0	1	0	0	0	0	0	0	0	2	1	0	1	1	1	0	0	0	2	967.5	2	1	4	1
64028117001	640281170	640281	河北省	0	0	1	59	1	1	1	3	1	#N/A	2	0		1	0	0	0	0	0	0	0	0	0	0	0	1	0	0	0	1	1	0	0	0	2	666	2	1	4	1
64028103002	640281030	640281	河北省	0	0	1	63	3	1	1	4	1	#N/A	2	0	0	0	0	0	0	1	0	0	1	0	0	0	0	2	1	0	1	0	1	0	1	0		1752	2	0	0	1
64028103001	640281030	640281	河北省	0	0	2	61	2	1	1	3	1	31666.7	2	0	0	0	0	0	0	0	0	0	0	0	0	0	0	0	0	0	0	0	0	0	0	0	2	1752	2	1	1	1
64028114002	640281140	640281	河北省	0	0	1	65	4	1	1	3	1	15000	2	1	1	0	0	0	0	1	0	0	1	0	0	0	0	4	1	1	1	1	1	0	1	0		247.5	1	1	2	2
64028114001	640281140	640281	河北省	0	0	2	65	4	1	1	2	1	#N/A	2	0	0	0	0	0	0	0		0	0	0	0	0	0	0	0	0	0	0	0	0	0	0	2	247.5	1	1	1	0
64028104001	640281040	640281	河北省	0	0	1	56	0	0	1	3	1	0	2	0	0	0	0	0	0	0	0	0	0	0	0	0	0	0	0	0	0	0	0	0	0	0	2	247.5	1	1	2	2
64028104002	640281040	640281	河北省	0	0	2	55	0	0	1	3	1	#N/A	2	0	0	0		0	0	0	0	0		0	0	0	0	0	0	0	0	0	0	0	0	0	2	247.5	1	1	1	1
64028113001	640281130	640281	河北省	0	0	1	62	3	1	1	3	1	#N/A	1	0	0	0	0	0	0	0	0	0	0	0	0	0	0	0	0	0	0	0	0	0	0	0		247.5	1	1	1	2
64028208002	640282080	640282	河北省	0	0	2	61	2	1	1	3	1	#N/A	2			0	0	0	0	0	0	0	0	0	0		0	0	0	0	0	0	0	0	0	0	1	66	1	1	5	0
64028208001	640282080	640282	河北省	0	0	1	61	2	1	1	1	1	20000	2	0	0	0	0	0	0		0	0	0	0	0	0	0	0	0	0	0	0	0	0	0	0		594	1	1	2	0
64028215001	640282150	640282	河北省	0	0	1	54	0	0	1	2	0	16066.7	2		0	0	0	0	0	0		0	0	0	0	0	0	0	0	0	0	0	0	0	0	0		247.5	1	1	3	2
64028218002	640282180	640282	河北省	0	0	1	55	0	0	1	2	1	40000	2		0	0	0	0	0	0	0	0	0	0	0	0	0	0	0	0	0	0	0	0	0	0		66	1	1	1	2
64028212001	640282120	640282	河北省	0	0	1	63	3	1	1	2	1	#N/A		0	1	0	0	0	0	0	1	0	0	0	0	0	0	2	1	0	1	1	1	0	0	0	1	594	1	1	1	2
64028212002	640282120	640282	河北省	0	0	2	63	3	1	1	3	1	0	2	0	1	0	0	0	0	0	0	0	1	0	0	0	0	2	1	0	0	1	1	0	1	0	2	247.5	1	1	2	0
64028217001	640282170	640282	河北省	0	0	2	60	2	1	1	2	1	#N/A	2	0	0	0	0	0	0	0	0	0	1	0	0	0	0	1	0	0	0	0	0	0	1	0	2	547.5	1	1	3	0
64028217002	640282170	640282	河北省	0	0	1	60	2	1	1	2	1	36000	2	1	0	0			0	0	1	0	0	0	0	0	0	2	1	0	1	0	1	0	0	0		247.5	1	1	3	1
64028203002	640282030	640282	河北省	0	0	1	61	2	1	1	3	1	0	3				0	0	0	0	0	0	0	0	0	0	0	0	0	0	0	0	0	0	0	0		247.5	1	0	0	0
64028220001	640282200	640282	河北省	0	0	1	55	0	0	1	1	0	25000	1	0	0	0	0	0	0	0	0	0	0	0	0	0	0	0	0	0	0	0	0	0	0	0		600	2	1	1	0
64028210001	640282100	640282	河北省	0	0	1	61	2	1	1	3	0	18000	3	0	0	0	0	0	0	0	0	0	0	1	1	1	1	4	1	1	0	0	0	1	0	1	1	460	1	1	2	0
64028206001	640282060	640282	河北省	0	0	2	61	2	1	1	2	0	0	2	1	0	0	0	0	0	0	0	0	0	0	0	0	0	1	0	0	1	0	1	0	0	0	2	547.5	1	1	2	0
64028216001	640282160	640282	河北省	0	0	2	65	4	1	1	3	0	0	2	0	0	0	0	0	1	0	0	0	0	0	0	0	0	1	0	0	0	0	0	0	1	0	2	327.5	1	1	2	1
64028219002	640282190	640282	河北省	0	0	2	64	4	1	1	2	1	0	2	0	0	0	0	0		0	0	0	0	0	0		0	0	0	0	0	0	0	0	0	0	2	300	1	1	1	0
64033321001	640333210	640333	河北省	0	0	1	63	3	1	2	2	1	0	2		0	0	0		0	0	0	0	0	0	0	0		0	0	0	0	0	0	0	0	0		1314	2	0	0	2
64033321002	640333210	640333	河北省	0	0	2	62	3	1	2	1	1	#N/A	3	0	0	0	0	0	0	0	0	0	0	0	0		0	0	0	0	0	0	0	0	0	0	2	792	2	1	3	0
64033327002	640333270	640333	河北省	0	0	2	65	4	1	2	1	1	43800	3	1	1	0	0	0	0		0	0			0	0	0	2	1	0	1	1	1	0	0	0	2	960	2	0	0	0
64033325002	640333250	640333	河北省	0	0	2	63	3	1	2	1	0	0	3	0	0	0	0	0	0	0	0	0	0	0	0	1	0	1	0	0	0	0	0	0	0	0	2	594	1	1	1	0
64033330002	640333300	640333	河北省	0	0	1	62	3	1	2	2	1	6000	2		0	0	0	0	0	0	0		0	0	0		0	0	0	0	0	0	0	0	0	0		2167.5	2	0	0	2
64033330001	640333300	640333	河北省	0	0	2	60	2	1	2	2	1	#N/A	2		0	0	0	0	0	1	0	0	0	0	0		0	1	0	0	1	0	1	0	0	0	2	594	1	0	0	0
64033324001	640333240	640333	河北省	0	0	2	65	4	1	2	1	0	0	3		0		0	0				0		0	0			0	0	0	0	0	0	0	0	0	2	366	1	1	2	0
64033333001	640333330	640333	河北省	0	0	1	55	0	0	1	3	0	0	3	0	0	0	0	0	0	0	0	0	0	0	0	1	0	1	0	0	0	0	0	0	0	0		247.5	1	1	4	1
64033306002	640333060	640333	河北省	0	0	1	61	2	1	2	3	1	0	2		0	0	0	0	0	0	0	0	0	0	0	0	0	0	0	0	0	0	0	0	0	0		1987.5	2	1	3	2
64033306001	640333060	640333	河北省	0	0	2	62	3	1	2	1	1	#N/A	2		1	0	0	1	0	0	0	0		0	0	0	0	2	1	0	0	1	1	1	0	0	2	594	1	1	3	0
64033331002	640333310	640333	河北省	0	0	1	64	4	1	2	1	1	0	3		0	0	0	0	0		1	0	0	0	0	0	0	1	0	0	1	0	1	0	0	0		1554	2	0	0	0
64033331001	640333310	640333	河北省	0	0	2	62	3	1	2	3	1	#N/A	2	0	0	0	0	0	0	0	0		0	0	0	0	0	0	0	0	0	0	0	0	0	0	2	674	2	1	2	0
64033340001	640333400	640333	河北省	0	0	1	56	0	0	2	3	0	#N/A	2		0	0	0	0	0	1	0	0	0	0	0	1	0	2	1	0	1	0	1	0	0	0	1	1207.5	2	0	0	2
64033304001	640333040	640333	河北省	0	0	2	65	4	1	2	1	0	0	1	0		0	0	0	0	0	0	0	0	0	0		0	0	0	0	0	0	0	0	0	0	2	594	1	1	1	0
64033343001	640333430	640333	河北省	0	0	2	64	4	1	2	1	1	#N/A	2	1	1	1	0	0	0	0	1	0	0	0	0	0	0	4	1	1	1	1	1	0	0	0	2	547.5	1	1	1	1
64033335002	640333350	640333	河北省	0	0	1	55	0	0	2	1	1	9800	2	0	0	0	0	0	0	0	0	0	0	0	0	0	0	0	0	0	0	0	0	0	0	0		1440	2	0	0	2
64033314002	640333140	640333	河北省	0	0	1	62	2	1	2	1	1	0	1	0	0		0	0	0	0	0	0	0	0	0		0	0	0	0	0	0	0	0	0	0		1687.5	2	1	1	0
64033318001	640333180	640333	河北省	0	0	1	58	1	1	2	2	0	#N/A	2		0	0	0	0	0	0	0	0	0	0	0		0	0	0	0	0	0	0	0	0	0		1920	2	0	0	0
64033318002	640333180	640333	河北省	0	0	2	58	1	1	2	2	0	0	2	1	0	0	0	0	0	0	0	0	0	0	0		0	1	0	0	1	0	1	0	0	0	2	674	2	0	0	0
64033328001	640333280	640333	河北省	0	0	1	57	1	1	2	3	1	0	3		1	0	0	0	0	0	1	0	0	0	1		0	3	1	0	1	1	1	0	0	1		247.5	1	0	0	2
64033338002	640333380	640333	河北省	0	0	1	55	0	0	2	2	0	15000	3	0	0	0	0	0		0	0	1		0	0	0	0	1	0	0	0	0	0	0	0	0		1512	2	1	3	0
64033309001	640333090	640333	河北省	0	0	1	62	3	1	2	3	1	0	3			0	0		0	0	0	0		0	0	0	0	0	0	0	0	0	0	0	0	0		2887.5	2	1	1	1
64033309002	640333090	640333	河北省	0	0	2	62	3	1	2	1	1	#N/A	2	0	1	0	0	0	0	0	0	0	0	0	0	0	0	1	0	0	0	1	1	0	0	0	2	1512	2	1	1	0
64033311002	640333110	640333	河北省	0	0	1	57	1	1	2	3	1	#N/A	2		0	0	0	0	0		0	0		0	0	0	0	0	0	0	0	0	0	0	0	0		960	2	1	3	2
64033311001	640333110	640333	河北省	0	0	2	60	2	1	2	3	1	35000	1			0		0	0		0	0		0	0	0	0	0	0	0	0	0	0	0	0	0	2	247.5	1	0	0	0
64033310002	640333100	640333	河北省	0	0	1	55	0	0	2	1	1	#N/A	2	0	0	0	0	0	0	0	0	0		0	0		0	0	0	0	0	0	0	0	0	0		247.5	1	1	1	0
64033223002	640332230	640332	河北省	0	0	1	64	4	1	2	3	1	0	2	0			0	0			0		0	0	0		0	0	0	0	0	0	0	0	0	0		1147.5	2	1	4	1
64033223001	640332230	640332	河北省	0	0	2	61	2	1	2	1	1	#N/A	3		1	0	0	0			0	1		0	0	0	0	2	1	0	0	1	1	0	0	0	2	3474	3	1	2	0
64033213002	640332130	640332	河北省	0	0	2	61	2	1	2	1	1	#N/A	2		0	0	0	0	0	1	0	0	0	0	0		0	1	0	0	1	0	1	0	0	0	2	547.5	1	0	0	0
64033232001	640332320	640332	河北省	0	0	1	54	0	0	2	2	1	0	3			0	0	0	0		0	0		0	0	0	0	0	0	0	0	0	0	0	0	0		594	1	1	5	2
64033208002	640332080	640332	河北省	0	0	1	55	0	0	1	3	1	#N/A	2	0	0	0	0	0	0	0	0	0	0	0	0		0	0	0	0	0	0	0	0	0	0		66	1	0	0	0
64033208001	640332080	640332	河北省	0	0	2	55	0	0	2	2	0	5000	2	0	0		0	0	0	0	0	0	0	0	0	0	0	0	0	0	0	0	0	0	0	0	2	247.5	1	0	0	0
64033230001	640332300	640332	河北省	0	0	1	55	0	0	2	1	0	12000	1	0	0	0	0	0	0	0	0	0	0	0	0	0	0	0	0	0	0	0	0	0	0	0	2	247.5	1	0	0	0
64033209002	640332090	640332	河北省	0	0	1	58	1	1	2	3	0	10800	1	0	0	0	0	0	0	0	0	0		0	0		0	0	0	0	0	0	0	0	0	0		0	1	0	0	2
64033209001	640332090	640332	河北省	0	0	2	57	1	1	2	2	0	#N/A	2	0	0	0	1	0	0	0	0	0	0	0	0	1	0	2	1	0	0	0	0	0	0	0	2	80	1	0	0	1
64033206001	640332060	640332	河北省	0	0	2	62	2	1	2	1	0	16800	1	0	0	0	0	0	0		0	0	0	0	0	0	0	0	0	0	0	0	0	0	0	0	2	247.5	1	0	0	0
64033226001	640332260	640332	河北省	0	0	1	60	2	1	2	3	1	#N/A	1		0	0	0	0	0	0	0	0	0	0	0	0	0	0	0	0	0	0	0	0	0	0		2066	2	1	2	2
64033226002	640332260	640332	河北省	0	0	2	58	1	1	2	1	1	0	2	0	0	0	0	0	0	0	0	0	0	0	0	0	0	0	0	0	0	0	0	0	0	0	2	967.5	2	0	0	0
64033220002	640332200	640332	河北省	0	0	1	61	2	1	2	3	1	2400	2	0	0	0	0	0	0	1	0	0	0	0	0	0	0	1	0	0	1	0	1	0	0	0		547.5	1	1	2	0
64033210002	640332100	640332	河北省	0	0	1	60	2	1	2	3	1	18000	2		0	0	0	0	0		0		0	0	0	0	0	0	0	0	0	0	0	0	0	0		247.5	1	0	0	0
64033210001	640332100	640332	河北省	0	0	2	60	2	1	2	3	1	#N/A	2	0	0	0	0	0	0	0	0	0	0	0	0	0	0	0	0	0	0	0	0	0	0	0	2	247.5	1	1	4	0
64033228002	640332280	640332	河北省	0	0	2	64	3	1	2	1	1	#N/A	3		0	0	0		0	0	0	0	0	0	0	0	1	1	0	0	0	0	0	1	0	0	2	0	1	1	1	0
64033217002	640332170	640332	河北省	0	0	1	64	4	1	2	2	1	4000	1	0	0	0	0	0	0	0	0	0	0	0	0	0	0	0	0	0	0	0	0	0	0	0		2792	2	1	2	2
64033217001	640332170	640332	河北省	0	0	2	65	4	1	2	1	1	#N/A	2	1	1	0	0	0	0	1	0	0	0	0	0	0	0	3	1	0	1	1	1	0	0	0	2	547.5	1	0	0	0
64033231001	640332310	640332	河北省	0	0	1	55	0	0	2	3	1	#N/A	2		0	1	0	0	0	0	0	0		0	0	0	1	2	1	0	0	1	1	1	0	0		247.5	1	0	0	2
64033211001	640332110	640332	河北省	0	0	1	58	1	1	2	2	1	35200	1		0	0	0	0	0	0	0	0	0	0	0	0	0	0	0	0	0	0	0	0	0	0		594	1	1	2	0
64033224001	640332240	640332	河北省	0	0	1	62	3	1	2	3	1	2500	3	0	1	0	0	0		1	0	0		0	0		0	2	1	0	1	1	1	0	0	0		1026	2	1	3	2
64033224002	640332240	640332	河北省	0	0	2	62	3	1	2	2	1	#N/A	2	0	0	0	0	0	0	0	0	0	0	0	0	0	0	0	0	0	0	0	0	0	0	0	2	1147.5	2	1	2	2
64033216002	640332160	640332	河北省	0	0	1	58	1	1	2	2	1	#N/A	3	0	0	0	0	0	0	1	0	0	0	0	0		0	1	0	0	1	0	1	0	0	0		2514	2	0	0	2
64033216001	640332160	640332	河北省	0	0	2	58	1	1	2	3	1	0	3		0	0	0	0	0	0	0	0		0	0	0	0	0	0	0	0	0	0	0	0	0	2	594	1	0	0	0
64033218001	640332180	640332	河北省	0	0	1	63	3	1	2	3	1	#N/A	2	0	0	0	0	0	0		0	0	0	0	0	1	0	1	0	0	0	0	0	0	0	0		1752	2	0	0	1
64033218002	640332180	640332	河北省	0	0	2	61	2	1	2	1	1	2000	1		0	0	0	0	0		0	0	0	0	0		0	0	0	0	0	0	0	0	0	0	2	1512	2	0	0	1
64033214001	640332140	640332	河北省	0	0	1	55	0	0	2	1	1	43333.3	3	0	0	0	0	0	1	0	0	0	0	0	0	0	0	1	0	0	0	0	0	0	1	0	1	247.5	1	1	2	2
64033214002	640332140	640332	河北省	0	0	2	57	1	1	2	2	1	#N/A	1	0	0	0	0	0	0	0	0	0	0	0	0	0	0	0	0	0	0	0	0	0	0	0	2	247.5	1	1	2	0
64033222001	640332220	640332	河北省	0	0	1	65	4	1	2	1	1	#N/A	3	1	0	0	0	0	0		0	0	1	0	0		0	2	1	0	1	0	1	0	1	0	2	792	2	0	0	2
64033204002	640332040	640332	河北省	0	0	1	65	4	1	2	1	1	0	2	0	0	0	0		0	0	0	0	0	0	0			0	0	0	0	0	0	0	0	0		1912	2	0	0	2
64033122002	640331220	640331	河北省	0	0	1	54	0	0	2	1	0	#N/A		0	0	0	0	0	0	0	0	0	0	0	0	0	0	0	0	0	0	0	0	0	0	0	2	3672	3	0	0	0
64033122003	640331220	640331	河北省	0	0	2	54	0	0	2	1	0	0	1	0	0	0	0	0	0	0	0	0	0	0	0	0	0	0	0	0	0	0	0	0	0	0	2	1752	2	1	1	0
64033127002	640331270	640331	河北省	0	0	1	62	3	1	2	3	1	0	1	0	0	0	0	0	0	0	0	0	0	0	0	0	0	0	0	0	0	0	0	0	0	0	2	3234	3	1	1	2
64033127001	640331270	640331	河北省	0	0	2	63	3	1	2	1	1	#N/A	1	0	0		0	0	0		0	0	0	0	0	0	0	0	0	0	0	0	0	0	0	0	2	594	1	0	0	0
64033120001	640331200	640331	河北省	0	0	1	58	1	1	2	3	1	#N/A	2		1	0	0	0	0		0	0	0	0	0	0	0	1	0	0	0	1	1	0	0	0	1	1207.5	2	1	2	2
64033120002	640331200	640331	河北省	0	0	2	57	1	1	2	3	1	0	2			0	0	0	0	0	0	0	0	0	0	0	0	0	0	0	0	0	0	0	0	0	2	792	2	1	1	0
64033123002	640331230	640331	河北省	0	0	1	63	3	1	2	3	1	#N/A	2	0	0	0	0	0	0	1	1	0	1	0	0	0	0	3	1	0	1	0	1	0	1	0		247.5	1	0	0	0
64033123001	640331230	640331	河北省	0	0	2	64	3	1	2	2	1	0	2	0	0	0	0	0	0	1	0	0	0	0	0	0	0	1	0	0	1	0	1	0	0	0	2	894	2	1	2	0
64033130002	640331300	640331	河北省	0	0	1	55	0	0	1	2	1	#N/A	2	0	0	0	0	0	0	0	0	0	0	0	0	0	0	0	0	0	0	0	0	0	0	0		66	1	1	2	2
64033119002	640331190	640331	河北省	0	0	1	62	3	1	2	1	1	#N/A	1	0	0	0	0	0	0	0	0	0	0	0	0	0	0	0	0	0	0	0	0	0	0	0		1752	2	0	0	2
64033119001	640331190	640331	河北省	0	0	2	55	0	0	2	1	1	0	2	0	0		0		0	1	0	0	0	0	0			1	0	0	1	0	1	0	0	0	2	1092	2	1	1	2
64033117002	640331170	640331	河北省	0	0	1	64	4	1	1	1	1	0	3		0	0	0	0	0	0	1	0	0	0	0	0	0	1	0	0	1	0	1	0	0	0		594	1	0	0	2
64033117001	640331170	640331	河北省	0	0	2	65	4	1	1	1	1	#N/A	1	1	0	0	0	0	0	0	0	0	0	0	0	0	1	2	1	0	1	0	1	1	0	0	2	300	1	1	2	0
64033101001	640331010	640331	河北省	0	0	2	65	4	1	2	1	0	20000	3	0	0	0	0	1	0	1	0		0	0	0	1	0	3	1	0	1	0	1	1	0	0	2	247.5	1	0	0	0
64033102002	640331020	640331	河北省	0	0	1	57	1	1	2	3	1	#N/A	1	0	0	0	0	0	0	0	0	0	0	0	0	0	0	0	0	0	0	0	0	0	0	0	2	2514	2	0	0	2
64033125001	640331250	640331	河北省	0	0	1	57	1	1	2	2	1	0	3			0	0	0	0	0	1	0	0	0	0	0	0	1	0	0	1	0	1	0	0	0		2352	2	1	1	0
64033125002	640331250	640331	河北省	0	0	2	59	1	1	2	1	1	#N/A	2		0	0	0	0	0		0	0	0	0	0	0	0	0	0	0	0	0	0	0	0	0	2	894	2	1	4	1
64033113002	640331130	640331	河北省	0	0	2	64	4	1	2	1	0	0	3				0	0	0			0	0	0	0		0	0	0	0	0	0	0	0	0	0	2	594	1	1	1	0
64033112001	640331120	640331	河北省	0	0	2	64	3	1	2	1	1	0	2	0	0	0	0	0	0	0	0	0	0	0	0	0	0	0	0	0	0	0	0	0	0	0	2	2167.5	2	0	0	0
64033115002	640331150	640331	河北省	0	0	1	64	4	1	2	2	1	#N/A	1	0	0	0	0	0	0	0	0	0	0	0	0	0	0	0	0	0	0	0	0	0	0	0		792	2	0	0	2
64033115001	640331150	640331	河北省	0	0	2	61	2	1	2	1	1	0	2	0	0	0	0	0	0	0	0		0	0	0	0	0	0	0	0	0	0	0	0	0	0	2	894	2	0	0	0
64033104001	640331040	640331	河北省	0	0	1	65	4	1	2	1	1	6750	2	0	0	0	0	0	0	0	0	0	0	0	0	0	0	0	0	0	0	0	0	0	0	0		594	1	1	2	0
64033104002	640331040	640331	河北省	0	0	2	63	3	1	2	1	1	#N/A	3		1	0	0	0	0	1	0	0	1	0	0	0	0	3	1	0	1	1	1	0	1	0	2	247.5	1	1	1	0
64033105001	640331050	640331	河北省	0	0	1	64	4	1	2	3	1	#N/A	3			0	0	0	0	0		0	0	0	1	0	0	1	0	0	0	0	0	0	0	1		247.5	1	0	0	0
64033105002	640331050	640331	河北省	0	0	2	63	3	1	2	2	1	40000	2		1	0	0	1	0	0	0	0	0	0	0		0	2	1	0	0	1	1	1	0	0	2	366	1	0	0	0
60481308001	604813080	604813	河北省	0	0	1	54	0	0	2	2	1	0	3		1	0	0	0	0		0	0	1	0	0		0	2	1	0	0	1	1	0	1	0		146	1	1	2	0
60481308002	604813080	604813	河北省	0	0	2	56	0	0	2	3	1	#N/A	3		0	0	0	0	0		0	0		0	0		0	0	0	0	0	0	0	0	0	0	2	0	1	0	0	0
60481312002	604813120	604813	河北省	0	0	2	55	0	0	2	1	1	#N/A	2	1	0	0	0	0	0	0	0	0	0	0	0	0		1	0	0	1	0	1	0	0	0		0	1	1	2	0
60481303002	604813030	604813	河北省	0	0	1	55	0	0	2	3	1	#N/A	2	0		0	0	0	0	0	0	0	0	0	0		0	0	0	0	0	0	0	0	0	0	2	3672	3	1	3	2
60481307002	604813070	604813	河北省	0	0	1	64	3	1	2	1	1	#N/A	3			0	0	0	0	0	0	0	0	0	0	0	0	0	0	0	0	0	0	0	0	0		666	2	0	0	2
60481307001	604813070	604813	河北省	0	0	2	60	2	1	2	1	1	15000	3	0	0	1	0	0	0	0	0	0		0	0		0	1	0	0	0	1	1	0	0	0	2	967.5	2	1	1	0
60481320002	604813200	604813	河北省	0	0	2	57	1	1	2	3	1	20000	2	0	0	0	0	0	0	0	0	0	0	0	0	1	0	1	0	0	0	0	0	0	0	0	2	3192	3	0	0	0
60481302001	604813020	604813	河北省	0	0	1	56	0	0	2	1	0	10000	1	0	0	0	0	0	0	0	0	0		0	0	0	0	0	0	0	0	0	0	0	0	0		792	2	0	0	2
60481313001	604813130	604813	河北省	0	0	1	54	0	0	2	1	1	0	2	0	0	0	0	0	0	0	0	0		0	0		0	0	0	0	0	0	0	0	0	0		3432	3	1	1	0
60481321001	604813210	604813	河北省	0	0	1	65	4	1	2	1	1	#N/A	2		0	0	0	0	0	0	0	0	0	0	0	0	0	0	0	0	0	0	0	0	0	0		247.5	1	0	0	0
60481321002	604813210	604813	河北省	0	0	2	63	3	1	2	1	1	0	1		0	0	0	0	0	0	0	0	0	0	0	0	0	0	0	0	0	0	0	0	0	0	2	0	1	1	1	0
60481311002	604813110	604813	河北省	0	0	2	55	0	0	2	2	1	#N/A	3		1	0	0	0	0	1	0	0	0	0	0		0	2	1	0	1	1	1	0	0	0	2	247.5	1	1	1	0
60481102001	604811020	604811	河北省	0	0	1	65	4	1	2	2	1	0	1		0	0	0	0	0	0	0	0		0	0	0	0	0	0	0	0	0	0	0	0	0		1314	2	1	2	0
60481109002	604811090	604811	河北省	0	0	1	58	1	1	2	2	1	0	2			0	0	0	0	0	0	0	0	0	0	0	0	0	0	0	0	0	0	0	0	0		2220	2	1	3	2
60481111002	604811110	604811	河北省	0	0	1	55	0	0	2	2	1	0	2	1	0	0	0	0	0	0	0	0	1	0	0	0	0	2	1	0	1	0	1	0	1	0	2	1752	2	0	0	0
60481111001	604811110	604811	河北省	0	0	2	55	0	0	2	1	1	#N/A	3	0	0	0	0	0	0		0	0	0	0	0	1	0	1	0	0	0	0	0	0	0	0	2	0	1	1	1	0
60481101002	604811010	604811	河北省	0	0	1	66	4	1	2	1	1	0	2		0		0	0	0		0	0		0	0	1	0	1	0	0	0	0	0	0	0	0		547.5	1	1	2	0
60481101001	604811010	604811	河北省	0	0	2	64	3	1	2	2	1	#N/A	2	0	0	0	0	0	0	0	0	0	0	0	0	0	0	0	0	0	0	0	0	0	0	0	2	786	2	1	2	0
60481125002	604811250	604811	河北省	0	0	1	61	2	1	2	3	1	#N/A	3	0		0	0	1	0		0	0	0	0	0		0	1	0	0	0	0	0	1	0	0		894	2	1	3	2
60481125001	604811250	604811	河北省	0	0	2	62	2	1	2	1	1	1600	3	0	1	0	1	0	0	0	0	0	0	0	0	0	0	2	1	0	0	1	1	0	0	0	2	786	2	1	2	0
60481128002	604811280	604811	河北省	0	0	1	54	0	0	2	3	1	#N/A	1	0	0	0	0	0	0	0	0	0	0	0	0	0	0	0	0	0	0	0	0	0	0	0	2	3192	3	1	2	1
60481104001	604811040	604811	河北省	0	0	2	61	2	1	2	2	1	#N/A	2		0	0	0	1		0	0	0	0	0	0	0	0	1	0	0	0	0	0	1	0	0	2	967.5	2	1	2	0
60481108001	604811080	604811	河北省	0	0	2	64	4	1	2	1	1	0	2		0	0	0	0	0		0	0	0	0	0	0	0	0	0	0	0	0	0	0	0	0	2	2887.5	2	1	2	0
60481120001	604811200	604811	河北省	0	0	1	54	0	0	2	1	0	0	1	0	0	0	0	0	0	0	0	0		0	0	0	0	0	0	0	0	0	0	0	0	0		1026	2	1	2	1
60481112001	604811120	604811	河北省	0	0	1	65	4	1	2	3	1	#N/A	2	0	0	0	0	0	0	0	0	0	0	0	0	0	0	0	0	0	0	0	0	0	0	0		594	1	0	0	0
60481110001	604811100	604811	河北省	0	0	1	55	0	0	2	3	1	#N/A	2	0	0	0	0	0	0	0	0	0	0	0	0	0	0	0	0	0	0	0	0	0	0	0		547.5	1	1	2	0
60481122002	604811220	604811	河北省	0	0	1	58	1	1	2	2	1	1000	1		0	0	0	0	0	0	0	0	0	0	0	0	0	0	0	0	0	0	0	0	0	0	2	2220	2	1	1	1
60481122001	604811220	604811	河北省	0	0	2	61	2	1	2	2	1	#N/A	1		0	0	0		0	0	0	0	0	0	0		0	0	0	0	0	0	0	0	0	0	2	146	1	0	0	0
60481119002	604811190	604811	河北省	0	0	2	64	4	1	2	1	1	0	2		1	0	0	0	0		0	0	0	0	0	0	0	1	0	0	0	1	1	0	0	0	2	1207.5	2	1	1	0
60481106002	604811060	604811	河北省	0	0	2	66	4	1	2	1	1	0	3	0	0	1	0	0	0	0	0	0	0	0	0	0	0	1	0	0	0	1	1	0	0	0	2	366	1	0	0	0
60481127002	604811270	604811	河北省	0	0	2	58	1	1	2	1	1	0	3			1	0	0	0		0	0	1	0	0	0	0	2	1	0	0	1	1	0	1	0	2	0	1	0	0	0
60481117001	604811170	604811	河北省	0	0	1	64	3	1	2	2	1	0	3			0	0	0	0	0	0	0	0	0	0	0	0	0	0	0	0	0	0	0	0	0		2167.5	2	0	0	0
60481117002	604811170	604811	河北省	0	0	2	63	3	1	2	1	1	#N/A	2			1	0	0	0	0	0	0		0	0	1	0	2	1	0	0	1	1	0	0	0	2	2334	2	1	1	0
60481126002	604811260	604811	河北省	0	0	1	60	2	1	2	3	1	#N/A	2	0	0		0	0	0	0	0	0	0	0	0	0	0	0	0	0	0	0	0	0	0	0		960	2	1	2	0
60481126001	604811260	604811	河北省	0	0	2	62	3	1	2	3	1	0	2	0	1	0	0	0	0	1	0	0	0	0	0		0	2	1	0	1	1	1	0	0	0	2	792	2	1	4	0
60481134002	604811340	604811	河北省	0	0	2	58	1	1	2	3	1	27500	3			0	0	0			0	0		0	0		0	0	0	0	0	0	0	0	0	0	2	594	1	1	4	0
60481131001	604811310	604811	河北省	0	0	2	63	3	1	2	1	1	2250	2	0	0	0	0	0	0	0	0	0	0	0	0		0	0	0	0	0	0	0	0	0	0	2	300	1	1	1	0
60481115001	604811150	604811	河北省	0	0	2	61	2	1	2	2	0	0	2		1	0	0	0	0		0	0	1	0	0	0	0	2	1	0	0	1	1	0	1	0	2	967.5	2	1	2	0
60481113001	604811130	604811	河北省	0	0	2	55	0	0	2	1	1	10000	2	0	0	0	0	0	0		0	0		0	0	0	0	0	0	0	0	0	0	0	0	0	2	547.5	1	1	2	0
60481219001	604812190	604812	河北省	0	0	1	64	4	1	2	2	1	#N/A		0	0	0	1	0	0	0	0	0	0	0	0	0	0	1	0	0	0	0	0	0	0	0		0	1	0	0	0
60481219002	604812190	604812	河北省	0	0	2	62	2	1	2	1	1	0	3	0		0	0	0	0	0	0	0	0	0	0		0	0	0	0	0	0	0	0	0	0	2	0	1	0	0	0
60481223002	604812230	604812	河北省	0	0	1	62	2	1	2	2	1	0	1	1	0	0	0	0		0	0			0	0	0	0	1	0	0	1	0	1	0	0	0		960	2	1	2	2
60481223001	604812230	604812	河北省	0	0	2	61	2	1	2	1	1	#N/A	2			1	0	0	0	1	0	0		0	0	0	0	2	1	0	1	1	1	0	0	0	2	547.5	1	1	1	0
60481217001	604812170	604812	河北省	0	0	2	61	2	1	2	1	1	#N/A	2		0	0	0	0	0	1	0	0	0	0	0	0	0	1	0	0	1	0	1	0	0	0	2	0	1	1	2	0
60481205002	604812050	604812	河北省	0	0	1	60	2	1	2	1	1	9000	3				0	0	0		1	0		0	0	0	0	1	0	0	1	0	1	0	0	0		327.5	1	1	1	0
60481205001	604812050	604812	河北省	0	0	2	58	1	1	2	1	1	#N/A	2	0	0	0	0	0	0	0	0	0	0	0	0		0	0	0	0	0	0	0	0	0	0	2	0	1	1	1	0
60481224001	604812240	604812	河北省	0	0	1	61	2	1	2	3	1	2565	2			0	0	1	0	0	0	0	0	0	0	0	0	1	0	0	0	0	0	1	0	0		547.5	1	1	1	2
60481224002	604812240	604812	河北省	0	0	2	63	3	1	2	1	1	#N/A	2	0	0	0	0	0	0	0	0	0	0	0	0	0	0	0	0	0	0	0	0	0	0	0	2	0	1	1	5	0
60481207001	604812070	604812	河北省	0	0	1	59	1	1	2	2	1	0	2	1	0	0	0	0	0	1	0	0	0	0	0		0	2	1	0	1	0	1	0	0	0		0	1	1	1	2
60481207002	604812070	604812	河北省	0	0	2	62	3	1	2	1	1	#N/A	1				0	0	0	0	0	0	0	0	0	0	0	0	0	0	0	0	0	0	0	0	2	1920	2	1	1	0
60481231002	604812310	604812	河北省	0	0	2	61	2	1	1	2	1	#N/A	2			0	0	0	0	0	0	0	0	0	0	0	0	0	0	0	0	0	0	0	0	0	2	547.5	1	1	2	1
60481226001	604812260	604812	河北省	0	0	1	58	1	1	2	2	1	9000	3			0	0	0	0	0	0	0	0	0	0	1	0	1	0	0	0	0	0	0	0	0		0	1	1	2	0
60481211002	604812110	604812	河北省	0	0	1	65	4	1	2	1	1	#N/A	2	0	0	0	0	0	0	0	0	0	0	0	0	0	0	0	0	0	0	0	0	0	0	0		3672	3	0	0	2
60481211001	604812110	604812	河北省	0	0	2	63	3	1	2	1	1	0	2	0	1	0	0	0	0	1	0	0	0	0	0	0	0	2	1	0	1	1	1	0	0	0	2	2792	2	1	2	2
60481203001	604812030	604812	河北省	0	0	1	66	4	1	2	3	1	#N/A	3				0	0	0	0	0	0	0	0	0	0	0	0	0	0	0	0	0	0	0	0		1207.5	2	1	2	2
60481232001	604812320	604812	河北省	0	0	1	64	4	1	2	2	1	6000	1	0	0	0	0	0	0	0	0	0	0	0	0	0	0	0	0	0	0	0	0	0	0	0		3474	3	1	3	0
60481232002	604812320	604812	河北省	0	0	2	62	3	1	2	3	1	#N/A	2	1	1	0	0	0	0	0	0	0	0	0	0	1	0	3	1	0	1	1	1	0	0	0	2	247.5	1	1	3	0
60481216002	604812160	604812	河北省	0	0	2	62	3	1	2	1	1	11505	1	0	0	0	0	0	0	0	0	0	0	0	0	0	0	0	0	0	0	0	0	0	0	0	2	1987.5	2	0	0	0
60481237001	604812370	604812	河北省	0	0	1	63	3	1	2	2	1	#N/A	1	0	0	0	0	0	0	0	0	0	0	0	0	0	0	0	0	0	0	0	0	0	0	0	2	2407.5	2	1	1	0
60481237002	604812370	604812	河北省	0	0	2	62	3	1	2	2	1	11666.7	2		0		0	0	0	0	0	0	0	0	0		0	0	0	0	0	0	0	0	0	0	2	547.5	1	0	0	0
60481235002	604812350	604812	河北省	0	0	2	61	2	1	2	1	1	#N/A	1		0	0	0	0	0		0			0	0		0	0	0	0	0	0	0	0	0	0	2	792	2	1	1	0
60481235001	604812350	604812	河北省	0	0	1	62	3	1	2	3	1	0	3		0	0	0	1	0	0	1	0	0	0	0	0	0	2	1	0	1	0	1	1	0	0		967.5	2	1	1	2
60481202001	604812020	604812	河北省	0	0	1	64	3	1	2	1	1	0	2		0	0	0	0	0	0	0	0	0	0	0	0	0	0	0	0	0	0	0	0	0	0		1554	2	0	0	0
60481202002	604812020	604812	河北省	0	0	2	64	3	1	2	1	1	#N/A	2	0	0	0	0	0	0	0	0	0		0	0	0	0	0	0	0	0	0	0	0	0	0	2	0	1	0	0	0
60481206002	604812060	604812	河北省	0	0	1	64	4	1	2	2	1	#N/A	1	0	0	0	0	0	0		0	0	0		0	0	0	0	0	0	0	0	0	0	0	0		3672	3	1	4	2
60481206001	604812060	604812	河北省	0	0	2	64	4	1	2	1	1	0	2				0	0	0		0	0	0	1	0	0	0	1	0	0	0	0	0	0	0	1	2	247.5	1	1	1	0
60481215001	604812150	604812	河北省	0	0	1	61	2	1	2	2	1	0	3			1	0	0	0		0	0	0	0	0	0	0	1	0	0	0	1	1	0	0	0	2	594	1	1	1	0
60440131002	604401310	604401	河北省	0	0	2	63	3	1	2	1	1	#N/A	2	0	0	0	0	0	0	0	0	0	0	0	0	0	0	0	0	0	0	0	0	0	0	0	2	1920	2	0	0	0
60440109001	604401090	604401	河北省	0	0	2	62	3	1	2	1	1	0	3	0	0	0	0	0	0	0			1	0	0		0	1	0	0	0	0	0	0	1	0	2	0	1	0	0	0
60440109002	604401090	604401	河北省	0	0	1	63	3	1	2	1	1	#N/A	2	1	0	0	0	0	0	0	1	0	0	0	0	0	0	2	1	0	1	0	1	0	0	0		792	2	1	2	2
60440106002	604401060	604401	河北省	0	0	1	65	4	1	2	3	1	0	1			0	0	0	0	0	0	0	0	0	0	0	0	0	0	0	0	0	0	0	0	0		0	1	1	2	2
60440106001	604401060	604401	河北省	0	0	2	65	4	1	2	1	1	#N/A	2		0	0	0	0	0		0	0	0	0	0		0	0	0	0	0	0	0	0	0	0	2	66	1	1	1	2
60440107001	604401070	604401	河北省	0	0	2	55	0	0	1	1	1	0	3				0	0	0	1		0	0	0	0	0	0	1	0	0	1	0	1	0	0	0	2	247.5	1	1	1	0
60440110001	604401100	604401	河北省	0	0	1	63	3	1	2	3	1	23900	2		0	0	0	0	0	0	1	0	0	0	0	1	0	2	1	0	1	0	1	0	0	0	2	594	1	1	1	2
60440110002	604401100	604401	河北省	0	0	2	60	2	1	2	1	1	#N/A	3	0	0	0	0		0	0	0	0	0	1	0	0		1	0	0	0	0	0	0	0	1	2	0	1	0	0	0
60440105002	604401050	604401	河北省	0	0	1	60	2	1	2	2	1	10000	1	0	0	0	0	0			0		0	0	0		0	0	0	0	0	0	0	0	0	0		247.5	1	1	2	2
60440105003	604401050	604401	河北省	0	0	2	64	3	1	2	1	1	#N/A	3				0	0	0	0	1	0	0	0	0		0	1	0	0	1	0	1	0	0	0	2	0	1	0	0	0
60440133001	604401330	604401	河北省	0	0	2	66	4	1	2	1	0	0	3		1	0	0	0	0	0	0	0	0	0	0		0	1	0	0	0	1	1	0	0	0	2	720	2	0	0	0
60440108001	604401080	604401	河北省	0	0	1	61	2	1	2	2	0	0	3	0	0	1	0	0	0		0			0	0		0	1	0	0	0	1	1	0	0	0		967.5	2	1	1	0
60440108002	604401080	604401	河北省	0	0	2	63	3	1	1	3	0	#N/A	1	0	0	0	0	0	0	0	0	0	0	0	0	0	0	0	0	0	0	0	0	0	0	0	2	247.5	1	0	0	0
60440127001	604401270	604401	河北省	0	0	1	59	1	1	2	1	0	0	3		0	0	0	0	0	0				0	0		0	0	0	0	0	0	0	0	0	0		0	1	1	1	0
60440104001	604401040	604401	河北省	0	0	2	55	0	0	2	1	1	#N/A	2	0		0	0	0	0		0	0		0	0		0	0	0	0	0	0	0	0	0	0	2	1520	2	1	3	2
60440136001	604401360	604401	河北省	0	0	1	54	0	0	2	3	1	1250	2			0	0	0	0		0	0	0	0	0	0	0	0	0	0	0	0	0	0	0	0	2	1987.5	2	1	3	0
60440115001	604401150	604401	河北省	0	0	1	54	0	0	2	2	1	#N/A	3	0	0	0	0	0	0	0	0	0	0	0	0	0	0	0	0	0	0	0	0	0	0	0		792	2	0	0	2
60440115002	604401150	604401	河北省	0	0	2	58	1	1	2	3	1	13000	2	0	0	0	0	1	0	0	0	0	0	0	0		0	1	0	0	0	0	0	1	0	0	2	1740	2	1	1	2
60440126002	604401260	604401	河北省	0	0	2	55	0	0	2	1	1	22166.7	2	0	0	0	0	0	0	0	0	0		0	0	0	0	0	0	0	0	0	0	0	0	0	2	247.5	1	0	0	0
60440113002	604401130	604401	河北省	0	0	1	54	0	0	2	1	1	#N/A	3	0	0	0	0	0	0	0	0	0	0	0	0	0	0	0	0	0	0	0	0	0	0	0		3127.5	3	1	1	1
60440121001	604401210	604401	河北省	0	0	2	57	1	1	2	1	0	17500	2	1	0		0	0	0	0	0	0	1	0	0	1	0	3	1	0	1	0	1	0	1	0	2	3474	3	1	2	0
60440121002	604401210	604401	河北省	0	0	1	56	0	0	1	3	0	#N/A	2	1	0	0	0	0	0	0	0	0	0	0	0	0	0	1	0	0	1	0	1	0	0	0	2	247.5	1	1	1	2
60440118001	604401180	604401	河北省	0	0	1	62	3	1	2	1	0	0	3	1	1	0	0	0	0	0	0	0	1	0	0	0	0	3	1	0	1	1	1	0	1	0		2514	2	0	0	2
60440114002	604401140	604401	河北省	0	0	2	62	3	1	2	2	0	0	2	0	0	0	0	0	0	1	0	0	0	0	0	0	0	1	0	0	1	0	1	0	0	0	2	300	1	1	1	0
60440128001	604401280	604401	河北省	0	0	1	65	4	1	2	2	1	#N/A	3		0		0	0		0	0	0	0	0	0	0	0	0	0	0	0	0	0	0	0	0	2	547.5	1	1	1	2
60440128002	604401280	604401	河北省	0	0	2	62	3	1	2	2	1	0	3		0	0	0	0	0	0	0	0	0	0	0		0	0	0	0	0	0	0	0	0	0	2	247.5	1	1	1	0
60440119002	604401190	604401	河北省	0	0	1	61	2	1	2	1	1	0	2		0		0	0	0	0	0	0	0	0	0	0	0	0	0	0	0	0	0	0	0	0	1	66	1	0	0	2
60440119001	604401190	604401	河北省	0	0	2	55	0	0	2	2	1	#N/A	1	0	0	0	0	0	0	0	0	0	0	0	0	0	0	0	0	0	0	0	0	0	0	0	2	300	1	0	0	0
60440101001	604401010	604401	河北省	0	0	2	64	4	1	2	1	0	0	3	0			0	0	0	0	0	0		0	0		0	0	0	0	0	0	0	0	0	0	2	547.5	1	1	2	0
60440212002	604402120	604402	河北省	0	0	2	58	1	1	2	1	1	#N/A	2	0	1		0	1	0	0	0	0	0	0	0	1	0	3	1	0	0	1	1	1	0	0	2	1687.5	2	0	0	0
60440219001	604402190	604402	河北省	0	0	1	63	3	1	2	2	1	#N/A	1	0	0	0	0	0	0	0	0	0		0	0	1	0	1	0	0	0	0	0	0	0	0		872	2	0	0	2
60440219002	604402190	604402	河北省	0	0	2	65	4	1	2	1	1	20000	3		1	0	0	0	0		0	0	0	0	0		0	1	0	0	0	1	1	0	0	0	2	247.5	1	1	1	0
60440224002	604402240	604402	河北省	0	0	1	55	0	0	2	2	1	#N/A	1	0	0	0	0	0	0	0	0	0	0	0	0	0	0	0	0	0	0	0	0	0	0	0		2880	2	0	0	0
60440209002	604402090	604402	河北省	0	0	1	62	3	1	2	3	1	0	1	0	0	0	0	0	0	0	0	0	0	0	0	0	0	0	0	0	0	0	0	0	0	0		792	2	1	2	2
60440209001	604402090	604402	河北省	0	0	2	62	2	1	2	1	1	#N/A	2	0		0	0	0	0	0	0	0	0	0	0	0	0	0	0	0	0	0	0	0	0	0	2	594	1	1	1	0
60440221001	604402210	604402	河北省	0	0	2	61	2	1	2	1	1	0	2		0	0		0	0	0	0	0	0	0	0		0	0	0	0	0	0	0	0	0	0	2	792	2	0	0	0
60440201001	604402010	604402	河北省	0	0	1	66	4	1	2	1	1	#N/A	3	0	0	0	0		0	0	0	0	0	0	0	0		0	0	0	0	0	0	0	0	0		1920	2	0	0	1
60440201002	604402010	604402	河北省	0	0	2	62	3	1	2	1	1	25000	3	0	1	0	0		0	0	0	0		0	0			1	0	0	0	1	1	0	0	0	2	1920	2	1	1	1
60440227001	604402270	604402	河北省	0	0	2	64	4	1	2	1	0	0	2	1	0	0	0	0	0	0	0	0	0	0	0	0	0	1	0	0	1	0	1	0	0	0	2	594	1	0	0	0
60440214001	604402140	604402	河北省	0	0	1	56	0	0	2	2	1	#N/A	2			1	0	0	0		0	0	0	0	0	0	0	1	0	0	0	1	1	0	0	0		594	1	1	1	2
60440214002	604402140	604402	河北省	0	0	2	56	0	0	2	2	1	3450	3				0	1	0	1	0			0	0		0	2	1	0	1	0	1	1	0	0	2	1314	2	1	1	0
60440215001	604402150	604402	河北省	0	0	1	63	3	1	2	1	1	#N/A	1	0	0	0	0	0	0	0	0	0	0	0	0		0	0	0	0	0	0	0	0	0	0		792	2	1	1	0
60440215002	604402150	604402	河北省	0	0	2	65	4	1	2	1	1	5000	2	0	1	1	0	0	0	0	0	0		0	0		0	2	1	0	0	1	1	0	0	0	2	792	2	0	0	0
60440220001	604402200	604402	河北省	0	0	1	60	2	1	2	3	1	#N/A	3	0		0	0	0	0	0	1	0	0	0	0	0	0	1	0	0	1	0	1	0	0	0	1	2814	2	0	0	2
60440220002	604402200	604402	河北省	0	0	2	64	3	1	2	3	1	2750	2	0	0	0	0	0	0		0	0		0	0	0	0	0	0	0	0	0	0	0	0	0	2	3234	3	1	1	0
60440207002	604402070	604402	河北省	0	0	1	61	2	1	2	2	1	#N/A	2	1	0	0	0	0	0	0	0	0	0	0	0	1	0	2	1	0	1	0	1	0	0	0		792	2	1	1	2
60440207001	604402070	604402	河北省	0	0	2	61	2	1	2	2	1	0	2	0		1	0	0	1		0	0	0	0	0		0	2	1	0	0	1	1	0	1	0	2	1207.5	2	1	1	0
60440217002	604402170	604402	河北省	0	0	2	54	0	0	2	1	1	#N/A	3	0	0	1	0	0	0	1	0	0		0	0		0	2	1	0	1	1	1	0	0	0	2	0	1	0	0	0
60440202001	604402020	604402	河北省	0	0	1	58	1	1	2	1	1	10000	2	0	0	0	0	0	0	0	0	0	0	0	0	0	0	0	0	0	0	0	0	0	0	0		3127.5	3	0	0	2
60440202002	604402020	604402	河北省	0	0	2	62	2	1	2	2	1	#N/A	3	0	0	1	0	0	0	0	0	0	0	0	0	0	0	1	0	0	0	1	1	0	0	0	2	1920	2	1	3	1
60440203001	604402030	604402	河北省	0	0	2	65	4	1	2	1	1	#N/A	3				0	0	0		0	0	0	0	0	1	0	1	0	0	0	0	0	0	0	0	2	366	1	0	0	0
60440225001	604402250	604402	河北省	0	0	2	54	0	0	2	2	1	1000	1	0	0	0	0	0	0	0	0	0	0	0	0	0	0	0	0	0	0	0	0	0	0	0	2	3672	3	0	0	0
60440317001	604403170	604403	河北省	0	0	1	65	4	1	1	3	0	9000	3			0	0		0	1	0		0	0	0		0	1	0	0	1	0	1	0	0	0		0	1	1	6	2
60440306003	604403060	604403	河北省	0	0	1	64	4	1	2	2	1	#N/A	2		0	0	0	0	0	0	0	0	0	0	0	0	0	0	0	0	0	0	0	0	0	0		66	1	0	0	2
60440306002	604403060	604403	河北省	0	0	2	64	4	1	2	2	1	0	2	0	0	0	0	0	0	1	0	0	0	0	0		0	1	0	0	1	0	1	0	0	0	2	0	1	0	0	0
60440302001	604403020	604403	河北省	0	0	2	58	1	1	2	3	1	0	3		1		0	0	0	1	0	0	0	0	0		0	2	1	0	1	1	1	0	0	0	2	0	1	0	0	0
60440316001	604403160	604403	河北省	0	0	1	64	4	1	2	1	1	6000	2		0	0	0	0	0	0	0	0	0	0	0	0	0	0	0	0	0	0	0	0	0	0		247.5	1	0	0	2
60440316002	604403160	604403	河北省	0	0	2	62	2	1	2	1	1	#N/A	3	1	0	0	0	0	0		0	0	0	0	0	0	0	1	0	0	1	0	1	0	0	0	2	300	1	1	1	2
60440309002	604403090	604403	河北省	0	0	1	62	3	1	2	3	1	3750	3		0	0	0	0	0	1	0	0	0	0	0	0	0	1	0	0	1	0	1	0	0	0		1554	2	1	2	2
60440309001	604403090	604403	河北省	0	0	2	66	4	1	2	1	1	#N/A	3		1	0	0	0	0	1	1	0	1	0	0	1	0	5	1	1	1	1	1	0	1	0	2	1207.5	2	1	1	0
60440320001	604403200	604403	河北省	0	0	2	64	3	1	2	1	0	2600	3	1	0	0	1	0	0	0	0	0	0	0	0	0	0	2	1	0	1	0	1	0	0	0	2	0	1	0	0	0
60440303001	604403030	604403	河北省	0	0	1	64	4	1	2	3	0	0	3			0	0	0	0				0	0	0	0	0	0	0	0	0	0	0	0	0	0		792	2	0	0	0
60440314001	604403140	604403	河北省	0	0	1	65	4	1	2	1	1	0	3	0	0	0	0	0	0	0	0	0	0	0	1	0	0	1	0	0	0	0	0	0	0	1		80	1	1	1	0
60440314002	604403140	604403	河北省	0	0	1	65	4	1	2	1	1	#N/A					0	0	0		0	0			0	0	0	0	0	0	0	0	0	0	0	0	2	0	1	0	0	0
60440327002	604403270	604403	河北省	0	0	2	65	4	1	2	2	1	0	3	0		0	0		0	0	0	0		0	0	0	0	0	0	0	0	0	0	0	0	0	2	80	1	0	0	1
60440307002	604403070	604403	河北省	0	0	1	54	0	0	2	2	1	0	3					0	0	0	0	0	0	0	0	0	0	0	0	0	0	0	0	0	0	0		2352	2	0	0	0
60440313001	604403130	604403	河北省	0	0	2	54	0	0	2	2	1	2500	2	0	0	0	0		0	0	0	0		0	0		0	0	0	0	0	0	0	0	0	0	2	547.5	1	0	0	0
60440321001	604403210	604403	河北省	0	0	1	65	4	1	2	3	1	#N/A	1	0	0	0	0	0	0	0	0	0	0	1	0	0	0	1	0	0	0	0	0	0	0	1	1	0	1	0	0	2
60440321002	604403210	604403	河北省	0	0	2	66	4	1	2	1	1	650	2		0	0	0	0	0	0	0	0	0	0	0		0	0	0	0	0	0	0	0	0	0	2	1986	2	1	1	0
65546309002	655463090	655463	河北省	0	0	1	54	0	0	2	1	1	12500	2		0	0	0	0	0	0	0	0		0	0		0	0	0	0	0	0	0	0	0	0		2167.5	2	1	2	2
65546331002	655463310	655463	河北省	0	0	1	58	1	1	2	1	1	0	2		1	0	0		0	0	0	1		0	0		0	2	1	0	0	1	1	0	0	0		2334	2	0	0	0
65546321002	655463210	655463	河北省	0	0	1	63	3	1	2	3	1	#N/A	2	0	0	0	0	0	0	0	0	0		0	0	0	0	0	0	0	0	0	0	0	0	0		2994	2	1	1	0
65546321001	655463210	655463	河北省	0	0	2	62	3	1	2	1	1	8333.33	3				0	1	1	0	0	0		0	0		0	2	1	0	0	0	0	1	1	0	2	547.5	1	1	1	0
65546319001	655463190	655463	河北省	0	0	1	65	4	1	2	1	1	18666.7	1	1	0	0	0	0	0	0	0	1	0	0	0	1	0	3	1	0	1	0	1	0	0	0		2814	2	1	2	2
65546319002	655463190	655463	河北省	0	0	2	64	4	1	2	1	1	#N/A	3		1	1	0	0	0	1	0	0	0	0	0		0	3	1	0	1	1	1	0	0	0	2	247.5	1	1	1	0
65546312001	655463120	655463	河北省	0	0	1	57	1	1	2	1	1	#N/A	2		0	0	0	0	0	0	0	0	0	0	0		0	0	0	0	0	0	0	0	0	0		2712	2	1	2	0
65546312002	655463120	655463	河北省	0	0	2	59	1	1	2	1	1	0	2			0	0				0	0		0	0		0	0	0	0	0	0	0	0	0	0	2	547.5	1	0	0	0
65546323002	655463230	655463	河北省	0	0	1	62	3	1	2	1	1	0	3	0	0	0	0	0	0	1	0	0		0	0	0	0	1	0	0	1	0	1	0	0	0		2514	2	1	2	1
65546323001	655463230	655463	河北省	0	0	2	62	3	1	2	1	1	#N/A	2		0	0	0	0	0	0	0	0	0	0	0	0	0	0	0	0	0	0	0	0	0	0	2	247.5	1	1	1	0
65546315001	655463150	655463	河北省	0	0	2	55	0	0	2	2	1	10000	2		0	0	0	0	0	0	0	0	0	0	0	0	0	0	0	0	0	0	0	0	0	0	2	1554	2	1	1	0
65546325002	655463250	655463	河北省	0	0	1	58	1	1	2	2	1	#N/A	3			1	0	0	0	0	0		0	0	0	0	0	1	0	0	0	1	1	0	0	0		0	1	0	0	2
65546333002	655463330	655463	河北省	0	0	1	55	0	0	1	2	1	0	2		0	0	0	0	0	0		0	0	0	0	0	0	0	0	0	0	0	0	0	0	0		66	1	0	0	2
65546333001	655463330	655463	河北省	0	0	2	55	0	0	2	1	1	#N/A	1	0	0	0	0	0	0	0	0	0	0	0	0	0	0	0	0	0	0	0	0	0	0	0	2	247.5	1	1	2	0
65546329002	655463290	655463	河北省	0	0	1	55	0	0	2	2	0	0	2	0	0	0	0	0	0	0	0	0	1	0	0	0	0	1	0	0	0	0	0	0	1	0	2	1807.5	2	0	0	0
65546329001	655463290	655463	河北省	0	0	2	54	0	0	2	2	0	#N/A	3	1	1	1	0	0	0	0	0	0	0	0	0	0	0	3	1	0	1	1	1	0	0	0	2	1207.5	2	0	0	0
65546308002	655463080	655463	河北省	0	0	1	60	2	1	2	1	1	0	2	0	0	0	0	0	0	0	0	0	0	0	0	0	0	0	0	0	0	0	0	0	0	0	2	2167.5	2	0	0	2
65546318001	655463180	655463	河北省	0	0	2	64	4	1	2	1	1	0	2		0	0	0		0	0		0		0	0	0	0	0	0	0	0	0	0	0	0	0	2	792	2	1	1	2
65546302002	655463020	655463	河北省	0	0	1	60	2	1	2	1	1	1500	2	0	0	0	0	0	0	0	0	0	0	0	0		0	0	0	0	0	0	0	0	0	0		1314	2	1	1	2
65546302001	655463020	655463	河北省	0	0	2	57	1	1	2	1	1	#N/A	1	0	0	0	0	0	0	0	0	0	0	0	0		0	0	0	0	0	0	0	0	0	0	2	3672	3	0	0	1
65546306002	655463060	655463	河北省	0	0	1	62	3	1	2	1	1	#N/A	3		0	0	0	0	0		0	1	0	0	0	0	0	1	0	0	0	0	0	0	0	0		594	1	0	0	0
65546306001	655463060	655463	河北省	0	0	2	63	3	1	2	1	1	0	2			0	0	0	0	0	0	0	0	0	0	0	0	0	0	0	0	0	0	0	0	0	2	2232	2	0	0	0
65546328002	655463280	655463	河北省	0	0	1	64	4	1	2	1	1	27000	2		0	1	0	0	0	0	0	0	0	0	0	0	0	1	0	0	0	1	1	0	0	0	2	547.5	1	1	1	2
65546328001	655463280	655463	河北省	0	0	2	64	3	1	2	1	1	#N/A	2	0	0	0	0	0	0	0	0	0	0	0	0	0	0	0	0	0	0	0	0	0	0	0	2	547.5	1	0	0	0
65546313002	655463130	655463	河北省	0	0	2	55	0	0	2	1	1	6000	2				0	0	0		0	0	0	0	0		0	0	0	0	0	0	0	0	0	0	2	872	2	1	1	0
65546122001	655461220	655461	河北省	0	0	2	61	2	1	2	1	1	#N/A	2	0	0		0	0	0	0	0		0	0	0	0	0	0	0	0	0	0	0	0	0	0	2	146	1	1	3	0
65546107001	655461070	655461	河北省	0	0	1	58	1	1	2	1	1	0	2	0	0	0	0	0	0	0	0	0	0	0	0	1	0	1	0	0	0	0	0	0	0	0		247.5	1	0	0	2
65546107002	655461070	655461	河北省	0	0	2	57	1	1	2	2	1	#N/A	1	0	0	0	0	0	0	1	0	0	0	0	0	1	0	2	1	0	1	0	1	0	0	0	2	2887.5	2	1	2	1
65546106001	655461060	655461	河北省	0	0	1	60	2	1	2	3	1	#N/A	3	0	0	0	0	0	0	0	0	0	0	0	0	0	0	0	0	0	0	0	0	0	0	0		594	1	0	0	0
65546128001	655461280	655461	河北省	0	0	1	60	2	1	2	3	1	0	1		0	0	0	0	0	0	0	0	0	0	0	0	0	0	0	0	0	0	0	0	0	0		3012	3	0	0	0
65546128002	655461280	655461	河北省	0	0	2	57	1	1	2	2	1	#N/A		0	0	0	0	0	0	0	0	0		0	0	0	0	0	0	0	0	0	0	0	0	0	2	247.5	1	0	0	0
65546111002	655461110	655461	河北省	0	0	1	62	3	1	2	2	1	#N/A	2	0	0	0	0	0	0	0	0	0	0	0	0		0	0	0	0	0	0	0	0	0	0		3672	3	1	1	2
65546119002	655461190	655461	河北省	0	0	1	57	1	1	2	2	1	0	1	0	0	0	0	0	0	0	0	0	0	0	0	0	0	0	0	0	0	0	0	0	0	0		1207.5	2	0	0	2
65546119001	655461190	655461	河北省	0	0	2	55	0	0	2	1	1	#N/A	3			0	0	0	0	1	0	0		0	0	0	0	1	0	0	1	0	1	0	0	0	2	247.5	1	0	0	0
65546118001	655461180	655461	河北省	0	0	2	63	3	1	2	1	1	0	3	0	0	0	0	0	0	0	0	0	0	0	0		0	0	0	0	0	0	0	0	0	0	2	2946	2	0	0	2
65546113002	655461130	655461	河北省	0	0	1	57	1	1	2	2	1	#N/A	2	0	0	0	0	0	0	0	0	0	1	0	0	1	0	2	1	0	0	0	0	0	1	0		3474	3	1	1	2
65546103001	655461030	655461	河北省	0	0	2	64	3	1	2	1	1	#N/A	1	0	0	0	0	0	0	0	0	0	0		0	1	0	1	0	0	0	0	0	0	0	0	2	0	1	0	0	1
65546126002	655461260	655461	河北省	0	0	1	55	0	0	2	1	1	#N/A	3	0	0	0	0	0	0	0	0	0	0	0	0	0	0	0	0	0	0	0	0	0	0	0		1920	2	0	0	2
65546102002	655461020	655461	河北省	0	0	1	55	0	0	2	2	1	0	2	0	0	0	0	0	0	0	0	0	0	0	0	0	0	0	0	0	0	0	0	0	0	0		2407.5	2	1	2	0
65546102001	655461020	655461	河北省	0	0	2	56	0	0	2	2	1	#N/A	2			0	0	0	0	0	0	0	0	0	0	0	0	0	0	0	0	0	0	0	0	0	2	1687.5	2	1	3	0
65546104001	655461040	655461	河北省	0	0	1	59	1	1	2	2	0	17250	2	1	0	0	0	0	0	0	0	0	0	0	0		0	1	0	0	1	0	1	0	0	0		247.5	1	0	0	2
65546104002	655461040	655461	河北省	0	0	2	55	0	0	2	2	1	#N/A	2			0	0		0	0	0	0		0	0		0	0	0	0	0	0	0	0	0	0	2	894	2	1	1	0
65546117002	655461170	655461	河北省	0	0	2	54	0	0	2	2	1	10000	1	0	0	0	0		0	0	0	0		0	0	0		0	0	0	0	0	0	0	0	0	2	894	2	1	1	2
65546117001	655461170	655461	河北省	0	0	1	56	0	0	2	2	1	#N/A	2		0	0	0	0	0	0	0	0		0	0	0	0	0	0	0	0	0	0	0	0	0		2154	2	0	0	2
65546214002	655462140	655462	河北省	0	0	1	64	4	1	2	1	1	2500	2		0	0	0	0	0	0	0	0	0	0	0	0	0	0	0	0	0	0	0	0	0	0		1207.5	2	1	1	2
65546214001	655462140	655462	河北省	0	0	2	64	3	1	2	1	1	#N/A	3			0	0	0	0		0	0		0	0	0	0	0	0	0	0	0	0	0	0	0	2	594	1	1	1	0
65546217002	655462170	655462	河北省	0	0	1	63	3	1	2	1	1	0	2	0	0	0	0	0	0	0	0	0		0	0	0	0	0	0	0	0	0	0	0	0	0		66	1	0	0	2
65546217001	655462170	655462	河北省	0	0	2	61	2	1	1	1	1	#N/A	3			0	0	0	0		1	0		0	0		0	1	0	0	1	0	1	0	0	0	2	547.5	1	1	1	2
65546215002	655462150	655462	河北省	0	0	2	65	4	1	2	1	1	#N/A	3	0	0	0	0	0	0		0	0	0		0	0	0	0	0	0	0	0	0	0	0	0	2	792	2	0	0	0
65546215001	655462150	655462	河北省	0	0	1	64	4	1	2	1	1	0	2	0	0	0	0	0	0		0	0	0	0	0	1	0	1	0	0	0	0	0	0	0	0		3192	3	1	1	1
65546222002	655462220	655462	河北省	0	0	2	58	1	1	2	1	1	#N/A		1	0	0	0	0	0	0	1	0	0	0	0	0	0	2	1	0	1	0	1	0	0	0	2	0	1	0	0	0
65546210002	655462100	655462	河北省	0	0	1	65	4	1	2	1	1	0	3	0	0	0	0	0		0	0			0	1		0	1	0	0	0	0	0	0	0	1		3234	3	1	2	2
65546210001	655462100	655462	河北省	0	0	2	64	4	1	2	1	1	#N/A	3	0	0	0	0		0		0	0	0	0	0		1	1	0	0	0	0	0	1	0	0	2	2334	2	1	3	0
65546211002	655462110	655462	河北省	0	0	1	63	3	1	2	2	1	#N/A	2	0	0	0	0	0	0	0	0	0		0	0	0	0	0	0	0	0	0	0	0	0	0		3672	3	0	0	2
65546211001	655462110	655462	河北省	0	0	2	63	3	1	2	1	1	15000	3		0	0	0	0	0		1	0		0	0		0	1	0	0	1	0	1	0	0	0	2	594	1	0	0	0
65546204001	655462040	655462	河北省	0	0	2	58	1	1	2	3	1	#N/A	3		0	0	0		0		0	0	0	0	0		0	0	0	0	0	0	0	0	0	0	2	594	1	1	2	2
65546204002	655462040	655462	河北省	0	0	1	64	4	1	2	1	1	0	3				0		0	1	1	1	0	0	0	1	1	5	1	1	1	0	1	1	0	0		967.5	2	0	0	2
65546212001	655462120	655462	河北省	0	0	1	60	2	1	2	2	1	0	3	0	0	0	0	0	0		0	0	0	0	0		0	0	0	0	0	0	0	0	0	0		247.5	1	0	0	2
65546212002	655462120	655462	河北省	0	0	2	58	1	1	2	1	1	#N/A	3	0	0	0	0	0	0	0	0	0		0	0		0	0	0	0	0	0	0	0	0	0	2	1494	2	1	3	0
65546203003	655462030	655462	河北省	0	0	2	64	4	1		1	1	5000	2	1	0	0	0	0	0	0	0	0	1	0	0	1	0	3	1	0	1	0	1	0	1	0	2	894	2	1	4	1
65546220001	655462200	655462	河北省	0	0	1	63	3	1	2	3	1	#N/A	3	0		0	0	0	0	1	1	0	0	0	0		0	2	1	0	1	0	1	0	0	0		594	1	1	3	0
65546220002	655462200	655462	河北省	0	0	2	64	3	1	2	1	1	10000	3		0	1	0	0	0	0	0	0		0	0	0	0	1	0	0	0	1	1	0	0	0	2	3672	3	1	2	0
65546221002	655462210	655462	河北省	0	0	1	62	3	1	2	2	1	3000	2		0	0	0	0	0		0	0		0	0			0	0	0	0	0	0	0	0	0		0	1	0	0	0
65546221001	655462210	655462	河北省	0	0	2	64	4	1	2	1	1	#N/A	3			0	0	0			0			0	0		0	0	0	0	0	0	0	0	0	0	2	547.5	1	1	1	0
65546213001	655462130	655462	河北省	0	0	1	65	4	1	2	1	1	0	2	0	0	0	0	0	0	0	0	0	0	0	0	0	0	0	0	0	0	0	0	0	0	0		2754	2	0	0	2
65546213002	655462130	655462	河北省	0	0	2	62	3	1	2	1	1	#N/A	3	0	0	0	0		0		0	0		0	0		0	0	0	0	0	0	0	0	0	0	2	792	2	0	0	0
65546219002	655462190	655462	河北省	0	0	1	57	1	1	2	3	0	1500	1		0	1	0		0	0	0	0	0	0	0	0	0	1	0	0	0	1	1	0	0	0	2	2712	2	0	0	0
65546219001	655462190	655462	河北省	0	0	2	58	1	1	1	3	1	#N/A		1	0	0	0	0	0	0	0		0	0	0		0	1	0	0	1	0	1	0	0	0	2	247.5	1	0	0	0
65546207001	655462070	655462	河北省	0	0	1	64	4	1	2	1	0	7500	3	0	0	0	0	1	0		0			0	1		1	3	1	0	0	0	0	1	0	1	2	247.5	1	1	1	2
64604204003	646042040	646042	河北省	0	0	1	55	0	0	1	4	1	#N/A	1	0	1	0	0	0	0	0	0	0	0	0	0	0	0	1	0	0	0	1	1	0	0	0	1	300	1	1	3	2
64604204002	646042040	646042	河北省	0	0	2	55	0	0	1	4	1	15000	1	0		0	0	0	0	0	0	0	0	0	0	0	0	0	0	0	0	0	0	0	0	0	2	792	2	1	5	0
64604214002	646042140	646042	河北省	0	0	2	62	2	1	1	3	0	1980	2	0	0	0	0	0	0		0	0	0	0	0	0	0	0	0	0	0	0	0	0	0	0		327.5	1	1	4	1
64604218002	646042180	646042	河北省	0	0	2	58	1	1	1	2	1	3000	2	0	0	0	0	0	0	1	0	0	1	0	0	0	0	2	1	0	1	0	1	0	1	0	2	674	2	1	2	0
64604201002	646042010	646042	河北省	0	0	1	63	3	1	1	2	1	16666.7	3	1	0		0	0		0	0	0	1	0	0	0	0	2	1	0	1	0	1	0	1	0		247.5	1	0	0	0
64604217001	646042170	646042	河北省	0	0	2	63	3	1	1	1	1	10000	3	0		0		0	0	0	0	0		0	0	0	0	0	0	0	0	0	0	0	0	0	2	247.5	1	1	4	0
64604330002	646043300	646043	河北省	0	0	1	59	1	1	1	3	1	5000	2	1	1	1	0	0	0	0	0	1	0	0	0	0	0	4	1	1	1	1	1	0	0	0		547.5	1	1	2	2
64604323001	646043230	646043	河北省	0	0	2	60	2	1	1	2	0	0	1	0	0	0	0	0	0	0	0	0	0	0	0	0	0	0	0	0	0	0	0	0	0	0	2	547.5	1	1	1	0
64604310001	646043100	646043	河北省	0	0	1	62	3	1	1	3	1	#N/A	2	0	1		0	0	0	0	0		0	0	0	0	0	1	0	0	0	1	1	0	0	0	2	366	1	1	3	2
64604310002	646043100	646043	河北省	0	0	2	61	2	1	1	3	1	0	3			1	0	0	0	1	1	0	0	0	0	0	0	3	1	0	1	1	1	0	0	0	2	66	1	1	2	0
64604304002	646043040	646043	河北省	0	0	1	55	0	0	1	2	1	1375	3	1	0	0	0	0	0	0	0	0	0	0	0	0	0	1	0	0	1	0	1	0	0	0		247.5	1	1	1	1
64604304003	646043040	646043	河北省	0	0	2	58	1	1	2	3	1	#N/A		0	0	0	0	0	0	0	0	0	0	0	0	0	0	0	0	0	0	0	0	0	0	0	2	247.5	1	0	0	0
64604311002	646043110	646043	河北省	0	0	1	63	3	1	1	1	1	1750	2		1		0	0	0	1	0	0	0	0	0	0	0	2	1	0	1	1	1	0	0	0		327.5	1	0	0	2
64604311001	646043110	646043	河北省	0	0	2	62	3	1	1	1	1	#N/A	2			0	0	0	0	1	0	0	0	0	0	0	0	1	0	0	1	0	1	0	0	0	2	547.5	1	0	0	0
64604306001	646043060	646043	河北省	0	0	1	64	4	1	1	1	1	2500	1	0	0	0	0	0	0	0	0	0	0	0	0	1	0	1	0	0	0	0	0	0	0	0		247.5	1	1	1	0
64604306002	646043060	646043	河北省	0	0	2	61	2	1	1	1	1	#N/A		0	0	0	0		0	0	0	0	0	1		0		1	0	0	0	0	0	0	0	1	2	0	1	0	0	0
64604314002	646043140	646043	河北省	0	0	1	55	0	0	1	3	1	42500	2		1	0	0	0	0	0	0	0	0	0	0	0	0	1	0	0	0	1	1	0	0	0		240	1	1	1	2
64604303002	646043030	646043	河北省	0	0	1	55	0	0	1	3	1	#N/A	2		0	0	0	0	0	0	0	0	0	0	0	0	0	0	0	0	0	0	0	0	0	0		1987.5	2	1	2	0
64604303001	646043030	646043	河北省	0	0	2	55	0	0	1	3	1	3200	3	0	0	0	0	0	0	0	0	0	0	0	0	0	0	0	0	0	0	0	0	0	0	0	2	327.5	1	1	3	0
64604316001	646043160	646043	河北省	0	0	1	63	3	1	1	2	0	0	3	0	0		0	0		1	0	0			0	0	0	1	0	0	1	0	1	0	0	0	2	594	1	1	2	0
64604309001	646043090	646043	河北省	0	0	2	54	0	0	1	2	1	5000	1	0	0	1	0	0	0	0	0	0	0	0	0	0	0	1	0	0	0	1	1	0	0	0	2	2814	2	1	3	0
64604132001	646041320	646041	河北省	0	0	1	65	4	1	1	2	1	7000	2	0		0	0	0	0	0	0	0	1	0	0	0	0	1	0	0	0	0	0	0	1	0	1	66	1	1	1	0
64604132002	646041320	646041	河北省	0	0	2	63	3	1	1	2	1	#N/A	1	0		0	0	0	0	0	0	0	0	0	0	0	0	0	0	0	0	0	0	0	0	0	2	594	1	1	1	0
64604107002	646041070	646041	河北省	0	0	1	54	0	0	1	2	1	0	2	0	0	0	0	0	0	0	0	0	0	0	0	0	0	0	0	0	0	0	0	0	0	0		966	2	1	1	0
64604107001	646041070	646041	河北省	0	0	2	55	0	0	1	2	1	#N/A	2	0	0		0	0	0	0	0	0	0	0	0	0	0	0	0	0	0	0	0	0	0	0		366	1	1	5	2
64604101002	646041010	646041	河北省	0	0	2	64	4	1	1	1	1	5000	1		0	0	0	0	0	0	0	0	0	0	0		0	0	0	0	0	0	0	0	0	0	2	547.5	1	1	1	0
64604109002	646041090	646041	河北省	0	0	1	57	1	1	1	1	1	0	3	1	0	0	0	0			0	0	1	0	0		0	2	1	0	1	0	1	0	1	0		960	2	0	0	0
64604109001	646041090	646041	河北省	0	0	2	62	3	1	1	1	1	#N/A	2	0		0	0		1		0	0	0	1	0	0		2	1	0	0	0	0	0	1	1	2	0	1	0	0	0
64604102002	646041020	646041	河北省	0	0	1	62	3	1	1	2	1	#N/A	2			0	0	0	0	0	0	1	0	0	0	0	0	1	0	0	0	0	0	0	0	0		1314	2	1	4	2
64604102001	646041020	646041	河北省	0	0	2	64	4	1	1	3	1	32500	3			0	0		0		0	0	0	0	0			0	0	0	0	0	0	0	0	0	2	1207.5	2	1	3	0
64604125001	646041250	646041	河北省	0	0	1	65	4	1	1	2	1	#N/A	1	0		1	0	0	0	0	0	0	0	0	0	0	0	1	0	0	0	1	1	0	0	0		1494	2	1	2	2
64604125002	646041250	646041	河北省	0	0	2	63	3	1	1	2	1	4000	2	0		0	0				0				0	0	0	0	0	0	0	0	0	0	0	0		247.5	1	1	3	0
64604120001	646041200	646041	河北省	0	0	2	65	4	1	1	1	0	3333.33	2		0		0	0	0	0	0	0	0	0	0	0	0	0	0	0	0	0	0	0	0	0	2	327.5	1	1	1	0
64604122001	646041220	646041	河北省	0	0	1	58	1	1	1	2	1	0	2				0	0	0		1	0	0	0	0	0	0	1	0	0	1	0	1	0	0	0	1	927.5	2	1	1	0
64604122002	646041220	646041	河北省	0	0	2	58	1	1	1	2	1	#N/A	2	1	0	0	0	0	0	0	0	0		0	0	0	0	1	0	0	1	0	1	0	0	0	2	366	1	1	3	0
64604116001	646041160	646041	河北省	0	0	1	63	3	1	2	1	1	0	1			0	0	0	0		0	1	0	0		0	0	1	0	0	0	0	0	0	0	0	2	1692	2	1	1	0
64604116002	646041160	646041	河北省	0	0	2	63	3	1	1	1	1	#N/A	1		1	1	0		1	1	0	1	1		1		0	7	1	1	1	1	1	0	1	1	2	894	2	1	2	0
64604104001	646041040	646041	河北省	0	0	2	59	1	1	1	1	0	5000	2	0		0	0	0	0	1	0	0	0	0	0		0	1	0	0	1	0	1	0	0	0	2	1767.5	2	1	2	0
64604123001	646041230	646041	河北省	0	0	1	60	2	1	1	3	1	0	3	0	0	0	0	0	0	0	0	0	0	1		0	0	1	0	0	0	0	0	0	0	1	2	2514	2	1	2	0
64604123002	646041230	646041	河北省	0	0	2	58	1	1	1	1	1	#N/A	3	0	1	0	0	0	0		0	0	1	0	0	1	0	3	1	0	0	1	1	0	1	0	2	247.5	1	0	0	0
64604103002	646041030	646041	河北省	0	0	1	57	1	1	1	3	1	30000	1		0	0	0	0	0	0	1	0	0	0	0		0	1	0	0	1	0	1	0	0	0	2	66	1	0	0	0
64604126002	646041260	646041	河北省	0	0	2	63	3	1	1	1	1	0	3		0	0	0	0	1	1	0	1	0	1	1	0	1	6	1	1	1	0	1	1	1	1	2	792	2	0	0	0
64604126001	646041260	646041	河北省	0	0	1	63	3	1	1	1	1	#N/A	2			0	0	0	0	0	0	0	0	0	0	0	0	0	0	0	0	0	0	0	0	0		894	2	0	0	0
171159134001	1711591340	1711591	山西省	0	0	2	57	1	1	2	1	1	#N/A	1	1	0	1	0	0	0	0	0	0		0	0	0	0	2	1	0	1	1	1	0	0	0	2	1586	2	1	2	0
171159134002	1711591340	1711591	山西省	0	0	1	61	2	1	2	2	1	0	2	1	0	0	0	0	0	0	0	0	0	0	0		1	2	1	0	1	0	1	1	0	0		66	1	0	0	0
171159127001	1711591270	1711591	山西省	0	0	2	63	3	1	2	1	1	2400	3		1		0	0	0	0	0	0		0	0	0	0	1	0	0	0	1	1	0	0	0	2	0	1	0	0	0
171159104001	1711591040	1711591	山西省	0	0	1	64	4	1	2	1	0	0	1	0	0	0	0	0	0	0	0	0	0	0	0	0	0	0	0	0	0	0	0	0	0	0		2594	2	0	0	0
171159120001	1711591200	1711591	山西省	0	0	2	54	0	0	2	2	0	16000	1	0	0	0	0	0	0	0	0	0	0	0	0	0	0	0	0	0	0	0	0	0	0	0	2	2814	2	1	1	0
171159106001	1711591060	1711591	山西省	0	0	1	54	0	0	2	2	0	0	1	0	0	0	0	0	0	0	0	0	0	0	0	0	0	0	0	0	0	0	0	0	0	0		547.5	1	1	3	0
171159114002	1711591140	1711591	山西省	0	0	1	64	4	1	2	1	1	#N/A	2		0	0	0	0	0	1	0	0	0	0	0	0	0	1	0	0	1	0	1	0	0	0		960	2	0	0	2
171159114001	1711591140	1711591	山西省	0	0	2	64	3	1	2	1	1	0	3		0	0	0	0	0	0	0	0	0	0	0	0	0	0	0	0	0	0	0	0	0	0	2	0	1	0	0	0
171159126001	1711591260	1711591	山西省	0	0	1	63	3	1	2	1	1	0	1	0	0	0	0	0	0	0	0	0	0	0	0	0	0	0	0	0	0	0	0	0	0	0		1987.5	2	0	0	0
171159126002	1711591260	1711591	山西省	0	0	2	61	2	1	2	1	1	#N/A	3		0	0	0	0	0	1	0	0	0	0	0		0	1	0	0	1	0	1	0	0	0	2	247.5	1	0	0	0
171159118002	1711591180	1711591	山西省	0	0	1	64	3	1	2	1	1	0	3	0		0	0	0	0		0		0	0	0		0	0	0	0	0	0	0	0	0	0		1752	2	1	1	0
171159118001	1711591180	1711591	山西省	0	0	2	64	3	1	2	1	1	#N/A	1	0	0	0	0	0	0	0	0	0	0	0	0	0	0	0	0	0	0	0	0	0	0	0	2	2952	2	1	1	0
171159125001	1711591250	1711591	山西省	0	0	2	64	3	1	2	1	1	6666.67	2	0	0	0	0	0	0		0	0	0	0	0	0	0	0	0	0	0	0	0	0	0	0	2	247.5	1	0	0	0
171159124002	1711591240	1711591	山西省	0	0	1	60	2	1	1	2	0	0	2		0	0	0	0	0		0	0	0	0	0	0	0	0	0	0	0	0	0	0	0	0		674	2	1	2	2
171159112001	1711591120	1711591	山西省	0	0	1	63	3	1	2	3	0	0	3	1	0	0	0	0	0	0	0	0	0	0	0		0	1	0	0	1	0	1	0	0	0		2952	2	0	0	0
171159122001	1711591220	1711591	山西省	0	0	1	65	4	1	2	1	1	#N/A	3	1	0	0	0	0	0	0	0	0		0	0	0	0	1	0	0	1	0	1	0	0	0	2	247.5	1	0	0	0
171159122002	1711591220	1711591	山西省	0	0	2	64	4	1	2	1	1	0	3		0	0	0	0	0		0	0		0	0		0	0	0	0	0	0	0	0	0	0	2	594	1	0	0	0
171159109001	1711591090	1711591	山西省	0	0	2	55	0	0	2	1	1	#N/A	1	1	0	0	0	0	0	0	0	0	0	0	0		0	1	0	0	1	0	1	0	0	0	2	2467.5	2	1	1	0
171159133001	1711591330	1711591	山西省	0	0	1	63	3	1	2	1	0	0	2	0	0	0	0	0	0		0	0	0	0	0	0	0	0	0	0	0	0	0	0	0	0	1	80	1	1	1	2
171159101002	1711591010	1711591	山西省	0	0	1	58	1	1	2	3	1	#N/A	2	0	0	0	0		0	0	0	0	0	0	0	0	0	0	0	0	0	0	0	0	0	0		3672	3	1	1	0
171159101001	1711591010	1711591	山西省	0	0	2	55	0	0	2	2	1	833.333	3	1	0	0	0	0	0	0	0	0	0	0	0	1	0	2	1	0	1	0	1	0	0	0	2	3012	3	1	1	0
171159211001	1711592110	1711592	山西省	0	0	1	60	2	1	2	2	1	0	1		0	0	0	0	0	0	0	0	0	0	0	0	0	0	0	0	0	0	0	0	0	0		66	1	0	0	2
171159230001	1711592300	1711592	山西省	0	0	2	57	1	1	2	2	0	0	2	0	0	0	0	0	0	0	0	0	0	0	0		0	0	0	0	0	0	0	0	0	0	2	2754	2	0	0	0
171159216002	1711592160	1711592	山西省	0	0	2	62	2	1	2	1	1	15000	3	1					0	0	0	0	0	0	0		0	1	0	0	1	0	1	0	0	0	2	247.5	1	1	1	0
171159214001	1711592140	1711592	山西省	0	0	1	61	2	1	2	1	1	28000	1	0	0	0	0	0	0	0	0	0	0	0	0	0	0	0	0	0	0	0	0	0	0	0		1986	2	0	0	2
171159214002	1711592140	1711592	山西省	0	0	2	58	1	1	2	1	1	#N/A	3	1	0	0	0	0	0	0	0	0	0	0	0	1	0	2	1	0	1	0	1	0	0	0	2	0	1	0	0	0
171159201002	1711592010	1711592	山西省	0	0	1	59	1	1	2	2	1	100	2	0	0	0	0	0	0	0	0	0	0	0	0	0	0	0	0	0	0	0	0	0	0	0		0	1	0	0	0
171159201001	1711592010	1711592	山西省	0	0	2	57	1	1	2	1	1	#N/A	3	0	0	0	0	0	0	0	0	0	0	0	0	0	0	0	0	0	0	0	0	0	0	0		1752	2	0	0	0
171159205002	1711592050	1711592	山西省	0	0	1	54	0	0	2	1	1	#N/A	1	0	0	0	0	0	0	0	0	0	0	0		0	0	0	0	0	0	0	0	0	0	0		2514	2	1	2	2
171159215002	1711592150	1711592	山西省	0	0	1	63	3	1	2	2	1	0	1	0	0	0	0	0	0	0	0	0	0	0	0	0	0	0	0	0	0	0	0	0	0	0		3672	3	1	1	2
171159215001	1711592150	1711592	山西省	0	0	2	61	2	1	2	1	1	#N/A	3	0	0	0	0	0	0	0	0	0	0	0	0		0	0	0	0	0	0	0	0	0	0	2	1512	2	1	2	0
171159219002	1711592190	1711592	山西省	0	0	1	55	0	0	2	3	1	#N/A	1		0	0	0	0	0	1	0	0	0	0	0	0	0	1	0	0	1	0	1	0	0	0		247.5	1	1	2	2
171159219001	1711592190	1711592	山西省	0	0	2	55	0	0	2	2	1	0	3		0	0	0	0	0	0	0	0	0	0	0	0	0	0	0	0	0	0	0	0	0	0		80	1	1	2	0
171159225001	1711592250	1711592	山西省	0	0	2	64	4	1	2	1	1	#N/A	1		0	0	0	0	0	0	0	0	0	0	0	0	0	0	0	0	0	0	0	0	0	0	2	894	2	1	2	0
171159207002	1711592070	1711592	山西省	0	0	2	58	1	1	2	3	1	#N/A	2	0	0	0	0	0	0	0	0	0	1	0	0	1	0	2	1	0	0	0	0	0	1	0	2	247.5	1	1	1	0
171159208001	1711592080	1711592	山西省	0	0	1	65	4	1	2	1	1	0	1			0	0	0	0	0	0	0		0	0	0	0	0	0	0	0	0	0	0	0	0		1987.5	2	1	1	0
171159208002	1711592080	1711592	山西省	0	0	2	64	3	1	2	1	1	#N/A	2			0	0	0	0		0	0	0	0	0		0	0	0	0	0	0	0	0	0	0	2	894	2	0	0	0
171159204001	1711592040	1711592	山西省	0	0	2	64	4	1	2	1	1	0	2	1	0	0	0	0	0	0	0	0	0	0	0	0	0	1	0	0	1	0	1	0	0	0	2	1314	2	1	1	0
171159212002	1711592120	1711592	山西省	0	0	2	65	4	1	2	1	0	1500	2		0	0	0	0	0	0	0	0	0	0	0	0	0	0	0	0	0	0	0	0	0	0	2	1092	2	1	1	0
171159229001	1711592290	1711592	山西省	0	0	2	55	0	0	2	1	1	#N/A	3	1	0	0	0	0	0	0	0	0	0	0	0		0	1	0	0	1	0	1	0	0	0	2	1752	2	1	1	0
171159226001	1711592260	1711592	山西省	0	0	1	65	4	1	2	1	1	2500	2			0	0	0	0	1	0	0	0	0	0	0	0	1	0	0	1	0	1	0	0	0		247.5	1	0	0	1
171159226002	1711592260	1711592	山西省	0	0	2	62	3	1	1	1	1	#N/A	1	1	0	0	0	0	0	0	0	0	0	0	0	0	0	1	0	0	1	0	1	0	0	0	2	594	1	0	0	0
171159311002	1711593110	1711593	山西省	0	0	2	61	2	1	2	1	1	#N/A	3				0		0	0	0	0	0	0	0		0	0	0	0	0	0	0	0	0	0	2	66	1	1	1	0
171159311001	1711593110	1711593	山西省	0	0	1	59	1	1	2	3	1	0	3	0	1	0	0		0	0	0	0		0	0	0	0	1	0	0	0	1	1	0	0	0		1987.5	2	1	1	1
171159312002	1711593120	1711593	山西省	0	0	1	65	4	1	1	1	1	1333.33	2		0	0	0	0	0	0	0	0			0	0	0	0	0	0	0	0	0	0	0	0		146	1	0	0	0
171159312001	1711593120	1711593	山西省	0	0	2	64	3	1	1	1	1	#N/A	1			0	0	0	0	0	0	0		0	0		0	0	0	0	0	0	0	0	0	0	2	247.5	1	0	0	0
171159319002	1711593190	1711593	山西省	0	0	1	64	4	1	2	1	0	0	3		0	0	0	0	0	0	0	0		0	0	0	0	0	0	0	0	0	0	0	0	0		247.5	1	0	0	0
171159325001	1711593250	1711593	山西省	0	0	1	54	0	0	1	3	1	0	2		0	0	0	0	0	0	0	0	0	0	0	0	0	0	0	0	0	0	0	0	0	0		547.5	1	1	1	1
171159325002	1711593250	1711593	山西省	0	0	2	54	0	0	1	1	1	#N/A	3	0	0		0	0	0	0	0	0		0	0	0	0	0	0	0	0	0	0	0	0	0		1207.5	2	0	0	0
171159318001	1711593180	1711593	山西省	0	0	2	63	3	1	2	1	0	0	3		0	0	0	0	0	0	0	0	0	0	0	1	0	1	0	0	0	0	0	0	0	0	2	2640	2	0	0	0
171159313002	1711593130	1711593	山西省	0	0	1	64	4	1	2	1	1	#N/A	3		1	1	0	0	0	0	1	0	0	1			0	4	1	1	1	1	1	0	0	1		594	1	0	0	0
171159313001	1711593130	1711593	山西省	0	0	2	60	2	1	2	1	1	0	3	0	0	0	0	0	0	0	0	0	0	0	0	1	0	1	0	0	0	0	0	0	0	0	2	1314	2	0	0	0
171159301001	1711593010	1711593	山西省	0	0	1	63	3	1	2	1	0	0	3		0	0	0	0	0		0	0		0	0	0	0	0	0	0	0	0	0	0	0	0		66	1	1	1	0
171159321001	1711593210	1711593	山西省	0	0	1	57	1	1	2	1	0	0	1	1	0	0	0	0	0	0	0	0	0	0	0	0	0	1	0	0	1	0	1	0	0	0		247.5	1	1	2	0
171159316001	1711593160	1711593	山西省	0	0	2	65	4	1	2	1	1	#N/A	1	1	0	0	0		0	1		0		0	0			2	1	0	1	0	1	0	0	0		0	1	0	0	0
175531220001	1755312200	1755312	山西省	0	0	1	58	1	1	2	3	1	#N/A	2		1	0	0	0	0	0	0	0	0	0	0	0	0	1	0	0	0	1	1	0	0	0		1920	2	1	2	0
175531229001	1755312290	1755312	山西省	0	0	1	63	3	1	2	1	1	#N/A	1	0	0	0	0	0	0	0	0	0	0	0	0	0	0	0	0	0	0	0	0	0	0	0		1207.5	2	1	3	0
175531229002	1755312290	1755312	山西省	0	0	2	63	3	1	2	2	0	0	2		0	0	0	0	0	0	0	0	0	0	0	0	0	0	0	0	0	0	0	0	0	0	2	967.5	2	0	0	0
175531216001	1755312160	1755312	山西省	0	0	1	55	0	0	2	2	1	#N/A	3	0		0	0	0	0	0	1	0	0	0	0	0	0	1	0	0	1	0	1	0	0	0		0	1	0	0	0
175531211001	1755312110	1755312	山西省	0	0	2	66	4	1	2	1	1	#N/A	1	0	0	0	0	0	0	0	0	0	0	0	0	0	0	0	0	0	0	0	0	0	0	0	2	247.5	1	1	2	0
175531214002	1755312140	1755312	山西省	0	0	1	64	4	1	2	2	1	0	2	0	0	0	0	0	0	0	0	0	0	0	0	0	0	0	0	0	0	0	0	0	0	0		594	1	0	0	0
175531214001	1755312140	1755312	山西省	0	0	2	61	2	1	2	2	1	#N/A	2	1	1	1	0	1	0	0	0	1	0	0	0	0		5	1	1	1	1	1	1	0	0	2	0	1	1	1	0
175531219002	1755312190	1755312	山西省	0	0	1	65	4	1	1	1	1	0	3	1	1	1	0	0	0	0	1	0	0	0	0	1	1	6	1	1	1	1	1	1	0	0		3012	3	1	3	0
175531219001	1755312190	1755312	山西省	0	0	2	65	4	1	1	1	1	#N/A	3	0			0	0	0	0	0	0	0	0	0	0	0	0	0	0	0	0	0	0	0	0	2	247.5	1	1	3	0
175531217001	1755312170	1755312	山西省	0	0	2	63	3	1	2	1	0	1000	2		0	0	0	0	0	0	0	0	0	0	0	0	0	0	0	0	0	0	0	0	0	0	2	247.5	1	1	2	0
175531210002	1755312100	1755312	山西省	0	0	2	58	1	1	2	1	1	0	3	0	0	0	0	0	0	0	0	0	0	0	0	0	0	0	0	0	0	0	0	0	0	0	2	2754	2	1	2	0
175531204002	1755312040	1755312	山西省	0	0	1	57	1	1	2	3	1	0	1	0	0	0	0	0	0	0	0	0	1	0	0	0	0	1	0	0	0	0	0	0	1	0	2	847.5	2	1	4	2
175531212002	1755312120	1755312	山西省	0	0	2	65	4	1	2	2	1	#N/A	1		0	0	0	0	0	0	0	0	0	0	0	0	0	0	0	0	0	0	0	0	0	0	2	0	1	1	1	0
175531225002	1755312250	1755312	山西省	0	0	1	57	1	1	1	2	1	0	2	0	1	0	0	1	1	0	0	1	1	0	0	0	1	6	1	1	0	1	1	1	1	0	2	3474	3	1	2	2
175531225001	1755312250	1755312	山西省	0	0	2	58	1	1	1	1	1	#N/A	3	0	0	0	0	0	0	0	0	0	0	0	0	0	0	0	0	0	0	0	0	0	0	0	2	1554	2	1	2	0
175531202001	1755312020	1755312	山西省	0	0	1	66	4	1	2	1	1	0	1	0	0	0	0	0	0	0	0	0	0	0	0	0	0	0	0	0	0	0	0	0	0	0		792	2	1	1	0
175531202002	1755312020	1755312	山西省	0	0	2	60	2	1	2	1	1	#N/A	2	0	1	0	0	0	0	0	0	0	0	0	0	0	0	1	0	0	0	1	1	0	0	0	2	594	1	1	1	0
175531233001	1755312330	1755312	山西省	0	0	2	55	0	0	2	2	1	0	1	0	0	0	0	0	0	0	0	0	0	0	0	0	0	0	0	0	0	0	0	0	0	0	2	66	1	1	4	0
175531115002	1755311150	1755311	山西省	0	0	1	54	0	0	1	3	1	#N/A	2		1	1	0	0	0		0	0	0	0	0	0	0	2	1	0	0	1	1	0	0	0		547.5	1	1	3	2
175531116001	1755311160	1755311	山西省	0	0	1	54	0	0	1	2	1	20000	2			0	0	0	0	0	1		0	0	0		0	1	0	0	1	0	1	0	0	0		2814	2	1	1	0
175531116002	1755311160	1755311	山西省	0	0	2	55	0	0	1	2	1	#N/A	1	0	0	0	0	0	0	0	0	0	0	0	0	0	0	0	0	0	0	0	0	0	0	0	2	247.5	1	1	1	0
175531106003	1755311060	1755311	山西省	0	0	1	56	0	0	1	3	1	5535	1	0		0	0	0	0		0	0	0	0	0	0	0	0	0	0	0	0	0	0	0	0		247.5	1	1	2	1
175531106002	1755311060	1755311	山西省	0	0	2	54	0	0	1	3	1	#N/A		0	0	0	0	0	0	0	0	0	0	0	0	0	0	0	0	0	0	0	0	0	0	0	2	547.5	1	1	4	0
175531107002	1755311070	1755311	山西省	0	0	1	65	4	1	1	2	1	#N/A	2				0	0	0	0	0	0	0	0	0	0	0	0	0	0	0	0	0	0	0	0	1	1314	2	1	1	2
175531107001	1755311070	1755311	山西省	0	0	2	65	4	1	1	2	1	0	3			0		0	0	0	0		0	0	0	0	0	0	0	0	0	0	0	0	0	0	2	247.5	1	1	1	0
175531122002	1755311220	1755311	山西省	0	0	2	54	0	0	1	2	1	42000	1	0	0			0	0	0	0	0	0	0	0	0	0	0	0	0	0	0	0	0	0	0	2	792	2	1	5	0
175531117001	1755311170	1755311	山西省	0	0	1	63	3	1	1	3	1	#N/A	3		0	0	0	0	0	0	1	0	0	0	0	0	0	1	0	0	1	0	1	0	0	0		247.5	1	1	1	0
175531117002	1755311170	1755311	山西省	0	0	2	63	3	1	1	2	1	0	2	0		0	0	0	0	0	0	0	0	0	0	0	0	0	0	0	0	0	0	0	0	0	2	547.5	1	1	4	0
175531108002	1755311080	1755311	山西省	0	0	1	56	0	0	1	4	1	0	2	0	0	0	0	0	0	0	0	0	0	0	0	0	0	0	0	0	0	0	0	0	0	0	1	327.5	1	1	4	0
175531104001	1755311040	1755311	山西省	0	0	1	65	4	1	1	3	1	#N/A	1	0	0		0	0	0		0	0	0	0	0	0	0	0	0	0	0	0	0	0	0	0		547.5	1	1	3	2
175531101002	1755311010	1755311	山西省	0	0	2	62	2	1	1	3	1	#N/A	1	0	0	0	0	0	0	0	0	0	0	0	0	0	0	0	0	0	0	0	0	0	0	0	2	594	1	0	0	0
175531102002	1755311020	1755311	山西省	0	0	1	55	0	0	1	2	1	0	1	1	0	0	0	0	0	0	0	0	0	0	0	0	0	1	0	0	1	0	1	0	0	0	1	247.5	1	1	1	1
175531129002	1755311290	1755311	山西省	0	0	1	63	3	1	1	4	1	9000	2	0	1	0	0	0	0	1	0	0	0	0	0	0	0	2	1	0	1	1	1	0	0	0		247.5	1	1	1	1
175531129001	1755311290	1755311	山西省	0	0	2	62	2	1	1	1	1	#N/A	3		0	0	0	0	1	1	0	0	0	0	0		0	2	1	0	1	0	1	0	1	0	2	0	1	0	0	0
175531105001	1755311050	1755311	山西省	0	0	1	61	2	1	1	2	1	#N/A	3				0	0	0		0	0	0	0	0	0	0	0	0	0	0	0	0	0	0	0		547.5	1	1	2	1
175531119002	1755311190	1755311	山西省	0	0	1	57	1	1	1	3	1	#N/A	1	0		0	0	0	0	0	0	0	0	0	0		0	0	0	0	0	0	0	0	0	0		247.5	1	1	3	1
175531316002	1755313160	1755313	山西省	0	0	1	61	2	1	2	2	1	#N/A	1	0	0	0	0	0	0	0	0	0	0	0	0	1	0	1	0	0	0	0	0	0	0	0		594	1	1	2	0
175531316001	1755313160	1755313	山西省	0	0	2	61	2	1	2	1	1	17500	1	0	0	0	0	0	0	0	0	0	0	0	0	1	0	1	0	0	0	0	0	0	0	0	2	792	2	0	0	0
175531322001	1755313220	1755313	山西省	0	0	1	62	3	1	2	3	1	0	2	0		0	0	0	0	0	0	0	0	0	0	1	0	1	0	0	0	0	0	0	0	0	2	1314	2	1	3	2
175531322002	1755313220	1755313	山西省	0	0	2	61	2	1	2	2	1	#N/A	2	0	0	0	0	0	0	0	0	0		0	0	0	0	0	0	0	0	0	0	0	0	0	2	594	1	1	1	0
175531323001	1755313230	1755313	山西省	0	0	1	58	1	1	2	2	1	#N/A	1	0	0	0	0	0	0	0	0	0	0	0	0	0	0	0	0	0	0	0	0	0	0	0		1687.5	2	1	4	2
175531315001	1755313150	1755313	山西省	0	0	1	60	2	1	2	3	0	0	1	0	0	0	0	0	0	0	0	0	0	0	0	0	0	0	0	0	0	0	0	0	0	0		792	2	1	1	0
175531329001	1755313290	1755313	山西省	0	0	1	57	1	1	2	3	1	0	1		0	0	0	0	0	0	0	0	0	0	0	0	0	0	0	0	0	0	0	0	0	0		707.5	2	1	1	2
175531309002	1755313090	1755313	山西省	0	0	2	66	4	1	1	2	1	#N/A	2	0			0	0	0		0	0	0	0	0	0	0	0	0	0	0	0	0	0	0	0	2	247.5	1	0	0	0
175531328002	1755313280	1755313	山西省	0	0	1	64	3	1	2	3	0	0	3	1		0	0	0	0	1	1	0	0	0	0	0	0	3	1	0	1	0	1	0	0	0		594	1	0	0	1
175531313002	1755313130	1755313	山西省	0	0	1	57	1	1	2	3	1	7500	1	0		0	0	0	0	0	0	0	0	0	0	0	0	0	0	0	0	0	0	0	0	0		247.5	1	1	2	1
175531313001	1755313130	1755313	山西省	0	0	2	57	1	1	2	3	1	#N/A	1	0	1	0	0	0	0	0	0	0	0	0	0	0	0	1	0	0	0	1	1	0	0	0	2	594	1	1	1	0
175531304002	1755313040	1755313	山西省	0	0	2	55	0	0	2	2	1	#N/A	1	0	0	0	0	0	0	0	0	0	0	0	0	0	0	0	0	0	0	0	0	0	0	0	2	247.5	1	0	0	0
175531303002	1755313030	1755313	山西省	0	0	2	63	3	1	2	1	1	0	2	0		0	0	0	0	0	0	0		0	0	1	0	1	0	0	0	0	0	0	0	0	2	1207.5	2	1	2	0
175531302001	1755313020	1755313	山西省	0	0	1	63	3	1	2	2	1	#N/A	2	0	0	0	0	0	0	0	0	0		0	0	0	0	0	0	0	0	0	0	0	0	0		2887.5	2	1	1	0
175531302002	1755313020	1755313	山西省	0	0	2	61	2	1	2	1	1	0	2	0	0	0	0	0	0		0	0		0	0	0	0	0	0	0	0	0	0	0	0	0	2	792	2	0	0	1
175531325002	1755313250	1755313	山西省	0	0	1	59	1	1	2	2	0	28000	2	0	0	0	0	0	0	1	0	0	0	0	0	0	0	1	0	0	1	0	1	0	0	0		247.5	1	1	1	2
175531301002	1755313010	1755313	山西省	0	0	2	56	0	0	1	1	1	#N/A		0		0	0	0	0	0	0	0	0	0	0	0	1	1	0	0	0	0	0	1	0	0	2	66	1	1	2	0
175531317002	1755313170	1755313	山西省	0	0	2	55	0	0	2	1	1	0	2		0	0	0	0	0		0	0	0	0	0	0	0	0	0	0	0	0	0	0	0	0	2	792	2	1	2	0
175531311002	1755313110	1755313	山西省	0	0	1	60	2	1	2	2	1	0	1	0	1	0	0		0	0	0	0	0	0	0	0	0	1	0	0	0	1	1	0	0	0		0	1	0	0	0
175531311001	1755313110	1755313	山西省	0	0	2	61	2	1	2	3	1	#N/A	1	0	0	0	0	0	0	0	0	0	0	0	0	0	0	0	0	0	0	0	0	0	0	0	2	0	1	0	0	0
175531312002	1755313120	1755313	山西省	0	0	1	59	1	1	2	3	1	0	1	0	0	0	0	0	0	0	0	0	0	0	0	0	0	0	0	0	0	0	0	0	0	0		1092	2	1	2	2
175531312001	1755313120	1755313	山西省	0	0	2	59	1	1	2	2	1	#N/A	1	0	0	0	0	0	0	0	0	0	0	0	0	0	0	0	0	0	0	0	0	0	0	0	2	0	1	0	0	0
175531330001	1755313300	1755313	山西省	0	0	1	65	4	1	2	3	0	9000	2	0	0	0	0	0	0	0	0	0	0	0	0	0	0	0	0	0	0	0	0	0	0	0	1	967.5	2	1	1	0
175531321001	1755313210	1755313	山西省	0	0	2	60	2	1	2	1	0	15000	2	0	0	0	0	0	0	0	0	0	1	0	0		0	1	0	0	0	0	0	0	1	0	2	2532	2	1	2	0
174643110001	1746431100	1746431	山西省	0	0	1	64	4	1	2	2	1	0	3	1	1	0	0		0		0	0		0	1			3	1	0	1	1	1	0	0	1		247.5	1	0	0	0
174643132001	1746431320	1746431	山西省	0	0	1	54	0	0	2	2	1	6666.67	2		0	0	0	0	0	0	0	0		0	0	0	0	0	0	0	0	0	0	0	0	0		2167.5	2	1	1	0
174643124002	1746431240	1746431	山西省	0	0	2	61	2	1	2	1	1	27500	1		1	1	0		0	0	0	0	0	0	0		0	2	1	0	0	1	1	0	0	0		0	1	0	0	0
174643117001	1746431170	1746431	山西省	0	0	1	63	3	1	2	2	1	0	1	0	0	0	0	0	0	0	0	0		0	0	0	0	0	0	0	0	0	0	0	0	0		792	2	0	0	0
174643105001	1746431050	1746431	山西省	0	0	1	55	0	0	2	3	1	#N/A	3	0	0	0	0	0	0	0	0	0		0	0	1	0	1	0	0	0	0	0	0	0	0		3672	3	1	1	1
174643102002	1746431020	1746431	山西省	0	0	1	54	0	0	1	4	1	0	1	0	0	0	0	0		0	0	0	0	0	0	0	0	0	0	0	0	0	0	0	0	0	2	247.5	1	0	0	0
174643123002	1746431230	1746431	山西省	0	0	1	66	4	1	2	2	1	0	3	0	0	0	0	0	0	0	0	0	0	0	0		0	0	0	0	0	0	0	0	0	0		2712	2	0	0	0
174643123001	1746431230	1746431	山西省	0	0	2	61	2	1	2	1	1	#N/A	3	1		0	0	0	0		0	0		0	0	0	0	1	0	0	1	0	1	0	0	0		366	1	0	0	0
174643125002	1746431250	1746431	山西省	0	0	1	63	3	1	2	3	1	#N/A	3	0	0	0	0	0	0	0	0	0		0	0	0	0	0	0	0	0	0	0	0	0	0		2467.5	2	1	1	0
174643125001	1746431250	1746431	山西省	0	0	2	59	1	1	2	3	1	0	2	0		0	0	0	0	0	0	0		0	0	0	0	0	0	0	0	0	0	0	0	0	2	1752	2	0	0	0
174643101002	1746431010	1746431	山西省	0	0	2	63	3	1	2	1	1	0	2	0	1	0	0		1	0	0	0		0	0	0	0	2	1	0	0	1	1	0	1	0	2	247.5	1	0	0	0
174643128001	1746431280	1746431	山西省	0	0	1	65	4	1	2	3	1	#N/A	3	0		0	0		0			0		0	0		0	0	0	0	0	0	0	0	0	0		247.5	1	1	1	0
174643130001	1746431300	1746431	山西省	0	0	1	54	0	0	2	3	0	0	2	0	0	0	0	0	1	0	0	0	0	0	0	0	0	1	0	0	0	0	0	0	1	0		0	1	0	0	0
174643107101	1746431071	1746431	山西省	0	0	2	63	3	1	2	1	0	0	3	0			0	1	0	0	0	0	0	0	0		0	1	0	0	0	0	0	1	0	0	2	3432	3	0	0	0
174643129002	1746431290	1746431	山西省	0	0	1	64	4	1	2	2	1	#N/A	1	0	0	0	0	0	0	0	0	0		0	0	0	0	0	0	0	0	0	0	0	0	0		1207.5	2	0	0	0
174643305001	1746433050	1746433	山西省	0	0	2	54	0	0	2	2	1	0	1	0	0	0	0	0	0	0	0	0	0	0	0	1	0	1	0	0	0	0	0	0	0	0	2	1554	2	0	0	0
174643307002	1746433070	1746433	山西省	0	0	1	60	2	1	1	3	1	#N/A	2	0	0	0	0	0	0		0	0	0	0	0	0	0	0	0	0	0	0	0	0	0	0		960	2	0	0	0
174643307001	1746433070	1746433	山西省	0	0	2	55	0	0	1	1	1	3000	2	0	0	0	0	1	0	0	0	0	0	0	0	0	0	1	0	0	0	0	0	1	0	0	2	960	2	1	1	0
174643319002	1746433190	1746433	山西省	0	0	1	54	0	0	1	3	1	0	1	0	0	0	0	0	0	0	0	0	0	0	0	0	0	0	0	0	0	0	0	0	0	0		1147.5	2	1	1	0
174643316001	1746433160	1746433	山西省	0	0	1	64	4	1	1	2	1	0	2	0	0	0	0		0	0	0	0		0	0			0	0	0	0	0	0	0	0	0		1494	2	1	3	1
174643316002	1746433160	1746433	山西省	0	0	2	57	1	1	1	3	1	#N/A	2	1		0	0		0	0	0	0	1	0	0		1	3	1	0	1	0	1	1	1	0	2	1687.5	2	1	5	1
174643313002	1746433130	1746433	山西省	0	0	2	55	0	0	1	1	1	0	2	0	1	0	0	0	0	0	0	0	0	0	0	0	0	1	0	0	0	1	1	0	0	0	2	300	1	1	2	0
174643314001	1746433140	1746433	山西省	0	0	1	55	0	0	1	4	1	3333.33	1	0	0	0	0	0	0	0	0	0	0	0	0	0	0	0	0	0	0	0	0	0	0	0	2	594	1	1	3	2
174643303002	1746433030	1746433	山西省	0	0	2	58	1	1	1	3	1	0	2	0	0	0	0	0	0	0	0	0	1	0	0	0	0	1	0	0	0	0	0	0	1	0	2	547.5	1	1	2	0
174643202001	1746432020	1746432	山西省	0	0	1	55	0	0	2	1	1	0	1	0	0	0	0	0	0	0	0	0	0	0	0		0	0	0	0	0	0	0	0	0	0		1687.5	2	1	1	0
174643226001	1746432260	1746432	山西省	0	0	2	65	4	1	2	1	1	1000	3				0		1	0	0	0		0	0		0	1	0	0	0	0	0	0	1	0		1767.5	2	1	1	0
174643228002	1746432280	1746432	山西省	0	0	1	63	3	1	2	2	1	0	1	0	0	0	0	0	0	0	0	0	0	0	0	0	0	0	0	0	0	0	0	0	0	0		792	2	0	0	2
174643218001	1746432180	1746432	山西省	0	0	2	61	2	1	2	1	0	0	2	0	0	0	0	0	0	0	1	0	0	0	0	0	0	1	0	0	1	0	1	0	0	0	2	594	1	0	0	0
174643229001	1746432290	1746432	山西省	0	0	1	64	4	1	2	1	0	6000	2	0	0	0	0	0	0	0	0	0	0	0	0	0	0	0	0	0	0	0	0	0	0	0		247.5	1	0	0	2
174643207001	1746432070	1746432	山西省	0	0	2	65	4	1	2	1	1	#N/A	3		0	0	0	0	0	0	0	0	0	0	0	0	0	0	0	0	0	0	0	0	0	0	2	547.5	1	0	0	0
174643235002	1746432350	1746432	山西省	0	0	1	55	0	0	2	2	0	#N/A		0	0	0	0	0	0	0	0	0	0	0	0	0	0	0	0	0	0	0	0	0	0	0		2514	2	0	0	1
174643211002	1746432110	1746432	山西省	0	0	2	63	3	1	1	1	0	#N/A	3	0	0	0	0	0	0	0	0	0		0	0	1	0	1	0	0	0	0	0	0	0	0	2	247.5	1	1	1	0
174643213001	1746432130	1746432	山西省	0	0	1	57	1	1	2	1	0	0	3	0	0	0	0	0	0	0	0	0	0	0	0		0	0	0	0	0	0	0	0	0	0		1987.5	2	1	3	0
174643225001	1746432250	1746432	山西省	0	0	1	62	2	1	2	1	1	#N/A	2				0		0	0	0	0	0	0	0	0	0	0	0	0	0	0	0	0	0	0		2706	2	1	1	1
174643225002	1746432250	1746432	山西省	0	0	2	59	1	1	2	2	1	0	3	0		1	0	0	0	0	0	0		0	0	0	0	1	0	0	0	1	1	0	0	0	2	327.5	1	1	2	0
174643204001	1746432040	1746432	山西省	0	0	1	61	2	1	2	3	0	0	3		1	0	0	1	0	0	0		1	0	0	1	0	4	1	1	0	1	1	1	1	0		594	1	0	0	0
177402332002	1774023320	1774023	山西省	0	0	2	55	0	0	2	2	0	0	1	0	0	0	0	0	0	0	0	0	0	0	0	0	0	0	0	0	0	0	0	0	0	0		1314	2	1	2	0
177402315001	1774023150	1774023	山西省	0	0	2	55	0	0	2	1	0	0	2	0	0	0	0	0	0	0	0	0	0	0	0	1	0	1	0	0	0	0	0	0	0	0	2	247.5	1	1	1	0
177402310002	1774023100	1774023	山西省	0	0	2	65	4	1	1	1	1	0	1				0	0	0	0	1	0	0	0	0	0	0	1	0	0	1	0	1	0	0	0	2	547.5	1	1	3	0
177402320001	1774023200	1774023	山西省	0	0	2	54	0	0	2	1	1	#N/A	2			0	0	0	0	0	0	0	0	0	0	0	0	0	0	0	0	0	0	0	0	0	2	594	1	1	1	0
177402301002	1774023010	1774023	山西省	0	0	1	58	1	1	2	1	1	#N/A	1	0	0	0	0	0	0	0	0	0	0	0	0	0	0	0	0	0	0	0	0	0	0	0		2247.5	2	1	3	2
177402301001	1774023010	1774023	山西省	0	0	2	55	0	0	2	1	1	0	1	0	0	0	0	0	0	0	0	0	0	0	0	0	0	0	0	0	0	0	0	0	0	0	2	66	1	1	1	0
177402309001	1774023090	1774023	山西省	0	0	2	55	0	0	2	1	1	18000	2	0	0	0	0	0	0		0	0	0	0	0	0	0	0	0	0	0	0	0	0	0	0	2	247.5	1	1	1	0
177402312002	1774023120	1774023	山西省	0	0	1	55	0	0	2	2	1	#N/A	2	0	0	0	0		0	0	0	0	0	0	0	0	0	0	0	0	0	0	0	0	0	0		594	1	1	2	1
177402316001	1774023160	1774023	山西省	0	0	1	54	0	0	2	2	1	#N/A	2				0	0	0	0	0	0	0	0	0	0	0	0	0	0	0	0	0	0	0	0		1207.5	2	1	3	1
177402302001	1774023020	1774023	山西省	0	0	1	64	4	1	2	1	1	0	2	1	0	1	0	0		1	0	0		0	0	0	0	3	1	0	1	1	1	0	0	0		247.5	1	0	0	0
177402302002	1774023020	1774023	山西省	0	0	2	61	2	1	2	1	1	#N/A	1	0	0	0	0	0	0	0	0	0	1	0	0	0	0	1	0	0	0	0	0	0	1	0	2	594	1	1	1	0
177402317001	1774023170	1774023	山西省	0	0	1	66	4	1	2	1	1	#N/A	2		0	0		0	0	0	0	0	0	0	0	0	0	0	0	0	0	0	0	0	0	0		247.5	1	0	0	0
177402317002	1774023170	1774023	山西省	0	0	2	64	4	1	2	1	1	0	3	0	0	0	0	0	1	0	0	1	1	0	0		0	3	1	0	0	0	0	0	1	0	2	792	2	1	2	0
177402303001	1774023030	1774023	山西省	0	0	1	55	0	0	2	1	1	5000	1		0	0	0	0	0	0	0	0		0	0	0	0	0	0	0	0	0	0	0	0	0	1	594	1	0	0	0
177402307001	1774023070	1774023	山西省	0	0	1	55	0	0	2	2	1	36000	1	0	0	0	0	0	0	0	0	0	0	0	0	0	0	0	0	0	0	0	0	0	0	0		547.5	1	1	3	1
177402134001	1774021340	1774021	山西省	0	0	1	54	0	0	2	4	1	0	2			0	0	0	0	0	0	0	0	0	0	0	0	0	0	0	0	0	0	0	0	0		407.5	1	1	4	2
177402123002	1774021230	1774021	山西省	0	0	1	55	0	0	2	1	0	28000	2		0	0	0	0	0	1	0	0		0	0	0	0	1	0	0	1	0	1	0	0	0		247.5	1	1	2	0
177402122002	1774021220	1774021	山西省	0	0	1	55	0	0	2	1	1	#N/A	2	0	0	1	0	0	0	0	0	0	0	0	0	0	0	1	0	0	0	1	1	0	0	0		146	1	1	2	0
177402122001	1774021220	1774021	山西省	0	0	2	55	0	0	2	1	1	0	2			0	0	0	0	1	0	0	0	0	0	0	0	1	0	0	1	0	1	0	0	0	2	0	1	1	2	0
177402116001	1774021160	1774021	山西省	0	0	1	55	0	0	2	2	0	0	2		0	0	0	0	0	0		0		0	0	1	0	1	0	0	0	0	0	0	0	0		1752	2	1	1	2
177402113002	1774021130	1774021	山西省	0	0	1	61	2	1	2	3	1	#N/A	2	0	0	0	0	0	0	0	0	0	0	0	0		0	0	0	0	0	0	0	0	0	0		0	1	1	1	2
177402113001	1774021130	1774021	山西省	0	0	2	61	2	1	2	1	1	0	3			0	0	0	0	0	1	0	0	0	0	0	0	1	0	0	1	0	1	0	0	0	2	247.5	1	1	1	0
177402127002	1774021270	1774021	山西省	0	0	1	64	4	1	2	1	1	0	3			0	0	0	0	0		0	0	0	0	0	0	0	0	0	0	0	0	0	0	0		594	1	1	3	2
177402127001	1774021270	1774021	山西省	0	0	2	64	4	1	1	1	1	#N/A	3	0	1	0	1	1	0	0	0	0	0	0	0	0	0	3	1	0	0	1	1	1	0	0	2	247.5	1	1	2	0
177402125002	1774021250	1774021	山西省	0	0	2	63	3	1	2	1	0	0	1	0		0	0	0	0	0	0	0	0	0	0	1	0	1	0	0	0	0	0	0	0	0	2	547.5	1	1	1	0
177402131001	1774021310	1774021	山西省	0	0	1	54	0	0	2	2	1	1200	1	0	0	0	0	0	0	0	0	0	0	0	0	0	0	0	0	0	0	0	0	0	0	0		666	2	1	3	2
177402131002	1774021310	1774021	山西省	0	0	2	54	0	0	2	1	1	#N/A	1	1	0	0	0	0	0	0	0	0	0	0	0	0	0	1	0	0	1	0	1	0	0	0	2	247.5	1	1	1	0
177402118001	1774021180	1774021	山西省	0	0	1	60	2	1	2	2	1	#N/A	3		0	0	0		0	1	0	0	0	0	0		0	1	0	0	1	0	1	0	0	0		1207.5	2	1	2	2
177402118002	1774021180	1774021	山西省	0	0	2	61	2	1	1	2	1	0	2	0	0		0	0	0	0	0	0	0	0	0	0	0	0	0	0	0	0	0	0	0	0		0	1	1	1	0
177402107001	1774021070	1774021	山西省	0	0	1	58	1	1	2	3	0	10000	2	0	0	0	0	0	0	0	0	0	0	0	0	0	0	0	0	0	0	0	0	0	0	0		594	1	1	1	2
177402107002	1774021070	1774021	山西省	0	0	2	58	1	1	1	2	0	#N/A	2	0	0	0	0	0	0	0	0	0	0	0	0	0	0	0	0	0	0	0	0	0	0	0	2	547.5	1	0	0	0
177402104001	1774021040	1774021	山西省	0	0	1	62	2	1	2	1	1	0	3		0	0	0	0	0	0	0	0	0	0	0		0	0	0	0	0	0	0	0	0	0	2	1026	2	0	0	0
177402104002	1774021040	1774021	山西省	0	0	2	61	2	1	2	1	1	#N/A	3				0	0	0	0	1	0	0	0	0		0	1	0	0	1	0	1	0	0	0	2	894	2	1	1	0
177402128001	1774021280	1774021	山西省	0	0	2	55	0	0	2	2	0	18000	1	0	0	0	0	0	0	0	0	0	0	0	0	0	0	0	0	0	0	0	0	0	0	0	2	792	2	0	0	0
177402102002	1774021020	1774021	山西省	0	0	1	57	1	1	2	1	1	#N/A	1	0	0	0	0	0	0	0	0	0		0	0	0	0	0	0	0	0	0	0	0	0	0		792	2	1	3	0
177402109002	1774021090	1774021	山西省	0	0	1	60	2	1	2	3	0	3000	1	0	0	0	0	0	0	0	0	0	0	0	0	0	0	0	0	0	0	0	0	0	0	0		247.5	1	1	2	0
177402138001	1774021380	1774021	山西省	0	0	2	58	1	1	2	1	1	#N/A	2		1	0	0	0	0		1		0	0	0	0	0	2	1	0	1	1	1	0	0	0	2	2232	2	1	2	0
177402138002	1774021380	1774021	山西省	0	0	1	62	3	1	2	1	1	43000	2	0	0	0	0	0	0	1	0	1	0	0	0	0	0	2	1	0	1	0	1	0	0	0		967.5	2	1	1	0
177402101001	1774021010	1774021	山西省	0	0	1	55	0	0	2	1	0	0	1	0	0	0	0	0	0	0	0	0	0	0	0	0	0	0	0	0	0	0	0	0	0	0		247.5	1	1	1	0
177402227001	1774022270	1774022	山西省	0	0	1	63	3	1	2	1	1	#N/A		0	0	0	0	0	0	0	0	0	0	0	0		0	0	0	0	0	0	0	0	0	0	2	594	1	1	1	0
177402227002	1774022270	1774022	山西省	0	0	2	60	2	1	2	1	1	14500	3		0	1	0	0	0	0		0	0	0	0		0	1	0	0	0	1	1	0	0	0	2	792	2	1	2	0
177402213001	1774022130	1774022	山西省	0	0	1	58	1	1	2	1	0	0	3	0	0	0	0	0	0	0	0	0	0	0	0	0	0	0	0	0	0	0	0	0	0	0	2	2712	2	1	2	0
177402217002	1774022170	1774022	山西省	0	0	1	58	1	1	2	3	1	#N/A	2	1	0	0	0	0	0	0	0	0	0	0	0	0	0	1	0	0	1	0	1	0	0	0	2	1567.5	2	1	1	2
177402217001	1774022170	1774022	山西省	0	0	2	58	1	1	2	2	0	0	2	1	1		0	0	0	0	0	0	0	0	0	0	0	2	1	0	1	1	1	0	0	0	2	1147.5	2	1	3	0
177402212002	1774022120	1774022	山西省	0	0	1	61	2	1	2	3	1	#N/A	1	0	0	0	0	0	0	0	0	0		0	0	0	0	0	0	0	0	0	0	0	0	0	1	2112	2	1	1	0
177402212001	1774022120	1774022	山西省	0	0	2	59	1	1	2	2	1	0	1	0	0	0	0	0	0	0	0	0	0	0	0	0	0	0	0	0	0	0	0	0	0	0	2	1147.5	2	1	2	0
177402228001	1774022280	1774022	山西省	0	0	2	65	4	1	2	1	0	24000	2	0	0	0	0	0	0	0	0	0	0	0	0	0	0	0	0	0	0	0	0	0	0	0		792	2	1	1	0
177402221001	1774022210	1774022	山西省	0	0	2	62	3	1	2	1	1	#N/A	2	0	0	0	0	0	0		0	0	0	0	0		0	0	0	0	0	0	0	0	0	0	2	247.5	1	1	1	0
177402202002	1774022020	1774022	山西省	0	0	2	54	0	0	2	1	0	24000	2	0		0	0	0	0	0	0	0	0	0	0		0	0	0	0	0	0	0	0	0	0	2	792	2	1	1	0
177402216002	1774022160	1774022	山西省	0	0	2	65	4	1	2	1	1	0	3				0	0	0	0	1	0	0	0	0		0	1	0	0	1	0	1	0	0	0	2	0	1	1	1	0
177402223002	1774022230	1774022	山西省	0	0	1	55	0	0	2	2	1	#N/A	1	0	0	0	0	0	0	0	0	0	0	0	0	0	0	0	0	0	0	0	0	0	0	0		594	1	1	2	0
177402218002	1774022180	1774022	山西省	0	0	2	58	1	1	1	2	0	#N/A	2	0	0	0	0	0	0	0	0	0	0	0	0	1	0	1	0	0	0	0	0	0	0	0	2	960	2	1	1	0
177402210002	1774022100	1774022	山西省	0	0	2	57	1	1	2	1	1	50000	3		1	0	0	0	0	0	0	0	0	0	0	1	0	2	1	0	0	1	1	0	0	0	2	247.5	1	0	0	0
177402210001	1774022100	1774022	山西省	0	0	1	58	1	1	2	1	1	#N/A	2		1	0	0	0	0	0	0	0	0	0	0	0	0	1	0	0	0	1	1	0	0	0		247.5	1	1	3	0
177402206002	1774022060	1774022	山西省	0	0	1	62	3	1	2	1	0	#N/A	2	1	0	0	0	0	0	0	0	0	0	0	0	0	0	1	0	0	1	0	1	0	0	0		2232	2	0	0	0
177402208002	1774022080	1774022	山西省	0	0	2	65	4	1	2	2	1	#N/A	3		0	0	0	0	0	0	0	0	0	0	0	0	0	0	0	0	0	0	0	0	0	0		0	1	1	1	0
177402231002	1774022310	1774022	山西省	0	0	1	54	0	0	2	1	1	21000	2		1	0	0	0	0	0	0	0	0	0	0	0	0	1	0	0	0	1	1	0	0	0		1147.5	2	1	3	0
177402201002	1774022010	1774022	山西省	0	0	2	58	1	1	2	1	1	0	2	0	0	0	0	0	0	0	0	0	0	0	0		0	0	0	0	0	0	0	0	0	0	2	792	2	1	1	0
177402222002	1774022220	1774022	山西省	0	0	1	55	0	0	2	2	1	0	3	0	0		0	0	0		0	0	0	0	0	0	0	0	0	0	0	0	0	0	0	0		66	1	1	1	0
177402225001	1774022250	1774022	山西省	0	0	2	61	2	1	2	1	1	#N/A	2		0	0	0	0	0	0	0	0	0	0	0	0	0	0	0	0	0	0	0	0	0	0	2	2467.5	2	1	2	0
177402225002	1774022250	1774022	山西省	0	0	1	65	4	1	2	1	1	40000	3			0	0	0	0	0	1	0	0	0	1	1	0	3	1	0	1	0	1	0	0	1	2	594	1	1	1	0
104004320002	1040043200	1040043	内蒙古自治区	0	0	2	65	4	1	1	1	1	#N/A	2			0	0	0	0		0	0	0	0	0		0	0	0	0	0	0	0	0	0	0	2	967.5	2	1	1	0
104004302001	1040043020	1040043	内蒙古自治区	0	0	1	64	4	1	1	2	1	0	2	0	0	0	0	0	0	0	0	0	0	0	0	0	0	0	0	0	0	0	0	0	0	0		327.5	1	0	0	2
104004302002	1040043020	1040043	内蒙古自治区	0	0	2	60	2	1	1	3	1	#N/A	2				0	0	0		0	0	0	0	0	0	0	0	0	0	0	0	0	0	0	0	2	327.5	1	1	1	0
104004301001	1040043010	1040043	内蒙古自治区	0	0	1	58	1	1	1	4	1	0	1	0	0	0	0	0	0	0	0	0	0	0	0	1	0	1	0	0	0	0	0	0	0	0	1	1032	2	1	5	2
104004301002	1040043010	1040043	内蒙古自治区	0	0	2	62	2	1	1	3	1	#N/A	2		1		0	0	0	0	0	0	0	0	0	0	0	1	0	0	0	1	1	0	0	0	2	594	1	1	2	0
104004315002	1040043150	1040043	内蒙古自治区	0	0	2	65	4	1	1	3	1	#N/A	2	1	1	0	0	0	0	1	0	0	0	0	0	0	0	3	1	0	1	1	1	0	0	0	1	547.5	1	1	1	2
104004309002	1040043090	1040043	内蒙古自治区	0	0	2	65	4	1	1	1	1	#N/A	2			0	0	0	0		0	0		0	0		0	0	0	0	0	0	0	0	0	0	2	327.5	1	1	3	0
104004322003	1040043220	1040043	内蒙古自治区	0	0	1	56	0	0		2	1	#N/A		0	1	1	0	0	0	0	0	0	0	0	0	0	0	2	1	0	0	1	1	0	0	0	1	0	1	0	0	2
104004101001	1040041010	1040041	内蒙古自治区	0	0	2	62	3	1	1	2	1	4800	1	0	1	0	0	0	1	0	0	0	1	0	0	0	0	3	1	0	0	1	1	0	1	0	2	1147.5	2	1	4	1
104004124001	1040041240	1040041	内蒙古自治区	0	0	2	64	4	1	1	3	1	25000	1	0	0	0	0	0	0	0	0	0	0	0	0	0	0	0	0	0	0	0	0	0	0	0	2	327.5	1	0	0	2
104004118002	1040041180	1040041	内蒙古自治区	0	0	1	56	0	0	1	4	1	0	1	0	0	0	0	0	0	0	0	0	0	0	0	0	0	0	0	0	0	0	0	0	0	0		327.5	1	1	2	2
104004118001	1040041180	1040041	内蒙古自治区	0	0	2	54	0	0	1	3	1	#N/A	2	0	0	0	0	0	0	0	0	0	0	0	0	0	0	0	0	0	0	0	0	0	0	0	2	894	2	1	1	0
104004113002	1040041130	1040041	内蒙古自治区	0	0	1	56	0	0	1	4	1	#N/A			0	0	0	0	0	0	0	0	0	0	0	0	0	0	0	0	0	0	0	0	0	0		594	1	1	2	1
104004117002	1040041170	1040041	内蒙古自治区	0	0	2	57	1	1	1	3	1	0	2	0	0	0	0	0	0	0	0	0	0	0	0	0	0	0	0	0	0	0	0	0	0	0	2	247.5	1	0	0	0
104004203002	1040042030	1040042	内蒙古自治区	0	0	2	62	2	1	1	3	0	#N/A	2	0	0	0	0	0	0	0	0	0	0	0	0		0	0	0	0	0	0	0	0	0	0	2	967.5	2	0	0	0
104004216002	1040042160	1040042	内蒙古自治区	0	0	2	57	1	1	1	4	1	#N/A	2	0	0	0	0	0	0	0	0	0	0	0	0	0	0	0	0	0	0	0	0	0	0	0	2	1092	2	1	3	1
104004209002	1040042090	1040042	内蒙古自治区	0	0	2	57	1	1	1	3	1	#N/A		1	0	0	0	0	0	0	0	0	0	0	0	0	0	1	0	0	1	0	1	0	0	0	2	247.5	1	1	1	0
104004205001	1040042050	1040042	内蒙古自治区	0	0	2	55	0	0	1	2	1	#N/A	2	0	0	0	0	0	1	0	0	0	0	0	0	0	0	1	0	0	0	0	0	0	1	0	2	894	2	1	4	2
104004207002	1040042070	1040042	内蒙古自治区	0	0	2	58	1	1	1	2	1	#N/A					0	0	0		0	0	1	0	0		0	1	0	0	0	0	0	0	1	0	1	247.5	1	0	0	0
104004207001	1040042070	1040042	内蒙古自治区	0	0	1	55	0	0	1	3	1	0	2	0	0	0	0		0	0	0	1	0	0	0	0	0	1	0	0	0	0	0	0	0	0		66	1	0	0	2
104004210002	1040042100	1040042	内蒙古自治区	0	0	2	62	2	1	1	3	1	10000	2	0	1	0	0	0	0		0	0	0	0	0	0	0	1	0	0	0	1	1	0	0	0	2	247.5	1	0	0	0
105381232001	1053812320	1053812	内蒙古自治区	0	0	1	62	3	1	2	1	0	0	3		0	0	0	0	0	0	0	0	1	0	0		0	1	0	0	0	0	0	0	1	0		847.5	2	0	0	0
105381216001	1053812160	1053812	内蒙古自治区	0	0	2	65	4	1	2	1	1	#N/A	3	0		0	0		0	0	0	0		0	0		0	0	0	0	0	0	0	0	0	0	2	2994	2	0	0	0
105381213001	1053812130	1053812	内蒙古自治区	0	0	2	54	0	0	2	1	0	15000	3	0	0		0	0	0	0	0	0	0	0	0	0	0	0	0	0	0	0	0	0	0	0	2	1752	2	0	0	2
105381204002	1053812040	1053812	内蒙古自治区	0	0	2	57	1	1	1	1	0	0	2	0	0	0	0	1	0	1	0	0	0	1	0	0	0	3	1	0	1	0	1	1	0	1	2	66	1	0	0	0
105381212002	1053812120	1053812	内蒙古自治区	0	0	2	65	4	1	2	1	1	0	2		0		0	0	0		0	0		0	0	0	0	0	0	0	0	0	0	0	0	0	2	674	2	0	0	0
105381214002	1053812140	1053812	内蒙古自治区	0	0	1	60	2	1	2	1	1	0	3		0	0	0	0	0	0	1	0	0	0	0		0	1	0	0	1	0	1	0	0	0		2712	2	0	0	2
105381214001	1053812140	1053812	内蒙古自治区	0	0	2	55	0	0	2	1	1	#N/A	2		0	0	0	0	0		0	0		0	0		0	0	0	0	0	0	0	0	0	0		594	1	0	0	0
105381231002	1053812310	1053812	内蒙古自治区	0	0	1	62	2	1	2	1	1	#N/A	3	0	0	0	0	0	0		0	0		0	0	0	0	0	0	0	0	0	0	0	0	0		792	2	1	1	0
105381231001	1053812310	1053812	内蒙古自治区	0	0	2	63	3	1	2	1	1	0	2	1	0	0	0	1		0	0			0	0		0	2	1	0	1	0	1	1	0	0	2	247.5	1	0	0	0
105381202002	1053812020	1053812	内蒙古自治区	0	0	1	61	2	1	2	1	1	32800	1	0	0	0	0	0	0	0	0	0	0	0	0	0	0	0	0	0	0	0	0	0	0	0	1	247.5	1	0	0	2
105381202001	1053812020	1053812	内蒙古自治区	0	0	2	61	2	1	2	1	1	#N/A	1	0	0	0	0	0	0	0	0	0	0	0	0	0	0	0	0	0	0	0	0	0	0	0	2	1194	2	0	0	0
105381221001	1053812210	1053812	内蒙古自治区	0	0	2	64	4	1	2	1	0	0	3		1	0	0	0	0	0	0	0	1	0	0		0	2	1	0	0	1	1	0	1	0	2	967.5	2	0	0	0
105381203001	1053812030	1053812	内蒙古自治区	0	0	1	60	2	1	2	1	1	0	3	0	1	1	0	0	0	0	0	0	0	0	0	0	0	2	1	0	0	1	1	0	0	0	2	792	2	1	1	0
105381206001	1053812060	1053812	内蒙古自治区	0	0	2	55	0	0	2	2	0	0	1	0	0	0	0	0	0	0	0	0	0	0	0	1	0	1	0	0	0	0	0	0	0	0	2	0	1	1	2	0
105381224002	1053812240	1053812	内蒙古自治区	0	0	1	63	3	1	2	3	1	0	1	0	0	0	0	0	0	0	0	0	0	0	0	0	0	0	0	0	0	0	0	0	0	0	2	0	1	1	2	2
105381224003	1053812240	1053812	内蒙古自治区	0	0	2	57	1	1	2	1	1	#N/A	1		0	0	0	0	0	0	0	0	0	0	0		0	0	0	0	0	0	0	0	0	0	2	0	1	0	0	2
105381219002	1053812190	1053812	内蒙古自治区	0	0	1	55	0	0	2	2	1	#N/A	1	0	0	0	0	0	0	0	0	0	0	0	0		0	0	0	0	0	0	0	0	0	0		1314	2	1	1	2
105381234002	1053812340	1053812	内蒙古自治区	0	0	2	61	2	1	2	1	0	0	3	0	0	1	0	0	0		0	0		0	0		0	1	0	0	0	1	1	0	0	0	2	66	1	1	2	0
105381208002	1053812080	1053812	内蒙古自治区	0	0	1	62	2	1	2	1	1	0	1		0	0	0	0	0	0	0	0		0	0	0	0	0	0	0	0	0	0	0	0	0	2	792	2	1	1	0
105381208001	1053812080	1053812	内蒙古自治区	0	0	2	62	3	1	2	1	1	#N/A	1	0	0	0	0	0	0	0	0		0	0	0	0	0	0	0	0	0	0	0	0	0	0	2	1554	2	1	1	0
105381211002	1053812110	1053812	内蒙古自治区	0	0	1	55	0	0	1	2	1	#N/A	3	0	0	1	0		0	0	0	0	1	0	0			2	1	0	0	1	1	0	1	0	2	2712	2	0	0	2
105381210002	1053812100	1053812	内蒙古自治区	0	0	2	58	1	1	2	1	1	#N/A	1	0	0	0	0	0	1	0	0	0		0	0	0	0	1	0	0	0	0	0	0	1	0	2	3672	3	1	2	0
105381218001	1053812180	1053812	内蒙古自治区	0	0	2	65	4	1	2	1	0	0		0	0	0	1	0	0	0	0	0	0	0	1	0	0	2	1	0	0	0	0	0	0	1	2	0	1	0	0	0
105381201002	1053812010	1053812	内蒙古自治区	0	0	1	55	0	0	2	1	1	#N/A	3		1	1	0	1	0	0	1	0		0	1		0	5	1	1	1	1	1	1	0	1	1	3672	3	1	1	1
105381205002	1053812050	1053812	内蒙古自治区	0	0	2	57	1	1	2	1	1	25000	2	1	1	0	0	0	0	0	0	1		0	0		0	3	1	0	1	1	1	0	0	0	2	2514	2	0	0	2
105381205001	1053812050	1053812	内蒙古自治区	0	0	1	60	2	1	2	2	1	#N/A	1	0	0	0	0	0	0	0	0	0	0	0	0	0	0	0	0	0	0	0	0	0	0	0		0	1	0	0	0
105381222001	1053812220	1053812	内蒙古自治区	0	0	1	60	2	1	1	3	1	0	3				0	1	0		0	1		0	0		0	2	1	0	0	0	0	1	0	0	2	247.5	1	0	0	0
105381226001	1053812260	1053812	内蒙古自治区	0	0	2	65	4	1	2	1	1	10000	2	0	0	0	0	0	0	1	0	0	1	0	0	0	0	2	1	0	1	0	1	0	1	0	2	247.5	1	1	1	0
105381326001	1053813260	1053813	内蒙古自治区	0	0	1	55	0	0	2	2	1	0	2	0	0	0	0	0	0	0	0	0		0	0	0	0	0	0	0	0	0	0	0	0	0	2	247.5	1	1	1	2
105381315002	1053813150	1053813	内蒙古自治区	0	0	1	55	0	0	2	1	1	#N/A		0	0	0	0	0	0	0	0	0		0	0			0	0	0	0	0	0	0	0	0		3474	3	1	1	2
105381315001	1053813150	1053813	内蒙古自治区	0	0	2	55	0	0	2	3	0	0	2		1	0	0	0	0		0			0	0		0	1	0	0	0	1	1	0	0	0	2	2334	2	1	3	2
105381302002	1053813020	1053813	内蒙古自治区	0	0	2	64	3	1	2	1	1	0	2	0	0	0	0	0	0		0	0		0	0		0	0	0	0	0	0	0	0	0	0	2	1692	2	0	0	2
105381302001	1053813020	1053813	内蒙古自治区	0	0	1	64	4	1	2	1	1	#N/A	3	0	1	0	0	1	0	0	0	0	0	0	0	0	1	3	1	0	0	1	1	1	0	0		1752	2	0	0	2
105381304002	1053813040	1053813	内蒙古自治区	0	0	1	61	2	1	2	3	1	#N/A	2	0	0	0	0	0	0	0	0	0	0	0	0		0	0	0	0	0	0	0	0	0	0	2	247.5	1	1	2	1
105381304001	1053813040	1053813	内蒙古自治区	0	0	2	61	2	1	2	3	1	15000	2		1	1	0	0	0	0	0	0		0	0	0	0	2	1	0	0	1	1	0	0	0	2	547.5	1	1	2	0
105381321001	1053813210	1053813	内蒙古自治区	0	0	1	60	2	1	2	2	1	0	2		0	0	0	0	0	0	1	0	0	0	0	0	0	1	0	0	1	0	1	0	0	0		2514	2	0	0	0
105381321002	1053813210	1053813	内蒙古自治区	0	0	2	60	2	1	2	1	1	#N/A	1	0	0	0	0	0	0	0	0	0	1	0	0	0	0	1	0	0	0	0	0	0	1	0	2	1392	2	0	0	0
105381311002	1053813110	1053813	内蒙古自治区	0	0	2	54	0	0	1	1	0	0	2	0		0	0	0	0		0			0	0	0	0	0	0	0	0	0	0	0	0	0	2	247.5	1	0	0	0
105381319002	1053813190	1053813	内蒙古自治区	0	0	1	62	3	1	2	2	1	#N/A	2	0		0	0	0	0		0	0	0	0	0	1	0	1	0	0	0	0	0	0	0	0	1	3474	3	0	0	1
105381319001	1053813190	1053813	内蒙古自治区	0	0	2	62	3	1	2	1	1	15000	2		0	0	0	0	0	1	0	0	0	0	0		0	1	0	0	1	0	1	0	0	0	2	1512	2	1	1	0
105381301001	1053813010	1053813	内蒙古自治区	0	0	2	56	0	0	2	3	1	0	1	1	0		0	0	0	0	0	0	0	0	0	0	0	1	0	0	1	0	1	0	0	0	2	547.5	1	1	2	0
105381329001	1053813290	1053813	内蒙古自治区	0	0	2	55	0	0	2	1	1	0	2	0	1	0	0	0	0	0	0	0		0	0	0	0	1	0	0	0	1	1	0	0	0	2	1314	2	1	1	0
105381328001	1053813280	1053813	内蒙古自治区	0	0	1	61	2	1	2	3	1	0	2	0	0	0	0	0		0	0	0		0	0	0	0	0	0	0	0	0	0	0	0	0	2	1026	2	1	2	0
105381328002	1053813280	1053813	内蒙古自治区	0	0	2	55	0	0	2	2	1	#N/A	2	0	1	0	0	0	0	0	0	1	0	0	0	0	0	2	1	0	0	1	1	0	0	0	2	594	1	1	3	0
105381309002	1053813090	1053813	内蒙古自治区	0	0	1	58	1	1	2	1	1	0	1			0	0	0	0	0	0	0	0	0	0	0	0	0	0	0	0	0	0	0	0	0		594	1	0	0	0
105381309001	1053813090	1053813	内蒙古自治区	0	0	2	57	1	1	2	2	1	#N/A	2		0	0	0	0	0	0	0	0	0	0	0	0	0	0	0	0	0	0	0	0	0	0	2	547.5	1	0	0	0
105381325001	1053813250	1053813	内蒙古自治区	0	0	1	64	3	1	2	3	1	2125	2	0	0	0	0	0	0	0	0	0		0	0		0	0	0	0	0	0	0	0	0	0		547.5	1	1	3	2
105381325002	1053813250	1053813	内蒙古自治区	0	0	2	64	3	1	2	1	1	#N/A	1	0		0	0	0	0		0	0	0	0	0	0	0	0	0	0	0	0	0	0	0	0	2	66	1	0	0	0
105381312001	1053813120	1053813	内蒙古自治区	0	0	2	64	4	1	2	1	1	#N/A	3			0	0	0	0		1	0		0	0		1	2	1	0	1	0	1	1	0	0	2	2814	2	0	0	0
105381331001	1053813310	1053813	内蒙古自治区	0	0	2	57	1	1	2	1	1	#N/A		1	1	1	0	0	0	1	0	0	0	0	1	0	0	5	1	1	1	1	1	0	0	1	2	1914	2	0	0	0
105381323001	1053813230	1053813	内蒙古自治区	0	0	2	60	2	1	2	2	1	0	3	0	0	0	0	0	0	0	0		0	0	0	0	0	0	0	0	0	0	0	0	0	0	2	872	2	1	1	0
105381317002	1053813170	1053813	内蒙古自治区	0	0	1	61	2	1	2	1	1	#N/A	1	0	0	0	0	0	0	0	0	0	0	0	0	0	0	0	0	0	0	0	0	0	0	0		2712	2	1	1	2
105381317001	1053813170	1053813	内蒙古自治区	0	0	2	62	2	1	2	1	1	0	2	0	0	0	0	0	0	0	0	0	0	0	0	0	0	0	0	0	0	0	0	0	0	0	2	3474	3	1	1	2
105381313001	1053813130	1053813	内蒙古自治区	0	0	1	61	2	1	2	1	1	#N/A	1	0	0	0	0	0	0	0	0	0	0	0	0	0	0	0	0	0	0	0	0	0	0	0		247.5	1	0	0	0
105381313002	1053813130	1053813	内蒙古自治区	0	0	2	60	2	1	2	2	1	0	3	0	0	0	0		0	1	0	0		0	0	0	0	1	0	0	1	0	1	0	0	0	2	247.5	1	0	0	0
105381303002	1053813030	1053813	内蒙古自治区	0	0	2	64	4	1	2	1	1	3750	1	0	0	0	0	0	0	0	0	0	1	0	0	0	0	1	0	0	0	0	0	0	1	0	2	792	2	0	0	0
105381104002	1053811040	1053811	内蒙古自治区	0	0	2	54	0	0	1	3	1	#N/A		0		0	0	0	0	0	0	0	0	0	0	0	0	0	0	0	0	0	0	0	0	0	2	594	1	1	3	0
105381101001	1053811010	1053811	内蒙古自治区	0	0	1	65	4	1	1	2	1	0	1	0	0	1	0	0	0	0	0	0	0	0	0	0	0	1	0	0	0	1	1	0	0	0	2	247.5	1	0	0	2
105381101002	1053811010	1053811	内蒙古自治区	0	0	2	63	3	1	1	2	1	#N/A	1	0	0	0	0	0	0	0	0	0	0	0	0	0	0	0	0	0	0	0	0	0	0	0	2	247.5	1	0	0	0
105381115002	1053811150	1053811	内蒙古自治区	0	0	1	62	2	1	1	4	1	0	2	0			0	0	0		0	0	0	0	0		0	0	0	0	0	0	0	0	0	0		547.5	1	1	3	1
105381115001	1053811150	1053811	内蒙古自治区	0	0	2	63	3	1	1	3	1	#N/A	2			0	0	0	0	0	0	0	0	0	0	0	0	0	0	0	0	0	0	0	0	0	2	547.5	1	1	2	0
105381135002	1053811350	1053811	内蒙古自治区	0	0	1	54	0	0		3	1	0	1	1	1	0	0	0	0	0	0	0	0	0	0	1	0	3	1	0	1	1	1	0	0	0	1	2814	2	1	2	2
105381111001	1053811110	1053811	内蒙古自治区	0	0	2	65	4	1	1	1	1	#N/A	3			1	0		0		1	0	0		1	0	0	3	1	0	1	1	1	0	0	1	2	594	1	0	0	0
105381110002	1053811100	1053811	内蒙古自治区	0	0	1	63	3	1	1	3	1	#N/A		1	1	0	0	0		1			1	0	0	0	1	5	1	1	1	1	1	1	1	0		0	1	0	0	0
105381110001	1053811100	1053811	内蒙古自治区	0	0	2	65	4	1	1	1	1	0	3		1	0	0	1	0		1	0	1	0		0	0	4	1	1	1	1	1	1	1	0	2	674	2	1	1	2
105381114002	1053811140	1053811	内蒙古自治区	0	0	1	54	0	0	1	3	1	0	2		0	0	0		0	0	0	0	0	0	0	0	0	0	0	0	0	0	0	0	0	0		247.5	1	1	2	0
105381109001	1053811090	1053811	内蒙古自治区	0	0	2	65	4	1	1	1	1	#N/A	3	0	0	0	0	0			0	0	0	0	0		0	0	0	0	0	0	0	0	0	0	2	967.5	2	1	2	0
105381102001	1053811020	1053811	内蒙古自治区	0	0	2	62	3	1	1	1	1	#N/A		0	0	0	0	0	0	0	0	0	0	0	0	0	0	0	0	0	0	0	0	0	0	0	2	547.5	1	0	0	0
105381106002	1053811060	1053811	内蒙古自治区	0	0	2	58	1	1	1	1	1	#N/A	3	0	1	0	0	0	0	1	0	0		0	0		0	2	1	0	1	1	1	0	0	0	2	3672	3	1	1	0
105381105002	1053811050	1053811	内蒙古自治区	0	0	1	63	3	1	1	3	1	#N/A	2	0		0	0	1	0		0	0		0	0		0	1	0	0	0	0	0	1	0	0		2467.5	2	1	1	0
105381105001	1053811050	1053811	内蒙古自治区	0	0	2	60	2	1	1	3	1	20000	1	0		0	0	0	0	1	0	0	1	0	0			2	1	0	1	0	1	0	1	0	2	1314	2	1	3	0
108259325001	1082593250	1082593	内蒙古自治区	0	0	1	61	2	1	2	1	1	0	3	0		0	0	0						0		0	0	0	0	0	0	0	0	0	0	0		247.5	1	0	0	0
108259318002	1082593180	1082593	内蒙古自治区	0	0	1	63	3	1	2	1	0	0	3		1	0	0	0	0	0	1	0	0	0	0		0	2	1	0	1	1	1	0	0	0		526	1	1	4	2
108259302001	1082593020	1082593	内蒙古自治区	0	0	2	64	4	1	2	1	0	24000	3		0	0	0	1		0	0	0	0	0	0		0	1	0	0	0	0	0	1	0	0	2	1506	2	0	0	0
108259310001	1082593100	1082593	内蒙古自治区	0	0	2	64	4	1	2	1	1	0	2			0	0		0		0	0		0	0		0	0	0	0	0	0	0	0	0	0	2	594	1	1	1	0
108259321002	1082593210	1082593	内蒙古自治区	0	0	1	65	4	1	1	1	1	0	1	0	0	0	0	0	0	0	0	0	0	0	0	0	0	0	0	0	0	0	0	0	0	0		1092	2	1	1	2
108259321001	1082593210	1082593	内蒙古自治区	0	0	2	64	4	1	1	3	1	#N/A	2	0	0		0	0			0	0		0	0	0	0	0	0	0	0	0	0	0	0	0	2	967.5	2	1	4	0
108259319002	1082593190	1082593	内蒙古自治区	0	0	2	60	2	1	2	1	1	#N/A	3		0	0	0	0	0	0	0	0	0	0	0		0	0	0	0	0	0	0	0	0	0	2	0	1	0	0	0
108259340002	1082593400	1082593	内蒙古自治区	0	0	1	57	1	1	1	4	1	#N/A	2				0	0	0		0	0	0	0	0		0	0	0	0	0	0	0	0	0	0		547.5	1	1	5	2
108259340001	1082593400	1082593	内蒙古自治区	0	0	2	64	4	1	1	2	1	12000	3	1		0	0	0	0		0	0		0	0	1	0	2	1	0	1	0	1	0	0	0		146	1	1	2	2
108259330003	1082593300	1082593	内蒙古自治区	0	0	2	66	4	1		1	1	#N/A	1	1	1	1	0	1	0	1	0	1	0	0	0	1	1	8	1	1	1	1	1	1	0	0	2	146	1	1	2	0
108259334001	1082593340	1082593	内蒙古自治区	0	0	2	65	4	1	1	1	0	0	2	0	0	1	0	0	1	1	0	0	0	0	0	0	0	3	1	0	1	1	1	0	1	0	2	0	1	1	2	0
108259303002	1082593030	1082593	内蒙古自治区	0	0	1	63	3	1	1	2	1	0	3	0	0	0	0			0	0			0	0		0	0	0	0	0	0	0	0	0	0		247.5	1	1	2	2
108259303001	1082593030	1082593	内蒙古自治区	0	0	2	65	4	1	1	2	1	#N/A	2		0	0	0	0	1		0			0	0		0	1	0	0	0	0	0	0	1	0	2	847.5	2	1	3	0
108259323001	1082593230	1082593	内蒙古自治区	0	0	1	54	0	0	1	1	1	#N/A	2	0	0	0	0	0	0	0	0	0		0	0		0	0	0	0	0	0	0	0	0	0		247.5	1	0	0	2
108259327001	1082593270	1082593	内蒙古自治区	0	0	1	59	1	1	1	2	1	#N/A	1	1	0	0	0	0	0	0	0	0	0	0	0	0	0	1	0	0	1	0	1	0	0	0		1314	2	0	0	0
108259327002	1082593270	1082593	内蒙古自治区	0	0	2	58	1	1	1	3	1	6666.67	3		1		0				1			0	0		0	2	1	0	1	1	1	0	0	0	2	674	2	0	0	0
108259344002	1082593440	1082593	内蒙古自治区	0	0	2	60	2	1	1	2	1	#N/A	1	0	0	0	0	0	0	0	0	0	0	0	0		0	0	0	0	0	0	0	0	0	0	2	247.5	1	1	2	1
108259315001	1082593150	1082593	内蒙古自治区	0	0	2	61	2	1	2	1	1	0	2		0	0	0	0	0	1	0		0	0	0		0	1	0	0	1	0	1	0	0	0	2	327.5	1	1	1	0
108259332001	1082593320	1082593	内蒙古自治区	0	0	1	59	1	1	1	3	1	#N/A	1			0	0	0	0	0	0	0	0	0	0	0	0	0	0	0	0	0	0	0	0	0		247.5	1	1	2	2
108259332002	1082593320	1082593	内蒙古自治区	0	0	2	55	0	0	1	3	1	10000	1	0	1	0	0	1			0	0	1	0	0		0	3	1	0	0	1	1	1	1	0	2	792	2	1	1	0
108259301001	1082593010	1082593	内蒙古自治区	0	0	1	55	0	0	1	4	1	#N/A	2		1		0	0	0		0	0		0	0	0	0	1	0	0	0	1	1	0	0	0	2	247.5	1	1	1	2
108259301002	1082593010	1082593	内蒙古自治区	0	0	2	55	0	0	1	2	1	0	2	0	0	0	0	0	0		0	0	0	0	0		0	0	0	0	0	0	0	0	0	0	2	247.5	1	1	2	0
108259304002	1082593040	1082593	内蒙古自治区	0	0	1	61	2	1	2	2	1	0	2	0	0	0	0	0	0	0	0	0	0	0	0		0	0	0	0	0	0	0	0	0	0		3672	3	0	0	2
108259304003	1082593040	1082593	内蒙古自治区	0	0	2	55	0	0	1	1	1	#N/A	2	0	0	0	0	0	0	0	0	0		0	0	0	0	0	0	0	0	0	0	0	0	0	2	1752	2	1	1	0
108259329001	1082593290	1082593	内蒙古自治区	0	0	2	64	3	1	1	1	1	#N/A	3		0	1	0	1	0		0	0	1	0	0		0	3	1	0	0	1	1	1	1	0	2	0	1	0	0	0
108259311002	1082593110	1082593	内蒙古自治区	0	0	2	55	0	0	2	3	1	#N/A	2	0	1	0	0	1	0	0	0	1	0	0	0	0	0	3	1	0	0	1	1	1	0	0	2	547.5	1	1	5	1
108259346001	1082593460	1082593	内蒙古自治区	0	0	2	55	0	0	1	1	1	1250	1	0	0	0	0	0	0	0	0	0	0	0	0		0	0	0	0	0	0	0	0	0	0		2712	2	0	0	0
108259307002	1082593070	1082593	内蒙古自治区	0	0	2	62	3	1	1	3	1	0	2		0	0	0	0	0		0	0	0	0	0	0	0	0	0	0	0	0	0	0	0	0		547.5	1	1	2	1
108259324001	1082593240	1082593	内蒙古自治区	0	0	1	63	3	1	2	3	1	#N/A	2	1	0	0	0	0	0	0	0	0		0	0	0	0	1	0	0	1	0	1	0	0	0	2	547.5	1	1	2	0
108259333002	1082593330	1082593	内蒙古自治区	0	0	1	54	0	0	2	1	1	0	3		1	0	0	0	0	0	0	0		0	0	0	0	1	0	0	0	1	1	0	0	0	2	594	1	1	1	2
108259126001	1082591260	1082591	内蒙古自治区	0	0	1	57	1	1	2	1	1	0	2	0	0	0	0	0	0	0	0	0	0	0	0		0	0	0	0	0	0	0	0	0	0		1092	2	0	0	0
108259119001	1082591190	1082591	内蒙古自治区	0	0	2	61	2	1	2	1	1	#N/A	3	0	1	0	0	0	0	0	0	0	0	0	0	0	0	1	0	0	0	1	1	0	0	0		66	1	1	3	0
108259132002	1082591320	1082591	内蒙古自治区	0	0	1	63	3	1	2	3	0	#N/A	2	0	0	0	0	1	0		0	0	0	0	0		0	1	0	0	0	0	0	1	0	0		547.5	1	0	0	0
108259107001	1082591070	1082591	内蒙古自治区	0	0	1	64	3	1	2	1	1	0	3		0	0	0	1	0		0	0	0	0	0	0	0	1	0	0	0	0	0	1	0	0		80	1	1	2	2
108259107002	1082591070	1082591	内蒙古自治区	0	0	2	55	0	0	2	1	1	#N/A	2				0		0		0	0	0	0	0	0	0	0	0	0	0	0	0	0	0	0		0	1	0	0	0
108259115002	1082591150	1082591	内蒙古自治区	0	0	2	64	3	1	2	1	1	#N/A	3		0	0	0	0	0	1	0	0	1	1	0		0	3	1	0	1	0	1	0	1	1		2952	2	1	1	1
108259134002	1082591340	1082591	内蒙古自治区	0	0	2	55	0	0	2	1	1	#N/A	3			0	0	0	1		0		1	0	0		0	2	1	0	0	0	0	0	1	0	2	786	2	1	1	0
108259109002	1082591090	1082591	内蒙古自治区	0	0	1	64	4	1	2	1	1	0	2	0	0	0	0	1	0	0	0	0	0	0	0	0	0	1	0	0	0	0	0	1	0	0	1	2712	2	0	0	0
108259109001	1082591090	1082591	内蒙古自治区	0	0	2	65	4	1	2	1	1	#N/A	3	0	0	0	0	0	0	0	0	0	0	0	0	1	0	1	0	0	0	0	0	0	0	0	2	594	1	0	0	0
108259135001	1082591350	1082591	内蒙古自治区	0	0	1	61	2	1	1	3	1	0	3	0	1	0	0	0		1	0		0	0	0		0	2	1	0	1	1	1	0	0	0		1147.5	2	1	3	2
108259135002	1082591350	1082591	内蒙古自治区	0	0	2	66	4	1	1	1	1	#N/A	2	0	0	0	0		0		0	0	1	0	0		0	1	0	0	0	0	0	0	1	0		967.5	2	1	2	0
108259118001	1082591180	1082591	内蒙古自治区	0	0	1	63	3	1	2	2	1	#N/A	2	0		0	0	0	0		1		0	0	0	0	0	1	0	0	1	0	1	0	0	0		247.5	1	0	0	2
108259118002	1082591180	1082591	内蒙古自治区	0	0	2	62	3	1	2	1	1	0	3			0	0	0	1		0	0		1	0		0	2	1	0	0	0	0	0	1	1		247.5	1	1	2	0
108259142001	1082591420	1082591	内蒙古自治区	0	0	1	55	0	0	2	1	1	3500	2	0	0	0	0	0	0	0	0	0	0	0	0		0	0	0	0	0	0	0	0	0	0		247.5	1	1	2	2
108259111002	1082591110	1082591	内蒙古自治区	0	0	1	64	3	1	2	3	1	0	2	0	0	0	0	0	0	0			0	0	0	0	0	0	0	0	0	0	0	0	0	0		0	1	0	0	0
108259111001	1082591110	1082591	内蒙古自治区	0	0	2	60	2	1	2	1	1	#N/A	1		0	0	0		0		0	0		0	0	0	0	0	0	0	0	0	0	0	0	0		0	1	1	2	0
108259122002	1082591220	1082591	内蒙古自治区	0	0	1	64	4	1	2	1	1	0	2		0	0	0	0	0	0	0			0	0	0	0	0	0	0	0	0	0	0	0	0		2232	2	0	0	2
108259122001	1082591220	1082591	内蒙古自治区	0	0	2	62	3	1	2	1	1	#N/A	3				0	0			0			0	0		1	1	0	0	0	0	0	1	0	0		3672	3	1	2	0
108259104002	1082591040	1082591	内蒙古自治区	0	0	2	54	0	0	2	2	1	#N/A	2		0	0	0	0	0	0	0	0	0	0	0	0	0	0	0	0	0	0	0	0	0	0	2	66	1	0	0	0
108259105002	1082591050	1082591	内蒙古自治区	0	0	2	64	3	1	2	1	1	#N/A	2	0	0	0	0	0	0	0	0	0		0	0	0	0	0	0	0	0	0	0	0	0	0	2	792	2	0	0	0
108259120001	1082591200	1082591	内蒙古自治区	0	0	1	61	2	1	2	2	1	0	2			0	0	0	0		0	0	0	0	0		0	0	0	0	0	0	0	0	0	0		547.5	1	1	2	2
108259120002	1082591200	1082591	内蒙古自治区	0	0	2	60	2	1	2	3	1	#N/A	2	0	0	0	0	0		0	0	0		0	0	0	0	0	0	0	0	0	0	0	0	0	2	967.5	2	0	0	0
108259130001	1082591300	1082591	内蒙古自治区	0	0	1	58	1	1	2	1	1	#N/A	3				0	0			1	1					0	2	1	0	1	0	1	0	0	0		1626	2	1	2	2
108259108001	1082591080	1082591	内蒙古自治区	0	0	1	65	4	1	2	1	1	#N/A	3				0	0	0	0	1	0	0	0	0	0	0	1	0	0	1	0	1	0	0	0	2	1147.5	2	1	1	2
108259137001	1082591370	1082591	内蒙古自治区	0	0	1	62	2	1	2	1	1	0	2			0	0	1	0	0	0		0	0	0	0		1	0	0	0	0	0	1	0	0		247.5	1	1	1	2
108259137002	1082591370	1082591	内蒙古自治区	0	0	2	62	3	1	2	1	1	#N/A	2		0	0	0		0	1	0	0	0	0	1	0		2	1	0	1	0	1	0	0	1	2	1207.5	2	1	1	0
108259127001	1082591270	1082591	内蒙古自治区	0	0	2	63	3	1	2	1	1	#N/A	1	0	0	0	0	0	0	0	0	0	0	0	0	0	0	0	0	0	0	0	0	0	0	0	2	247.5	1	1	1	0
108259116002	1082591160	1082591	内蒙古自治区	0	0	1	58	1	1	2	2	1	0	2	0	0	0	0	0	0	0	0	0	0	0	0		0	0	0	0	0	0	0	0	0	0		247.5	1	1	1	2
108259138001	1082591380	1082591	内蒙古自治区	0	0	1	62	3	1	2	2	1	#N/A	2	0	0	0	0	0	0	0	0	0	1	0	0	0	0	1	0	0	0	0	0	0	1	0		1026	2	1	3	2
108259138002	1082591380	1082591	内蒙古自治区	0	0	2	54	0	0	2	1	1	3000	3	0	0	0	0	0	0	0	0	0	1	0	0		0	1	0	0	0	0	0	0	1	0	2	594	1	1	6	0
108259212002	1082592120	1082592	内蒙古自治区	0	0	1	54	0	0	2	1	1	#N/A	3	0	0	0	0	0	0	0	0	0	0	0	0		0	0	0	0	0	0	0	0	0	0		1920	2	1	1	2
108259259001	1082592590	1082592	内蒙古自治区	0	0	1	58	1	1	1	1	1	300	3	0	0	0	0	0	0	0	0	0	0	0	0	0	0	0	0	0	0	0	0	0	0	0	1	300	1	1	4	2
108259237002	1082592370	1082592	内蒙古自治区	0	0	1	54	0	0	2	1	1	#N/A	3	0	0	0	0	0		0	0	0	1	0	0	0	0	1	0	0	0	0	0	0	1	0		0	1	1	4	2
108259247001	1082592470	1082592	内蒙古自治区	0	0	1	62	3	1	2	1	1	#N/A	2	1		0	0	0	1	0	0	0	0	0	0	1	0	3	1	0	1	0	1	0	1	0		792	2	0	0	2
108259247002	1082592470	1082592	内蒙古自治区	0	0	2	65	4	1	2	1	1	0	3	0	0	0	0	1	0	1	0	0	1	0	0	1	1	5	1	1	1	0	1	1	1	0	2	1472	2	0	0	0
108259232002	1082592320	1082592	内蒙古自治区	0	0	1	65	4	1	2	1	1	#N/A	1	0	0	0	0	0	0	1	0	0	0	0	0	0	0	1	0	0	1	0	1	0	0	0		247.5	1	1	1	0
108259232001	1082592320	1082592	内蒙古自治区	0	0	2	63	3	1	2	1	1	6000	2	0	0	0	0	0	0		0	0		0		0	0	0	0	0	0	0	0	0	0	0	2	1914	2	1	2	0
108259217002	1082592170	1082592	内蒙古自治区	0	0	1	58	1	1	2	3	1	0	3	0	0	0	0	1	0	0	1	0	0	0	0	0	0	2	1	0	1	0	1	1	0	0		247.5	1	1	3	0
108259217001	1082592170	1082592	内蒙古自治区	0	0	2	62	2	1	2	1	1	#N/A	2	0	0	0	0	0	0		1			0	0		0	1	0	0	1	0	1	0	0	0	2	594	1	1	1	0
108259220001	1082592200	1082592	内蒙古自治区	0	0	1	64	4	1	2	1	1	0	3		0	0	0		1	1	0	0	0	0	0	0	0	2	1	0	1	0	1	0	1	0		1512	2	1	1	2
108259220002	1082592200	1082592	内蒙古自治区	0	0	2	54	0	0	2	1	1	#N/A	2	0	0	0	0	0	0	0	0	0	0	0	0	0	0	0	0	0	0	0	0	0	0	0	2	1092	2	0	0	1
108259211002	1082592110	1082592	内蒙古自治区	0	0	1	64	3	1	2	1	1	0	3	0		0	0				0			0	0			0	0	0	0	0	0	0	0	0	2	366	1	0	0	1
108259243002	1082592430	1082592	内蒙古自治区	0	0	2	63	3	1	1	1	0	0	3	1	1	0	0	0	0		0	0	1	0	0		0	3	1	0	1	1	1	0	1	0		146	1	0	0	0
108259248002	1082592480	1082592	内蒙古自治区	0	0	1	55	0	0	2	1	1	#N/A	2	1	0	0	0	0	0	0	0	0	1	0	0	0	0	2	1	0	1	0	1	0	1	0	2	226	1	1	1	2
108259248001	1082592480	1082592	内蒙古自治区	0	0	2	55	0	0	2	1	1	22500	1	0	0	0	0	0	0	0	0	0		0	0	0	0	0	0	0	0	0	0	0	0	0		792	2	0	0	2
108259251001	1082592510	1082592	内蒙古自治区	0	0	1	55	0	0	2	2	1	0	3	1	0	0	0	1	0	0	0	1	0	0	0	1	0	4	1	1	1	0	1	1	0	0	1	1987.5	2	1	4	2
108259251002	1082592510	1082592	内蒙古自治区	0	0	2	55	0	0	2	2	1	#N/A	2	1	0	0	0	0	0	0	0	0	0	0	0	0	0	1	0	0	1	0	1	0	0	0	2	247.5	1	1	1	0
108259250002	1082592500	1082592	内蒙古自治区	0	0	1	54	0	0	2	2	0	#N/A	2	0	0	0	0	0	0	0	0	0	0	0	0	0	0	0	0	0	0	0	0	0	0	0		3672	3	0	0	0
108259213001	1082592130	1082592	内蒙古自治区	0	0	2	65	4	1	2	1	1	#N/A	1		0	0	1	0	0		1	0	0			0	0	2	1	0	1	0	1	0	0	0		2712	2	1	1	0
108259238001	1082592380	1082592	内蒙古自治区	0	0	1	58	1	1	2	3	1	#N/A	3		0	0	0	0	0		0	0	0	0	1	0	0	1	0	0	0	0	0	0	0	1		300	1	0	0	0
108259246001	1082592460	1082592	内蒙古自治区	0	0	1	56	0	0	2	1	1	#N/A	1	0	0	0	0	0	0	0	0	0	0	0	0	0	0	0	0	0	0	0	0	0	0	0		792	2	0	0	2
108259246002	1082592460	1082592	内蒙古自治区	0	0	2	57	1	1	2	2	1	0	3	0	0	0	0		0		0	0		0	0		0	0	0	0	0	0	0	0	0	0	2	872	2	0	0	0
108259219002	1082592190	1082592	内蒙古自治区	0	0	1	61	2	1	1	2	1	#N/A	2	0	0	0	0	0	0	0	0	0	0	0	0	0	0	0	0	0	0	0	0	0	0	0		547.5	1	1	1	2
108259219001	1082592190	1082592	内蒙古自治区	0	0	2	64	4	1	1	1	1	1800	1				0				0	0	0	0	0		0	0	0	0	0	0	0	0	0	0		1207.5	2	1	1	0
108259245001	1082592450	1082592	内蒙古自治区	0	0	2	63	3	1	2	1	1	0	2	0	0	0	0		0		0	0	0	0	0		0	0	0	0	0	0	0	0	0	0		1147.5	2	1	1	0
108259235002	1082592350	1082592	内蒙古自治区	0	0	1	59	1	1	2	1	1	#N/A	1	0	0	0	0	0	0	0	0	0	0	0	0		0	0	0	0	0	0	0	0	0	0		1687.5	2	1	1	0
108259235001	1082592350	1082592	内蒙古自治区	0	0	2	54	0	0	2	1	1	0	3				0	0	0		0			0	0		0	0	0	0	0	0	0	0	0	0	2	327.5	1	0	0	0
108259224002	1082592240	1082592	内蒙古自治区	0	0	1	54	0	0	2	1	1	10000	2	0	0	0	0	1	0	0	0	0		0	0	0	1	2	1	0	0	0	0	1	0	0		2594	2	1	5	2
108259215002	1082592150	1082592	内蒙古自治区	0	0	1	58	1	1	2	2	1	0	1	1	0	0	0	0	0	0	0	0	0	0	0	1	0	2	1	0	1	0	1	0	0	0	1	300	1	1	3	2
108259215001	1082592150	1082592	内蒙古自治区	0	0	2	60	2	1	2	1	1	#N/A	2				1	0			0	0	0	0	0		0	1	0	0	0	0	0	0	0	0	2	1207.5	2	1	1	0
108259257002	1082592570	1082592	内蒙古自治区	0	0	2	55	0	0	2	2	1	0	3			0	0	0	0		1	0	1	0	1	0	0	3	1	0	1	0	1	0	1	1	2	594	1	0	0	0
108259203001	1082592030	1082592	内蒙古自治区	0	0	1	54	0	0	1	2	0	#N/A	1	0	0	0	0	0	0	0	0	0	0	0	0	0	0	0	0	0	0	0	0	0	0	0	1	792	2	1	1	2
108259207002	1082592070	1082592	内蒙古自治区	0	0	1	58	1	1	2	3	1	0	1	0		0	0	0	0	0	0	0	0	0	0		0	0	0	0	0	0	0	0	0	0		327.5	1	1	2	2
108259207001	1082592070	1082592	内蒙古自治区	0	0	2	56	0	0	2	1	1	#N/A	2	1		0	0	0	0		0	0	0	0	0	0	0	1	0	0	1	0	1	0	0	0	2	247.5	1	1	1	0
108206204002	1082062040	1082062	内蒙古自治区	0	0	2	54	0	0	2	1	1	12000	2	0		0	0		0		0			0	0	1	0	1	0	0	0	0	0	0	0	0	2	1092	2	0	0	0
108206222002	1082062220	1082062	内蒙古自治区	0	0	2	60	2	1	2	1	0	0	2	1	0	0	0	0	0		0	0	0	0	0	0	0	1	0	0	1	0	1	0	0	0		247.5	1	0	0	0
108206217002	1082062170	1082062	内蒙古自治区	0	0	1	55	0	0	2	1	1	0	3	0	0	0	0	0	0	0	0	0	0	0	0		0	0	0	0	0	0	0	0	0	0		2167.5	2	1	1	1
108206217001	1082062170	1082062	内蒙古自治区	0	0	2	55	0	0	2	1	1	#N/A	1	0	0	0	0	0	0	0	0	0	0	0	0	0	0	0	0	0	0	0	0	0	0	0	2	1987.5	2	1	4	0
108206227002	1082062270	1082062	内蒙古自治区	0	0	2	65	4	1	2	1	1	#N/A	2	0	0	0	0	0	0	0	0	0	0	0	0	0	0	0	0	0	0	0	0	0	0	0	2	547.5	1	0	0	0
108206221001	1082062210	1082062	内蒙古自治区	0	0	1	65	4	1	2	1	1	#N/A	2	0	0	0	0	0	0	0	0	0	0	0	0	0	0	0	0	0	0	0	0	0	0	0		247.5	1	0	0	2
108206221002	1082062210	1082062	内蒙古自治区	0	0	2	65	4	1	2	1	1	0	2	1	0	0	0	0	0	0	0		0	0	0	0	0	1	0	0	1	0	1	0	0	0	2	547.5	1	0	0	0
108206226001	1082062260	1082062	内蒙古自治区	0	0	1	61	2	1	2	2	1	11500	2	1	1	0	0	1	0	0	0	0	0	0	0			3	1	0	1	1	1	1	0	0	2	3672	3	1	1	2
108206206002	1082062060	1082062	内蒙古自治区	0	0	1	62	2	1	2	1	1	#N/A	2		0	0	0	0	0	0	0	0	0	0	0	1	0	1	0	0	0	0	0	0	0	0		792	2	1	1	0
108206206001	1082062060	1082062	内蒙古自治区	0	0	2	54	0	0	2	1	1	42500	3		0	0	0	0	0		0	0	0	0	0	0	0	0	0	0	0	0	0	0	0	0	2	0	1	1	1	0
108206220001	1082062200	1082062	内蒙古自治区	0	0	2	63	3	1	1	1	0	0	3	1	0	0	0	0	0		1	0	1	0	0	0	0	3	1	0	1	0	1	0	1	0		0	1	0	0	0
108206210001	1082062100	1082062	内蒙古自治区	0	0	2	58	1	1	2	1	1	0	3		0	0	0	0	1		0			0	0		0	1	0	0	0	0	0	0	1	0		1512	2	0	0	0
108206230001	1082062300	1082062	内蒙古自治区	0	0	1	60	2	1	2	1	1	0	2		0	0	0	0	0	0	0			0	0	0	0	0	0	0	0	0	0	0	0	0	1	847.5	2	1	1	0
108206207001	1082062070	1082062	内蒙古自治区	0	0	1	58	1	1	2	2	1	#N/A	3	0	0	0	0			0	1			0	0	0	0	1	0	0	1	0	1	0	0	0		1314	2	1	1	2
108206216002	1082062160	1082062	内蒙古自治区	0	0	1	61	2	1	2	1	1	#N/A	3	1	0	0	0	0	0	0	1	0	1	0	0		0	3	1	0	1	0	1	0	1	0		2167.5	2	1	1	1
108206216001	1082062160	1082062	内蒙古自治区	0	0	2	61	2	1	2	1	1	0	1	0	0	0	0	0	0	0	0	0		0	0		0	0	0	0	0	0	0	0	0	0		1752	2	1	1	0
108206135001	1082061350	1082061	内蒙古自治区	0	0	1	65	4	1	1	1	1	23500	2			0	0	1	0		0		0	0	1		0	2	1	0	0	0	0	1	0	1	2	247.5	1	0	0	0
108206103001	1082061030	1082061	内蒙古自治区	0	0	1	62	2	1	2	1	1	23000	2		0	1	0	0	0	0	0	0		0	0	0	0	1	0	0	0	1	1	0	0	0	2	594	1	0	0	0
108206103002	1082061030	1082061	内蒙古自治区	0	0	2	55	0	0	2	1	1	#N/A	2		0	0	0	0	0		0	0	0	0	0		0	0	0	0	0	0	0	0	0	0		66	1	1	1	0
108206118001	1082061180	1082061	内蒙古自治区	0	0	1	57	1	1	2	2	1	#N/A	2				0	0	0		1		0	0	0		0	1	0	0	1	0	1	0	0	0		327.5	1	1	2	2
108206118002	1082061180	1082061	内蒙古自治区	0	0	2	58	1	1	2	1	1	0	1	0		0	0	0	0	1	0	0	0	0	0	0	0	1	0	0	1	0	1	0	0	0	2	66	1	1	3	2
108206129001	1082061290	1082061	内蒙古自治区	0	0	1	63	3	1	2	2	1	#N/A	2		0	0	0	0	0	0	0	0	0	0	0	0	0	0	0	0	0	0	0	0	0	0		247.5	1	0	0	0
108206129002	1082061290	1082061	内蒙古自治区	0	0	2	63	3	1	1	1	0	0	1			0	0		1	0				0	0		0	1	0	0	0	0	0	0	1	0	2	967.5	2	1	1	0
108206101002	1082061010	1082061	内蒙古自治区	0	0	2	55	0	0	2	2	1	0	3	0	0	0	0	0	0	0	0	0	0	0			0	0	0	0	0	0	0	0	0	0	2	1987.5	2	0	0	0
108206137001	1082061370	1082061	内蒙古自治区	0	0	2	55	0	0	2	1	1	0	3	0	0	0	0	0	0	1	0	0	0	0	0	0	0	1	0	0	1	0	1	0	0	0	2	2712	2	0	0	0
108206115001	1082061150	1082061	内蒙古自治区	0	0	1	58	1	1	2	3	1	#N/A	3	0			0	0	0	0	1			0	0		0	1	0	0	1	0	1	0	0	0		247.5	1	0	0	0
108206115002	1082061150	1082061	内蒙古自治区	0	0	2	54	0	0	2	1	1	0	2			1	0	0	0		0	0	0	0	0	0	0	1	0	0	0	1	1	0	0	0	2	547.5	1	1	2	0
108206119001	1082061190	1082061	内蒙古自治区	0	0	2	64	4	1	2	1	1	#N/A	3	1	0		0	0	0		0	0	0	0			0	1	0	0	1	0	1	0	0	0		1752	2	0	0	0
108206122002	1082061220	1082061	内蒙古自治区	0	0	1	55	0	0	2	1	1	#N/A	2	0	0	0	0	0	0	0	0	0	1	0	0		0	1	0	0	0	0	0	0	1	0		2167.5	2	1	2	2
108206125001	1082061250	1082061	内蒙古自治区	0	0	1	55	0	0	2	2	1	#N/A	1	1	0	0	0	0		0	0	0		0	0		0	1	0	0	1	0	1	0	0	0		1147.5	2	1	1	2
108206125002	1082061250	1082061	内蒙古自治区	0	0	2	54	0	0	2	2	1	19000	3	1	0	0	0		0		0	0		0	0		0	1	0	0	1	0	1	0	0	0	2	966	2	1	1	0
108206117001	1082061170	1082061	内蒙古自治区	0	0	2	54	0	0	2	1	0	6000	2		0	0	0	0	0		0	0		0	0		0	0	0	0	0	0	0	0	0	0		894	2	0	0	0
108206123002	1082061230	1082061	内蒙古自治区	0	0	1	62	2	1	2	2	1	0	2	0	0	0	0	0	0		0	0	0	0	0	0	0	0	0	0	0	0	0	0	0	0		1987.5	2	0	0	2
108206123001	1082061230	1082061	内蒙古自治区	0	0	2	60	2	1	2	1	1	#N/A	2			0	0	0	0		0	0	0	0	0		0	0	0	0	0	0	0	0	0	0	2	80	1	1	1	0
108206126002	1082061260	1082061	内蒙古自治区	0	0	1	56	0	0	2	1	1	0	3		1	0	0	0	0	1	1			0	0		1	4	1	1	1	1	1	1	0	0		66	1	1	1	0
108206126001	1082061260	1082061	内蒙古自治区	0	0	2	55	0	0	2	1	1	#N/A					0	1	0		1			1	1		1	5	1	1	1	0	1	1	0	1	2	247.5	1	1	1	0
108206105002	1082061050	1082061	内蒙古自治区	0	0	2	63	3	1	2	1	1	0	2	0	0	1	0		0		0			0	0		0	1	0	0	0	1	1	0	0	0		1092	2	1	1	0
108206121001	1082061210	1082061	内蒙古自治区	0	0	2	65	4	1	1	1	1	5000	2	0	0	0	0	0	0	0	0	0	0	0	0		0	0	0	0	0	0	0	0	0	0	2	247.5	1	1	1	0
108206312001	1082063120	1082063	内蒙古自治区	0	0	1	64	4	1	2	1	0	#N/A	2	0	0	0	0	0	1	0	0	0	1	0	0		0	2	1	0	0	0	0	0	1	0		247.5	1	1	1	0
108206312002	1082063120	1082063	内蒙古自治区	0	0	2	60	2	1	2	1	0	1000	3				0	0	0		0	0	0	0	0	0	0	0	0	0	0	0	0	0	0	0	2	66	1	1	1	0
108206326002	1082063260	1082063	内蒙古自治区	0	0	1	63	3	1	2	3	1	0	1	0	0	0	0	0	1		0	1	0	0	1	0	1	4	1	1	0	0	0	1	1	1		0	1	0	0	0
108206305001	1082063050	1082063	内蒙古自治区	0	0	2	64	3	1	2	1	1	#N/A	2			0	0	0	0	1	0	1	0	0	0		1	3	1	0	1	0	1	1	0	0	2	1314	2	1	2	0
108206321002	1082063210	1082063	内蒙古自治区	0	0	1	63	3	1	2	1	1	#N/A	2				0	0	0		0	0	0	0	0	0	0	0	0	0	0	0	0	0	0	0		594	1	1	1	2
108206321001	1082063210	1082063	内蒙古自治区	0	0	2	63	3	1	2	1	1	10000	2	0	0	0	0	0	0		0	0		0	0		0	0	0	0	0	0	0	0	0	0	2	300	1	1	1	0
108206328001	1082063280	1082063	内蒙古自治区	0	0	1	61	2	1	2	3	1	0	2	0	0	0	0	0	0	0	1	0		0	0	0	0	1	0	0	1	0	1	0	0	0		247.5	1	1	1	2
108206330002	1082063300	1082063	内蒙古自治区	0	0	1	54	0	0	2	1	1	#N/A	1	0	0	0	0	0	0	0	0	0	0	0	0	0	0	0	0	0	0	0	0	0	0	0		0	1	1	1	0
108206319001	1082063190	1082063	内蒙古自治区	0	0	1	60	2	1	1	1	1	#N/A	1	1	0	0	0	0	0	0	0	0	0	0	0		0	1	0	0	1	0	1	0	0	0		0	1	0	0	0
108206319002	1082063190	1082063	内蒙古自治区	0	0	2	60	2	1	2	1	1	0	2	0	0		0				1	0		0	0		0	1	0	0	1	0	1	0	0	0		0	1	1	1	0
108206317001	1082063170	1082063	内蒙古自治区	0	0	1	63	3	1	2	1	1	#N/A	2	0	0	0	0	0	0	0	0	0	0	0	0		0	0	0	0	0	0	0	0	0	0		2167.5	2	0	0	2
108206317002	1082063170	1082063	内蒙古自治区	0	0	2	63	3	1	2	1	1	0	1	0	0	0	0	0	0	0	0	0	0	0	0	0		0	0	0	0	0	0	0	0	0	2	792	2	0	0	0
108206334001	1082063340	1082063	内蒙古自治区	0	0	2	63	3	1	2	1	1	0	1		1	0	0	0	0	0	0	0	0	0	0	0	0	1	0	0	0	1	1	0	0	0	2	967.5	2	0	0	0
108206307002	1082063070	1082063	内蒙古自治区	0	0	2	66	4	1	2	1	1	0	3			0	0	0	0		1	0		0	0		0	1	0	0	1	0	1	0	0	0		1740	2	0	0	0
108206308001	1082063080	1082063	内蒙古自治区	0	0	2	58	1	1	2	1	1	#N/A	2	0	0	0	0	0	0	0	0	0	0	0	0	0	0	0	0	0	0	0	0	0	0	0	2	966	2	1	2	0
108206333002	1082063330	1082063	内蒙古自治区	0	0	2	61	2	1	2	3	1	0	2			0	0		1		0	1			0		0	2	1	0	0	0	0	0	1	0	2	247.5	1	1	1	0
108206333001	1082063330	1082063	内蒙古自治区	0	0	1	61	2	1	2	3	1	#N/A	1		0	0	0	0	0	0	0			0	0	0	0	0	0	0	0	0	0	0	0	0		547.5	1	1	2	2
108206318001	1082063180	1082063	内蒙古自治区	0	0	1	62	3	1	2	2	1	2750	1	0	1	0	0		1		0			0	0	0	0	2	1	0	0	1	1	0	1	0		3192	3	1	4	2
108206318002	1082063180	1082063	内蒙古自治区	0	0	2	63	3	1	2	1	1	#N/A	3		0	0	0	0	0		1	0	0	0	0		0	1	0	0	1	0	1	0	0	0	2	66	1	1	1	2
108206332001	1082063320	1082063	内蒙古自治区	0	0	1	56	0	0	2	2	1	#N/A		0	0	0	0	0	0	0	0	0	0	0	0	0	0	0	0	0	0	0	0	0	0	0	2	2712	2	1	1	2
108206332002	1082063320	1082063	内蒙古自治区	0	0	2	56	0	0	2	1	1	0	3	0	0	0	1	0	0	0	0			0	0		0	1	0	0	0	0	0	0	0	0		547.5	1	0	0	0
105102331001	1051023310	1051023	内蒙古自治区	0	0	1	54	0	0	1	2	1	#N/A	3	0			0	0	0	0		0	1	0			0	1	0	0	0	0	0	0	1	0		66	1	0	0	0
105102321001	1051023210	1051023	内蒙古自治区	0	0	1	64	4	1	1	1	1	#N/A	1	1	1	1	0	0	1	0	0	0	1	0	0	0	0	5	1	1	1	1	1	0	1	0	1	226	1	1	2	2
105102326002	1051023260	1051023	内蒙古自治区	0	0	1	54	0	0	1	4	1	#N/A	2		1	1	0	0			0	1	1	0	0	0	0	4	1	1	0	1	1	0	1	0	2	967.5	2	1	1	2
105102302002	1051023020	1051023	内蒙古自治区	0	0	2	54	0	0	1	3	1	0	1			0	0	0	0	0	0	0	0	0	0	0	0	0	0	0	0	0	0	0	0	0	2	327.5	1	1	7	0
105102323003	1051023230	1051023	内蒙古自治区	0	0	1	63	3	1	1	3	1	#N/A	2				0	0	0		0	0	0	0	0	0	0	0	0	0	0	0	0	0	0	0		792	2	0	0	2
105102323002	1051023230	1051023	内蒙古自治区	0	0	2	62	3	1	1	4	1	0	2	0	0	0	0	0		0	0	0		0	0		0	0	0	0	0	0	0	0	0	0	2	594	1	0	0	1
105102107001	1051021070	1051021	内蒙古自治区	0	0	1	55	0	0	2	1	1	8250	1	0	0	0	0	0	0	0		0	0	0	0	0	0	0	0	0	0	0	0	0	0	0		2220	2	1	1	1
105102107002	1051021070	1051021	内蒙古自治区	0	0	2	55	0	0	2	1	1	#N/A	2	0	0	0	0	0	0	0	0	0	0	0	0	0	0	0	0	0	0	0	0	0	0	0	2	0	1	1	1	0
105102102002	1051021020	1051021	内蒙古自治区	0	0	1	63	3	1	1	1	1	65000	1	1	0	0	0	0	0		0	0	0	0	0		0	1	0	0	1	0	1	0	0	0	2	327.5	1	1	2	0
105102136002	1051021360	1051021	内蒙古自治区	0	0	1	64	3	1	2	4	1	#N/A	3		0	0	0	0	0	0	1	0	0	0	0	0	0	1	0	0	1	0	1	0	0	0	2	594	1	0	0	0
105102109001	1051021090	1051021	内蒙古自治区	0	0	1	54	0	0	2	1	1	0	3	0	0	0	0	0	0	0	0	1	0	0	0		0	1	0	0	0	0	0	0	0	0		547.5	1	1	2	0
105102109002	1051021090	1051021	内蒙古自治区	0	0	2	54	0	0	2	2	0	#N/A	2	0			0	0			0	0		0	0	0	0	0	0	0	0	0	0	0	0	0		594	1	1	1	0
105102124002	1051021240	1051021	内蒙古自治区	0	0	1	62	3	1	2	3	1	0	1	0	0	0	0	0	0	0	0	0	0	0	0		0	0	0	0	0	0	0	0	0	0		547.5	1	0	0	0
105102124001	1051021240	1051021	内蒙古自治区	0	0	2	64	4	1	2	1	1	#N/A	3	0	1	0	0	0	0	1	0		0	0	0		0	2	1	0	1	1	1	0	0	0	2	547.5	1	0	0	0
105102111002	1051021110	1051021	内蒙古自治区	0	0	1	58	1	1	2	1	1	#N/A	1	1	0	0	0	0			0		0	0	0	0	0	1	0	0	1	0	1	0	0	0		1986	2	1	2	2
105102129001	1051021290	1051021	内蒙古自治区	0	0	1	55	0	0	1	3	1	0	1	0	0	0	0	0	0	0	0		0	0	0		0	0	0	0	0	0	0	0	0	0		547.5	1	0	0	2
105102129002	1051021290	1051021	内蒙古自治区	0	0	2	55	0	0	1	3	1	#N/A	2		1	0	0	0	1		0	0	0	0	0		0	2	1	0	0	1	1	0	1	0	2	247.5	1	1	2	0
105102137001	1051021370	1051021	内蒙古自治区	0	0	2	54	0	0	2	2	1	25000	2	1			0	0	0	0	0	0	0	0	0	0	0	1	0	0	1	0	1	0	0	0		247.5	1	0	0	0
105102118001	1051021180	1051021	内蒙古自治区	0	0	2	59	1	1	1	1	1	0	2	0	0	0	0	0	0		0	0	0	1	0		0	1	0	0	0	0	0	0	0	1		1752	2	1	2	0
105102108001	1051021080	1051021	内蒙古自治区	0	0	2	58	1	1	1	3	1	#N/A	2		0	0	0	0	0	0	0	0	0	0	0		0	0	0	0	0	0	0	0	0	0	2	1807.5	2	1	2	0
105102117001	1051021170	1051021	内蒙古自治区	0	0	1	54	0	0	1	1	0	0	1	0	0	0	0	0	0	1	0	0	0	0	0	0	0	1	0	0	1	0	1	0	0	0	2	1054	2	1	2	2
105102135002	1051021350	1051021	内蒙古自治区	0	0	2	62	3	1	1	3	1	0	2			1	0	0	0	1	0	0		0	0	0	0	2	1	0	1	1	1	0	0	0	2	674	2	1	1	0
105102135001	1051021350	1051021	内蒙古自治区	0	0	1	63	3	1	1	3	1	#N/A	3				0	0	0	0		0	0	0	0	0	0	0	0	0	0	0	0	0	0	0		594	1	0	0	0
105102127002	1051021270	1051021	内蒙古自治区	0	0	2	61	2	1	1	3	1	5000	2	1		0	0	0	0	0	0	0	1	0	0	0	0	2	1	0	1	0	1	0	1	0		327.5	1	1	1	0
105102119001	1051021190	1051021	内蒙古自治区	0	0	2	60	2	1	2	1	1	#N/A	2	0	0	0	0	0	0	1	0	0	0	0	0		0	1	0	0	1	0	1	0	0	0		247.5	1	1	1	0
105102120002	1051021200	1051021	内蒙古自治区	0	0	1	63	3	1	1	3	1	0	2			0	0	0	0	0	0	0	0	0	0	0	0	0	0	0	0	0	0	0	0	0		247.5	1	1	4	2
105102120001	1051021200	1051021	内蒙古自治区	0	0	2	65	4	1	1	2	1	#N/A		1	0	0	0	0	0	0	0	0	0	0	0	0	0	1	0	0	1	0	1	0	0	0	2	792	2	1	3	0
105102113002	1051021130	1051021	内蒙古自治区	0	0	1	60	2	1	2	2	1	#N/A	3	0	0	0	0		0	0	0	0		0	0		0	0	0	0	0	0	0	0	0	0		594	1	0	0	2
105102113001	1051021130	1051021	内蒙古自治区	0	0	2	60	2	1	2	1	1	0	2	0	0	0	0	0	0	0	1	0	0	0	0	0	0	1	0	0	1	0	1	0	0	0		300	1	1	2	0
105102121001	1051021210	1051021	内蒙古自治区	0	0	1	60	2	1	2	2	1	#N/A	2	0	0	0	0	0	0	0	0	0	0	0	0	0	0	0	0	0	0	0	0	0	0	0		594	1	1	1	2
105102121002	1051021210	1051021	内蒙古自治区	0	0	2	60	2	1	2	2	1	0	2		0	0	0	0	0	1	0	0		0	0		0	1	0	0	1	0	1	0	0	0	2	247.5	1	1	1	0
105102106002	1051021060	1051021	内蒙古自治区	0	0	1	56	0	0	1	3	1	0	1	0	0		0	0	0	0	0	0	0	0	0	0	0	0	0	0	0	0	0	0	0	0	2	526	1	1	5	2
105102106001	1051021060	1051021	内蒙古自治区	0	0	2	58	1	1	1	3	1	#N/A	2	0		0	0	0	0	1	0	0		0	0		0	1	0	0	1	0	1	0	0	0	2	547.5	1	1	4	0
105102101001	1051021010	1051021	内蒙古自治区	0	0	1	64	4	1	2	1	1	6000	1		1	0	0	0	0	0	0	0	0	0	0	0	0	1	0	0	0	1	1	0	0	0		247.5	1	1	1	2
105102101002	1051021010	1051021	内蒙古自治区	0	0	2	65	4	1	2	1	1	#N/A			0	0	0	0	0	0	0	0		0	0		0	0	0	0	0	0	0	0	0	0		146	1	1	1	2
105102133001	1051021330	1051021	内蒙古自治区	0	0	2	58	1	1	2	1	0	13333.3	3	0	0	0	0			1	0	0	1	0	0		0	2	1	0	1	0	1	0	1	0		247.5	1	0	0	0
105102105001	1051021050	1051021	内蒙古自治区	0	0	1	54	0	0	1	2	1	2000	1	0		0	0	0	0		0	0	0	0	0		0	0	0	0	0	0	0	0	0	0	2	1767.5	2	1	5	2
105102105002	1051021050	1051021	内蒙古自治区	0	0	2	55	0	0	1	2	1	#N/A	2	0	0		0	0	1	0	1	0	0	0	0	0	0	2	1	0	1	0	1	0	1	0	2	547.5	1	1	2	0
105102141002	1051021410	1051021	内蒙古自治区	0	0	2	54	0	0	1	1	1	#N/A		0	0	0	0	0	0	0	0	0	0	1	1	0	0	2	1	0	0	0	0	0	0	1		594	1	0	0	0
105102228002	1051022280	1051022	内蒙古自治区	0	0	1	58	1	1	2	3	1	0	2	0			0	1			0	0		0	0	0	0	1	0	0	0	0	0	1	0	0		2407.5	2	1	1	2
105102228001	1051022280	1051022	内蒙古自治区	0	0	2	57	1	1	2	1	1	#N/A	1	0	0	0	0		0	0	0	0	0	0	0	0	0	0	0	0	0	0	0	0	0	0	2	300	1	1	2	0
105102222001	1051022220	1051022	内蒙古自治区	0	0	2	62	3	1	2	2	1	0	1	1	0	1	0	0	0	0	0	0	0	0	0	0	0	2	1	0	1	1	1	0	0	0	1	247.5	1	1	1	2
105102222002	1051022220	1051022	内蒙古自治区	0	0	1	64	4	1	2	1	1	#N/A	1	1	0	0	0	0	0	0	0	0	1	0	0	0	0	2	1	0	1	0	1	0	1	0	2	247.5	1	1	1	0
105102232002	1051022320	1051022	内蒙古自治区	0	0	1	65	4	1	1	2	1	350	1	0	0	0	0	0	0	0	0	0	1	0	0	0	0	1	0	0	0	0	0	0	1	0		1987.5	2	1	1	2
105102232001	1051022320	1051022	内蒙古自治区	0	0	2	63	3	1	1	2	1	#N/A	2		0	0	0	0	0		0	0	0	0	0	0	0	0	0	0	0	0	0	0	0	0		547.5	1	1	1	0
105102201002	1051022010	1051022	内蒙古自治区	0	0	2	55	0	0	1	3	0	0	2	0	1	0	0	0	0	1	0	0	0	0	0		0	2	1	0	1	1	1	0	0	0	2	66	1	1	1	0
105102218001	1051022180	1051022	内蒙古自治区	0	0	2	60	2	1	1	1	1	0	3				0	0	0		1	0	0	0	0		0	1	0	0	1	0	1	0	0	0	2	547.5	1	0	0	0
105102218002	1051022180	1051022	内蒙古自治区	0	0	1	64	4	1	1	1	1	#N/A	2	0	0	0	0	0	0	0	0	0	0	0	0	0	0	0	0	0	0	0	0	0	0	0	1	1560	2	0	0	2
105102240002	1051022400	1051022	内蒙古自治区	0	0	1	57	1	1	1	3	1	#N/A	1	0	0	0	0	0	0	0	0	0	0	0	0	0	0	0	0	0	0	0	0	0	0	0	2	247.5	1	1	2	0
105102240001	1051022400	1051022	内蒙古自治区	0	0	2	56	0	0	1	3	1	1600	1	0	0	0	0	0	0	1	0	0	0	0	0	0	0	1	0	0	1	0	1	0	0	0	1	247.5	1	0	0	0
105102237001	1051022370	1051022	内蒙古自治区	0	0	1	54	0	0	1	1	0	#N/A	2	0			0	0		0	0	0		0	0		0	0	0	0	0	0	0	0	0	0		2352	2	1	1	2
105102225001	1051022250	1051022	内蒙古自治区	0	0	1	55	0	0	1	1	1	25000	1	0	0	0	0	0	0	0	0	0	0	0	0		0	0	0	0	0	0	0	0	0	0		2000	2	0	0	2
105102225002	1051022250	1051022	内蒙古自治区	0	0	2	57	1	1	1	1	1	#N/A	3			1	0	0	0		0	1		0	0	0	0	2	1	0	0	1	1	0	0	0	2	1207.5	2	0	0	0
105102235002	1051022350	1051022	内蒙古自治区	0	0	2	59	1	1	2	1	1	#N/A	1	0	0	0	0	0	0	0	0	0	0	0	0	0	0	0	0	0	0	0	0	0	0	0	2	247.5	1	0	0	0
105102202001	1051022020	1051022	内蒙古自治区	0	0	1	58	1	1	1	1	1	#N/A	1	0	0	0	0	0	0	0	0	0	0	0	0	0	0	0	0	0	0	0	0	0	0	0	2	66	1	0	0	2
105102202002	1051022020	1051022	内蒙古自治区	0	0	2	58	1	1	1	1	1	0	2		0	0	0		0		0		0	0	0			0	0	0	0	0	0	0	0	0	2	247.5	1	1	1	0
105102208002	1051022080	1051022	内蒙古自治区	0	0	1	63	3	1	1	3	1	0	3	0	0	0	1		0	0	1	1	0	0	0		0	3	1	0	1	0	1	0	0	0	1	594	1	1	1	2
105102208001	1051022080	1051022	内蒙古自治区	0	0	2	58	1	1	1	3	1	#N/A	1			0	0		0	0	0	0		0	0	0	0	0	0	0	0	0	0	0	0	0		247.5	1	0	0	0
105102234002	1051022340	1051022	内蒙古自治区	0	0	2	64	3	1	1	1	1	0	2		0	1	0	0	0	0	0	0	0	0	0		0	1	0	0	0	1	1	0	0	0	2	247.5	1	0	0	0
105102234001	1051022340	1051022	内蒙古自治区	0	0	1	63	3	1	1	3	1	#N/A					0	0	0		0	0	0	0	0	0	0	0	0	0	0	0	0	0	0	0	1	327.5	1	0	0	0
105102207002	1051022070	1051022	内蒙古自治区	0	0	1	60	2	1	1	1	1	#N/A	2	0	1	0	0	0	0	0	0	0	0	0	0	0	0	1	0	0	0	1	1	0	0	0	2	792	2	0	0	0
105102207001	1051022070	1051022	内蒙古自治区	0	0	2	56	0	0	1	2	1	10000	2		0	1	0	0	0	0	0	1		1	0			3	1	0	0	1	1	0	0	1	2	547.5	1	1	2	0
105102245002	1051022450	1051022	内蒙古自治区	0	0	1	56	0	0	1	3	1	15000	1		0	0	0	0	0	0	0	0	0	0	0		0	0	0	0	0	0	0	0	0	0		792	2	0	0	0
105102215002	1051022150	1051022	内蒙古自治区	0	0	1	58	1	1	1	2	1	15000	2	0	1	0	0	0		0	0			0	0		0	1	0	0	0	1	1	0	0	0		547.5	1	1	5	2
105102221001	1051022210	1051022	内蒙古自治区	0	0	1	64	3	1	1	3	1	0	1		0	0	0	1	0	0	0	0	0	0	0	0		1	0	0	0	0	0	1	0	0	2	1512	2	1	2	0
105102221002	1051022210	1051022	内蒙古自治区	0	0	2	65	4	1	1	2	1	#N/A	1	0	0	0	0	0	0	0	0	0	0	0	0	0	0	0	0	0	0	0	0	0	0	0		1314	2	1	3	2
105102229001	1051022290	1051022	内蒙古自治区	0	0	2	55	0	0	1	2	1	#N/A	3		0	0	0	0	0	0	0	0		1	0	1	0	2	1	0	0	0	0	0	0	1	2	327.5	1	1	2	0
105102205001	1051022050	1051022	内蒙古自治区	0	0	1	55	0	0	1	1	0	0	3			1	0	0			1	1	0	0	0		0	3	1	0	1	1	1	0	0	0		66	1	0	0	0
105102239002	1051022390	1051022	内蒙古自治区	0	0	1	63	3	1	2	1	1	25000	2	1	1	0	0	0	0	0	0	0	0	0	0	0	0	2	1	0	1	1	1	0	0	0	1	1920	2	0	0	0
105102239001	1051022390	1051022	内蒙古自治区	0	0	2	64	4	1	1	1	1	#N/A	3	1	1	1	0	1	0	1	1	1	1	0	1	1	1	11	1	1	1	1	1	1	1	1	2	1920	2	0	0	2
105102209002	1051022090	1051022	内蒙古自治区	0	0	2	54	0	0	1	2	1	#N/A	3		1		0	0	0	0		0		0	0	0	0	1	0	0	0	1	1	0	0	0	2	247.5	1	1	1	0
101791322002	1017913220	1017913	内蒙古自治区	0	0	1	54	0	0	2	3	1	80000		1	0	0	0	0	0		0	0		0	0		0	1	0	0	1	0	1	0	0	0	2	547.5	1	1	2	1
101791304002	1017913040	1017913	内蒙古自治区	0	0	2	63	3	1	2	1	1	#N/A	2		1	0	0	0	0		0	0		0	0		1	2	1	0	0	1	1	1	0	0	2	894	2	1	1	0
101791305002	1017913050	1017913	内蒙古自治区	0	0	1	55	0	0	2	1	1	#N/A	1	0	0	0	0	0		0	0	0	0	0	0	0	0	0	0	0	0	0	0	0	0	0	2	1752	2	0	0	0
101791305001	1017913050	1017913	内蒙古自治区	0	0	2	54	0	0	2	3	1	0	1	0	0	0	0	0	0	0	0	0	0	0	0	1	0	1	0	0	0	0	0	0	0	0	2	1752	2	1	2	0
101791312002	1017913120	1017913	内蒙古自治区	0	0	1	64	4	1	2	2	1	0	1	0	1		0	0	0	0	0	0		0	0	0	0	1	0	0	0	1	1	0	0	0	2	792	2	0	0	2
101791312001	1017913120	1017913	内蒙古自治区	0	0	2	61	2	1	2	2	1	#N/A				0	0	0	0		0	0		0	0		0	0	0	0	0	0	0	0	0	0	2	792	2	0	0	0
101791309001	1017913090	1017913	内蒙古自治区	0	0	2	64	4	1	2	1	0	0	2		0	0	0	0	0		0	0	0	0	0	0	0	0	0	0	0	0	0	0	0	0		594	1	0	0	0
101791317002	1017913170	1017913	内蒙古自治区	0	0	1	54	0	0	2	2	1	0	2	0	0	0	0	0	0	0	0	0		0	0	0	0	0	0	0	0	0	0	0	0	0		0	1	0	0	2
101791317001	1017913170	1017913	内蒙古自治区	0	0	2	54	0	0	2	3	1	#N/A	1	0	0	0	0	0	0		0	0		0	0	0	0	0	0	0	0	0	0	0	0	0	2	792	2	1	1	1
101791324001	1017913240	1017913	内蒙古自治区	0	0	1	55	0	0	2	3	1	#N/A	1		0	0	0	0	0	0	0	0	0	0	0	0	0	0	0	0	0	0	0	0	0	0		594	1	1	1	2
101791306001	1017913060	1017913	内蒙古自治区	0	0	2	57	1	1	2	3	0	3333.33	2	0	0	0	0		0		0	0		0	0		0	0	0	0	0	0	0	0	0	0	2	1474	2	0	0	0
101791301001	1017913010	1017913	内蒙古自治区	0	0	2	64	4	1	2	1	0	18400	2		0	0	0		0		0		0	0	0		0	0	0	0	0	0	0	0	0	0	1	247.5	1	0	0	0
101791327002	1017913270	1017913	内蒙古自治区	0	0	1	57	1	1	2	3	1	#N/A	1	0	0	0	0	0	0	0	0	0	0	0	0	0	0	0	0	0	0	0	0	0	0	0		2712	2	0	0	2
101791314001	1017913140	1017913	内蒙古自治区	0	0	2	61	2	1	2	1	0	0			1	0	0	0	0		1	0		0	0		0	2	1	0	1	1	1	0	0	0	2	0	1	0	0	0
101791313001	1017913130	1017913	内蒙古自治区	0	0	1	58	1	1	2	1	1	0	2			1	0	0	0	0	0		1	0	0		0	2	1	0	0	1	1	0	1	0		1314	2	1	2	1
101791307002	1017913070	1017913	内蒙古自治区	0	0	1	57	1	1	2	1	1	400	2		0	1	0	0	0	0	0			0	0	0	0	1	0	0	0	1	1	0	0	0		1752	2	1	3	2
101791307001	1017913070	1017913	内蒙古自治区	0	0	2	57	1	1	2	2	1	#N/A	1	0	1	0	0	0	0	0	0	0		0	0	1	0	2	1	0	0	1	1	0	0	0	2	1092	2	1	2	0
101791308001	1017913080	1017913	内蒙古自治区	0	0	1	60	2	1	2	1	1	350	1	0		0	0	0	0	0	0	0	0	0	0		0	0	0	0	0	0	0	0	0	0		2712	2	0	0	0
101791213001	1017912130	1017912	内蒙古自治区	0	0	1	55	0	0	1	3	1	#N/A	2			0	0	1		1	0	1	1	0	0		0	4	1	1	1	0	1	1	1	0	2	594	1	0	0	0
101791213002	1017912130	1017912	内蒙古自治区	0	0	2	55	0	0	1	3	1	0	1	0	0	0	0	0	0	0	0		0	0	0		0	0	0	0	0	0	0	0	0	0	2	247.5	1	0	0	1
101791228001	1017912280	1017912	内蒙古自治区	0	0	2	54	0	0	1	1	1	0	3	0	1	0	0	1	1	1	0	0		0	0		0	4	1	1	1	1	1	1	1	0	2	960	2	1	3	0
101791228002	1017912280	1017912	内蒙古自治区	0	0	1	55	0	0	1	1	1	#N/A	2		0	0	0	0	0	0	0	0	0	0	0	0	0	0	0	0	0	0	0	0	0	0		894	2	0	0	2
101791221002	1017912210	1017912	内蒙古自治区	0	0	2	65	4	1	1	1	1	#N/A	3			1	0	0	0		0	0		0	1	0	0	2	1	0	0	1	1	0	0	1	2	146	1	0	0	0
101791218002	1017912180	1017912	内蒙古自治区	0	0	2	64	4	1	1	1	0	0	2	0	0	0	0	0	0	0	0	1	1	0	0	0	0	2	1	0	0	0	0	0	1	0	2	594	1	0	0	0
101791214002	1017912140	1017912	内蒙古自治区	0	0	1	57	1	1	1	2	1	0	3		0	0	0	0	0	1	0	0	0	0	0		0	1	0	0	1	0	1	0	0	0		792	2	1	1	2
101791216001	1017912160	1017912	内蒙古自治区	0	0	2	55	0	0	2	2	1	0	2	0	1	1	0	0	0	0	0	0	0	0	0		0	2	1	0	0	1	1	0	0	0	2	1752	2	1	1	0
101791212001	1017912120	1017912	内蒙古自治区	0	0	1	65	4	1	1	2	1	#N/A	1	0	1	0	0	1	0	0	0	0	0	0	0			2	1	0	0	1	1	1	0	0		247.5	1	1	1	0
101791204002	1017912040	1017912	内蒙古自治区	0	0	2	56	0	0	1	3	1	12000			0	0	0	0	0	0	0	0		0	0	0	0	0	0	0	0	0	0	0	0	0	2	967.5	2	0	0	0
101791258002	1017912580	1017912	内蒙古自治区	0	0	1	55	0	0	1	2	1	0	3	0	1	0	0	0		1	0	0		0	0		0	2	1	0	1	1	1	0	0	0		1752	2	1	2	0
101791244001	1017912440	1017912	内蒙古自治区	0	0	1	61	2	1	1	3	1	20000	2			0	0	0	0		0	0	0	0			0	0	0	0	0	0	0	0	0	0		547.5	1	1	3	0
101791244002	1017912440	1017912	内蒙古自治区	0	0	2	55	0	0	1	2	1	#N/A	1	0		0	0	0	0		0	0	1	0	0		0	1	0	0	0	0	0	0	1	0	2	847.5	2	1	3	0
101791231002	1017912310	1017912	内蒙古自治区	0	0	2	64	4	1	1	1	1	#N/A		0	0	0	0	0	0	0	0	0	1	0	0	0	0	1	0	0	0	0	0	0	1	0	2	594	1	0	0	0
101791242001	1017912420	1017912	内蒙古自治区	0	0	2	64	4	1	1	2	0	0	3			0	0	0	0		0	1	0	0	0		0	1	0	0	0	0	0	0	0	0	2	247.5	1	0	0	0
101791253002	1017912530	1017912	内蒙古自治区	0	0	1	55	0	0	1	2	1	#N/A	2	0	1	0	0	0	0	0	0	0		0	0		0	1	0	0	0	1	1	0	0	0		594	1	1	1	2
101791261001	1017912610	1017912	内蒙古自治区	0	0	2	63	3	1	1	1	1	#N/A	3	0		1	0			0	0	1		0	0	0		2	1	0	0	1	1	0	0	0	2	247.5	1	1	2	0
101791262002	1017912620	1017912	内蒙古自治区	0	0	2	62	3	1	1	1	1	0	2				0	0	0	1	0		0	0	0		0	1	0	0	1	0	1	0	0	0	2	1554	2	1	1	0
101791257002	1017912570	1017912	内蒙古自治区	0	0	2	65	4	1	2	1	1	#N/A				0	0	0	0		0	0		0	0		0	0	0	0	0	0	0	0	0	0	2	1314	2	0	0	0
101791238001	1017912380	1017912	内蒙古自治区	0	0	2	63	3	1	2	1	0	0			1		0	0	0		0			0	0		0	1	0	0	0	1	1	0	0	0	1	0	1	0	0	1
101791116002	1017911160	1017911	内蒙古自治区	0	0	2	57	1	1	2	1	1	4000	1	0	0	0	0	0	0	0	0	0	0	0	0		0	0	0	0	0	0	0	0	0	0	2	594	1	1	1	0
101791119002	1017911190	1017911	内蒙古自治区	0	0	1	58	1	1	2	2	0	#N/A		0	0	0	0	0	1	0	0	0	0	0	0	0	0	1	0	0	0	0	0	0	1	0		2792	2	0	0	2
101791111002	1017911110	1017911	内蒙古自治区	0	0	2	60	2	1	2	1	1	0	2	1	0	0	0	0	1	0	0	1		0	0		0	3	1	0	1	0	1	0	1	0	2	0	1	0	0	0
101791109001	1017911090	1017911	内蒙古自治区	0	0	1	65	4	1	2	1	1	0	2	0			0	0	0		0	0	0	0		0	0	0	0	0	0	0	0	0	0	0		792	2	1	2	2
101791109002	1017911090	1017911	内蒙古自治区	0	0	2	62	3	1	1	1	1	#N/A	2	1	0	0	0	0	0	1	0	0	0	0	0		0	2	1	0	1	0	1	0	0	0	2	594	1	0	0	0
101791114002	1017911140	1017911	内蒙古自治区	0	0	1	55	0	0	2	2	1	#N/A	3		0	0	0	0	0	0	0	0	0	0	0		0	0	0	0	0	0	0	0	0	0		1554	2	0	0	0
101791104001	1017911040	1017911	内蒙古自治区	0	0	1	60	2	1	2	1	1	#N/A			1	0	0	1	0	1	0	0	0	0	0	1	1	5	1	1	1	1	1	1	0	0		792	2	0	0	2
101791118002	1017911180	1017911	内蒙古自治区	0	0	1	60	2	1	2	2	1	#N/A	1	0		0	0	0	0	0	0	0		0	0	0	0	0	0	0	0	0	0	0	0	0	2	3672	3	1	2	0
101791106001	1017911060	1017911	内蒙古自治区	0	0	2	55	0	0	2	1	0	0	1		0	0	0		0		0			0	0			0	0	0	0	0	0	0	0	0	2	594	1	0	0	0
101791106002	1017911060	1017911	内蒙古自治区	0	0	1	58	1	1	2	2	0	#N/A		0	0	0	0	0	0	0	0	0	0	0	0		0	0	0	0	0	0	0	0	0	0		0	1	0	0	2
101791105002	1017911050	1017911	内蒙古自治区	0	0	1	58	1	1	2	2	1	0	3		0	0	0	0	0	0	0	0		0	0	0	0	0	0	0	0	0	0	0	0	0	2	0	1	0	0	2
101791105001	1017911050	1017911	内蒙古自治区	0	0	2	54	0	0	2	1	1	#N/A	2		0	0	0	0			0	0	0	0	0		0	0	0	0	0	0	0	0	0	0	2	792	2	0	0	0
101791102001	1017911020	1017911	内蒙古自治区	0	0	2	61	2	1	2	1	1	#N/A	1		0	0	0	0	0	1	0	0	0	0	0	1	0	2	1	0	1	0	1	0	0	0	2	3432	3	1	1	0
101791108001	1017911080	1017911	内蒙古自治区	0	0	2	64	4	1	2	1	1	#N/A	2	0	0	0	0	0	0		0	0		0	0	0	0	0	0	0	0	0	0	0	0	0	2	2034	2	0	0	0
162431302001	1624313020	1624313	辽宁省	1	0	2	59	1	1	1	2	1	4000	2	1	0	0	0	0	0	0	0	0	0	0	0	0	0	1	0	0	1	0	1	0	0	0	2	547.5	1	0	0	0
162431302002	1624313020	1624313	辽宁省	1	0	1	59	1	1	1	2	1	#N/A	2	0	0		0	0	0	0	0	0	0	0	0	0	0	0	0	0	0	0	0	0	0	0		547.5	1	0	0	0
162431315001	1624313150	1624313	辽宁省	1	0	2	61	2	1	1	3	1	2500	2	0	0	0	0	0	0		0	0	0	0	0		0	0	0	0	0	0	0	0	0	0	2	547.5	1	1	3	0
162431315002	1624313150	1624313	辽宁省	1	0	1	61	2	1	1	3	1	#N/A		0			0	0	0	0	0	0	0	0	0		0	0	0	0	0	0	0	0	0	0		894	2	1	3	2
162431319002	1624313190	1624313	辽宁省	1	0	2	55	0	0	1	4	1	0	1	0	0	0	0	0	0	0	0	0	0	0	0	0	0	0	0	0	0	0	0	0	0	0	2	547.5	1	1	2	0
162431328002	1624313280	1624313	辽宁省	1	0	1	61	2	1	1	2	1	0	1	0	0	0	0	0	0	0	0	0	0	0	0	0	0	0	0	0	0	0	0	0	0	0	1	547.5	1	1	1	2
162431326001	1624313260	1624313	辽宁省	1	0	1	65	4	1	1	4	1	#N/A	3			1	0	0	0		0	0	1	0	1	1	0	4	1	1	0	1	1	0	1	1		66	1	0	0	0
162431326002	1624313260	1624313	辽宁省	1	0	2	64	4	1	1	2	1	3500	2		0		0	0	0	0	0	0	0	0	0	1	0	1	0	0	0	0	0	0	0	0	2	1207.5	2	1	4	0
162431318002	1624313180	1624313	辽宁省	1	0	1	64	4	1	1	2	1	#N/A	3	1	1	1	0	0	0	0	0	0	0	0	0	0	0	3	1	0	1	1	1	0	0	0	1	247.5	1	1	2	2
162431324002	1624313240	1624313	辽宁省	1	0	1	58	1	1	1	4	1	0	1				0	0	0		0	0	0	0	0	0	0	0	0	0	0	0	0	0	0	0	2	594	1	1	1	0
162431324001	1624313240	1624313	辽宁省	1	0	2	55	0	0	1	2	1	#N/A	1	0	1	0	0	0	0	0	0	0	0	0	0	0	0	1	0	0	0	1	1	0	0	0	2	967.5	2	1	2	0
162431110001	1624311100	1624311	辽宁省	1	0	1	55	0	0	1	2	1	#N/A	1	0	0	0	0	0	0	0	0	0	0	0	0	0	0	0	0	0	0	0	0	0	0	0		247.5	1	1	4	0
162431110002	1624311100	1624311	辽宁省	1	0	2	55	0	0	1	2	1	5000	2	0		0	0	0	0	0	0	0	1	0	0		0	1	0	0	0	0	0	0	1	0	2	547.5	1	1	3	0
162431105001	1624311050	1624311	辽宁省	1	0	1	62	3	1	1	3	1	10000	2	0	0	0	0	0	0	0	0	0	0	0	0	0	0	0	0	0	0	0	0	0	0	0		247.5	1	1	1	2
162431105002	1624311050	1624311	辽宁省	1	0	2	61	2	1	1	2	1	#N/A	2	0		0	0	0	0	0	1	0	0	1	0		0	2	1	0	1	0	1	0	0	1	2	674	2	1	2	0
162431112003	1624311120	1624311	辽宁省	1	0	1	54	0	0	1	2	1	0	1	0	0	0	0	0	0	0	0	0	0	0	0	0	0	0	0	0	0	0	0	0	0	0		1626	2	0	0	0
162431106001	1624311060	1624311	辽宁省	1	0	1	63	3	1	1	1	1	#N/A	2		0	0	0	0	0	0	1	0		0	0	0	0	1	0	0	1	0	1	0	0	0		547.5	1	0	0	0
162431106002	1624311060	1624311	辽宁省	1	0	2	62	2	1	1	1	1	0	3		1	0	0	0	0	0	0	0	0	0	0	0	0	1	0	0	0	1	1	0	0	0	2	894	2	1	1	0
162431123002	1624311230	1624311	辽宁省	1	0	2	65	4	1	1	2	1	0	3		0	0	0		1		0		1	1	1		0	4	1	1	0	0	0	0	1	1	2	0	1	1	1	0
162431121002	1624311210	1624311	辽宁省	1	0	1	55	0	0	1	4	0	#N/A		0			0	0	0	0	0	0	0	0	0	0	0	0	0	0	0	0	0	0	0	0		247.5	1	1	1	0
162431121001	1624311210	1624311	辽宁省	1	0	2	55	0	0	1	3	0	0	1	0		0	0	0	0	1	0	0	0	0	0		0	1	0	0	1	0	1	0	0	0	2	594	1	1	1	1
162431111002	1624311110	1624311	辽宁省	1	0	1	62	3	1	1	1	1	0	2		0	1	0	0	0	0	0	0		0	0	0	0	1	0	0	0	1	1	0	0	0		967.5	2	1	2	2
162431214001	1624312140	1624312	辽宁省	1	0	1	63	3	1	2	2	1	40000	2	0	1	0	0	0	0	0	0	0	0	0	0	1	0	2	1	0	0	1	1	0	0	0		3234	3	0	0	2
162431214002	1624312140	1624312	辽宁省	1	0	2	63	3	1	2	2	1	#N/A	2	1	0	0	0	0	0	0	0	0	0	0	0	0	0	1	0	0	1	0	1	0	0	0	2	792	2	0	0	0
162431226002	1624312260	1624312	辽宁省	1	0	1	63	3	1	2	1	1	#N/A	3	0	0	0	0	0	0	0	0	0	0	0	0	1	0	1	0	0	0	0	0	0	0	0		594	1	0	0	0
162431226001	1624312260	1624312	辽宁省	1	0	2	63	3	1	2	1	1	17500	2	0	0	0	0	0	0	0	0	0		0	0	1	1	2	1	0	0	0	0	1	0	0	2	1207.5	2	0	0	0
162431212002	1624312120	1624312	辽宁省	1	0	1	62	2	1	2	1	1	6500	1	0	0	0	0	0	0	0	0	0		0	0	0	0	0	0	0	0	0	0	0	0	0		1920	2	0	0	1
162431212001	1624312120	1624312	辽宁省	1	0	2	61	2	1	2	1	1	#N/A	2	0	0		0	0	0	0	0	0	0	0	0	0	0	0	0	0	0	0	0	0	0	0	2	967.5	2	1	1	0
162431204001	1624312040	1624312	辽宁省	1	0	1	64	3	1	2	2	1	0	3			0	0	0	0		0	0		0	0	0	0	0	0	0	0	0	0	0	0	0		66	1	0	0	0
162431204002	1624312040	1624312	辽宁省	1	0	2	64	3	1	2	1	1	#N/A	2		0	0	0	0	0	0	0	0	0	0	0	0	0	0	0	0	0	0	0	0	0	0	2	247.5	1	1	1	0
162431205002	1624312050	1624312	辽宁省	1	0	1	62	2	1	2	1	1	#N/A	2	0	0	0	0	0	0	0	0	0		0	0		0	0	0	0	0	0	0	0	0	0	2	960	2	0	0	0
162431222001	1624312220	1624312	辽宁省	1	0	2	62	3	1	2	1	0	0	1	0	0	0	0	0	0	0	0	0		0	0	0	0	0	0	0	0	0	0	0	0	0	2	594	1	1	1	0
162431207002	1624312070	1624312	辽宁省	1	0	1	58	1	1	2	1	1	#N/A	1	0	0	0	0	0	0	0	0	0	0	0	0	0	0	0	0	0	0	0	0	0	0	0		1920	2	0	0	2
162431207001	1624312070	1624312	辽宁省	1	0	2	56	0	0	2	1	1	0	2	0	0	0	0	0	0	0	0	0	0	0	0	0	0	0	0	0	0	0	0	0	0	0	2	2220	2	0	0	0
162431216002	1624312160	1624312	辽宁省	1	0	1	61	2	1	2	1	1	10000	3	0	0	0	0	0	1	0	0	0	0	0	0	0	0	1	0	0	0	0	0	0	1	0	2	66	1	0	0	0
162431230001	1624312300	1624312	辽宁省	1	0	2	54	0	0	2	2	1	0	1	0	0	0	0	0	0	0	0	0	0	0	0	0	0	0	0	0	0	0	0	0	0	0	2	1147.5	2	0	0	0
162431211001	1624312110	1624312	辽宁省	1	0	2	61	2	1	2	1	1	0	2	0	0	0	0	0	0	0	0	0	0	0	0	0	0	0	0	0	0	0	0	0	0	0	2	247.5	1	0	0	0
162431211002	1624312110	1624312	辽宁省	1	0	1	63	3	1	2	3	1	#N/A	2	0	0	0	0	0	0	0	0	0	0	0	0	0	0	0	0	0	0	0	0	0	0	0		247.5	1	0	0	2
162431206001	1624312060	1624312	辽宁省	1	0	1	56	0	0	2	1	1	#N/A	2	0	0	0	0	0	0	0	0	0	0	0	0	1	0	1	0	0	0	0	0	0	0	0		300	1	1	1	2
162431223002	1624312230	1624312	辽宁省	1	0	1	58	1	1	2	1	1	0	2	0	0	0	0	0	0	0	0	0	0	0	0	0	0	0	0	0	0	0	0	0	0	0		594	1	1	2	2
162431223001	1624312230	1624312	辽宁省	1	0	2	58	1	1	2	1	1	#N/A	1	0	0	0		0	0	0	0	0	0	0	0	0	0	0	0	0	0	0	0	0	0	0	2	247.5	1	1	4	0
161159302002	1611593020	1611593	辽宁省	1	0	2	54	0	0	1	4	1	0	1			0	0	0	0	0	0	0	0	0	0	0	0	0	0	0	0	0	0	0	0	0	2	247.5	1	1	3	0
161159221001	1611592210	1611592	辽宁省	1	0	1	60	2	1	2	2	1	0	3		0	0	0	0	0		0	0		0	0	0	0	0	0	0	0	0	0	0	0	0		66	1	0	0	0
161159221002	1611592210	1611592	辽宁省	1	0	2	58	1	1	2	2	1	#N/A	3	0	0	0	0	0	0	0	0	0	0	0	0		0	0	0	0	0	0	0	0	0	0	2	966	2	0	0	0
161159225001	1611592250	1611592	辽宁省	1	0	2	63	3	1	2	1	1	0	2	0	0	0	0	0	0	1	0	0		0	0	0	0	1	0	0	1	0	1	0	0	0		1314	2	1	2	1
161159223001	1611592230	1611592	辽宁省	1	0	2	55	0	0	1	2	0	10000	2		0	0	0	1	0	1	0	0	0	0	0	0	0	2	1	0	1	0	1	1	0	0		2647.5	2	0	0	0
161159224002	1611592240	1611592	辽宁省	1	0	1	61	2	1	2	1	1	#N/A	2		0	0	0	0	0	0	0	0	0	0	0	0	0	0	0	0	0	0	0	0	0	0		1554	2	1	3	2
161159224001	1611592240	1611592	辽宁省	1	0	2	61	2	1	2	1	1	7000	3		0	0	0		0	0	0	0	0	0	0	0		0	0	0	0	0	0	0	0	0		3127.5	3	0	0	2
161159205001	1611592050	1611592	辽宁省	1	0	2	54	0	0	2	1	1	0	1	0	0	0	0	0	0	0	0	0	0	0	0	0	0	0	0	0	0	0	0	0	0	0	2	746	2	1	1	0
161159201002	1611592010	1611592	辽宁省	1	0	1	64	3	1	1	2	1	2000	3	0	0	0	0	0	0		0	0	0	0	0	0	0	0	0	0	0	0	0	0	0	0		0	1	0	0	2
161159201001	1611592010	1611592	辽宁省	1	0	2	65	4	1	1	1	1	#N/A	3			0	0	0	0	1	0	0	0	0	0		0	1	0	0	1	0	1	0	0	0		594	1	0	0	0
161159207001	1611592070	1611592	辽宁省	1	0	2	62	3	1	2	2	0	0	1	0	0	0	0	0	0	0	0	0	0	0	0	0	0	0	0	0	0	0	0	0	0	0	2	0	1	1	3	0
161159215001	1611592150	1611592	辽宁省	1	0	1	58	1	1	2	1	1	#N/A	1	0	0	0	0	0	0	0	0	0		0	0	0	0	0	0	0	0	0	0	0	0	0		247.5	1	0	0	2
161159215002	1611592150	1611592	辽宁省	1	0	2	58	1	1	2	3	1	0	1	0	0	0	0	0	0	0	0	0	0	0	0		0	0	0	0	0	0	0	0	0	0	2	1147.5	2	1	1	0
161159209002	1611592090	1611592	辽宁省	1	0	1	62	3	1	1	2	1	#N/A	3			0	0	0	0	0		0	0	0	0	0	0	0	0	0	0	0	0	0	0	0		0	1	0	0	0
161159209001	1611592090	1611592	辽宁省	1	0	2	61	2	1	1	2	1	0	2	0	0	0	0	1	0	0	0			0	0		0	1	0	0	0	0	0	1	0	0	2	1914	2	0	0	0
161159208002	1611592080	1611592	辽宁省	1	0	2	55	0	0	2	1	1	#N/A	1	0	0	1	0	0	0		0	0	0	0	0	0	0	1	0	0	0	1	1	0	0	0	2	247.5	1	1	1	0
161159222001	1611592220	1611592	辽宁省	1	0	2	56	0	0	1	1	1	0	2	0	1	0	0	0	0	0	0	0	0	0	0		0	1	0	0	0	1	1	0	0	0	2	720	2	0	0	0
161159101002	1611591010	1611591	辽宁省	1	0	1	55	0	0	2	2	1	3000	2	0	0	0	0	0	0	0	0	0	0	0	0	0	0	0	0	0	0	0	0	0	0	0		1494	2	1	1	2
161159116001	1611591160	1611591	辽宁省	1	0	1	58	1	1	2	2	1	#N/A	1		0	0	0	0	0	0	1	0	0	0	0	0	0	1	0	0	1	0	1	0	0	0	2	1092	2	1	2	2
161159116002	1611591160	1611591	辽宁省	1	0	2	55	0	0	2	1	1	0	2	0	1	0	0	0	0	0	0	0	0	0	0	0	0	1	0	0	0	1	1	0	0	0	2	146	1	1	2	2
161159105002	1611591050	1611591	辽宁省	1	0	1	62	3	1	2	2	1	#N/A	2	1	0	0	0	0	0	0	1	0	0	0	0	0	0	2	1	0	1	0	1	0	0	0	2	594	1	1	1	0
161159105001	1611591050	1611591	辽宁省	1	0	2	63	3	1	2	1	1	0	2	0	0	0	0	0	0		0	0	0	0	0	0		0	0	0	0	0	0	0	0	0		960	2	1	2	0
161159120002	1611591200	1611591	辽宁省	1	0	2	64	4	1	2	1	1	#N/A	2	0	0	0	0	0	0		0	0	0	0	0	0	0	0	0	0	0	0	0	0	0	0		0	1	0	0	2
161159113002	1611591130	1611591	辽宁省	1	0	1	58	1	1	2	1	1	#N/A	2	0	0	0	0	0	0	0	0	0	0	0	0	0	0	0	0	0	0	0	0	0	0	0	1	247.5	1	1	2	2
161159113001	1611591130	1611591	辽宁省	1	0	2	58	1	1	2	1	1	0	2	0	0	0	0	0	0	0	0	0	0	0	0	0	0	0	0	0	0	0	0	0	0	0	2	720	2	1	2	0
161159119001	1611591190	1611591	辽宁省	1	0	1	61	2	1	2	3	1	#N/A	1	0	0	0	0	0	0	0	0	0	0	0	0	0	0	0	0	0	0	0	0	0	0	0		66	1	0	0	2
161159119003	1611591190	1611591	辽宁省	1	0	2	64	3	1	2	1	1	0	2	0	0	0	0	0	0	1	1	0	0	0	0	0	0	2	1	0	1	0	1	0	0	0	2	547.5	1	1	1	0
161159103001	1611591030	1611591	辽宁省	1	0	1	66	4	1	2	1	1	#N/A	1	0	0	0	0	0	0	0	0	0	0	0	0	0	0	0	0	0	0	0	0	0	0	0		1026	2	0	0	2
161159103002	1611591030	1611591	辽宁省	1	0	2	65	4	1	2	1	1	9500	3			0	0	0	0		0	0	0	0	0		0	0	0	0	0	0	0	0	0	0		366	1	1	1	0
161159107001	1611591070	1611591	辽宁省	1	0	1	56	0	0	2	2	1	0	2	0	0	0	0	0		0	0	0	0	0	0		0	0	0	0	0	0	0	0	0	0	2	1987.5	2	0	0	0
161159109001	1611591090	1611591	辽宁省	1	0	1	63	3	1	2	2	0	18000	2	0	0	0	0	0		0	0			0	0		0	0	0	0	0	0	0	0	0	0		547.5	1	0	0	2
161159112002	1611591120	1611591	辽宁省	1	0	1	54	0	0	2	1	1	#N/A	1	0	0	0	0	0	0	0	0	0	0	0	0	0	0	0	0	0	0	0	0	0	0	0		2514	2	0	0	2
161159108002	1611591080	1611591	辽宁省	1	0	1	54	0	0	2	1	1	0	2	0	0	0	0	0	0	0	0	0	0	0	0	0	0	0	0	0	0	0	0	0	0	0		0	1	1	3	2
161159118001	1611591180	1611591	辽宁省	1	0	1	60	2	1	2	2	1	0	1	0	0	0	0	0	0	0	0	0	0	0	0	0	0	0	0	0	0	0	0	0	0	0	2	960	2	0	0	2
161159124001	1611591240	1611591	辽宁省	1	0	1	54	0	0	2	2	1	#N/A	1	0	0	0	0	0	0	0	0	0	0	0	0	0	0	0	0	0	0	0	0	0	0	0		0	1	1	3	0
161159124002	1611591240	1611591	辽宁省	1	0	2	55	0	0	2	2	1	10000	1	0	0	0	0	0	0	0	0	0	0	0	0	0	0	0	0	0	0	0	0	0	0	0	2	792	2	0	0	0
161159102002	1611591020	1611591	辽宁省	1	0	1	62	2	1	2	3	1	0	2			1	0	0	0	0	0	0	0	0	0	0	0	1	0	0	0	1	1	0	0	0		547.5	1	1	2	0
161159106002	1611591060	1611591	辽宁省	1	0	1	55	0	0	2	2	1	#N/A	2		0	0	0	0	0	1	0	0	0	0	0	0	0	1	0	0	1	0	1	0	0	0		960	2	1	2	1
160104325001	1601043250	1601043	辽宁省	1	0	2	61	2	1	1	3	0	3000	3	1	1	0		0	1	0	0	0	1	0	0		0	4	1	1	1	1	1	0	1	0	2	247.5	1	1	4	1
160104316001	1601043160	1601043	辽宁省	1	0	1	61	2	1	1	2	0	12000	1	0	0	0	0	0	0	0	0	0	0	0	0	0	0	0	0	0	0	0	0	0	0	0		2754	2	1	5	0
160104316002	1601043160	1601043	辽宁省	1	0	2	62	3	1	1	2	0	#N/A		0	0	0	0	0	0	0	0	0	0	0	0	0	0	0	0	0	0	0	0	0	0	0	2	967.5	2	1	2	1
160104302001	1601043020	1601043	辽宁省	1	0	2	60	2	1	1	2	1	0	1	0	0	0	0	0	0	0	0	0	1	0	0	0	0	1	0	0	0	0	0	0	1	0	2	247.5	1	1	3	1
160104302002	1601043020	1601043	辽宁省	1	0	1	60	2	1	1	1	1	#N/A	1	0	0	0	0	0	0	0	0	0	0	0	0	0	0	0	0	0	0	0	0	0	0	0		247.5	1	1	1	2
160104314001	1601043140	1601043	辽宁省	1	0	2	63	3	1	1	2	0	3000	3	0			0	1	0		0	0	0	0	0	0	0	1	0	0	0	0	0	1	0	0	2	594	1	1	1	1
160104327001	1601043270	1601043	辽宁省	1	0	2	64	4	1	1	2	1	12000	1	0	0	0	0	0	0		0	0	0	0	0	0	0	0	0	0	0	0	0	0	0	0	2	594	1	1	1	0
160104307001	1601043070	1601043	辽宁省	1	0	1	54	0	0	1	2	1	0	2	0	0	1	0	0	0	0	0	0	0	0	0	0	0	1	0	0	0	1	1	0	0	0		247.5	1	0	0	2
160104307002	1601043070	1601043	辽宁省	1	0	2	54	0	0	1	2	1	#N/A	2	0	0	1	0	0	0	0	0	0	0	0	0	0	0	1	0	0	0	1	1	0	0	0	2	872	2	1	2	1
160104131002	1601041310	1601041	辽宁省	1	0	2	58	1	1	1	2	0	18000	3	1	0		0	0	0	0	0		0	0	0	0	0	1	0	0	1	0	1	0	0	0	2	247.5	1	1	1	0
160104117001	1601041170	1601041	辽宁省	1	0	2	64	4	1	1	2	1	#N/A	2	0	0	0	0		0		0	0		0	0			0	0	0	0	0	0	0	0	0	2	2880	2	1	3	2
160104117002	1601041170	1601041	辽宁省	1	0	1	64	4	1	1	2	0	9000	1	0	1	0	0	0	0	0	0	0	0	0	0	0	0	1	0	0	0	1	1	0	0	0		2754	2	0	0	2
160104120001	1601041200	1601041	辽宁省	1	0	2	61	2	1	1	2	1	0	2	0	0	0	0	0	0	0	0	0	0	0	0	0	0	0	0	0	0	0	0	0	0	0	2	247.5	1	0	0	0
160104120002	1601041200	1601041	辽宁省	1	0	1	65	4	1	1	3	1	#N/A		1	0	0	0	0	0	1	1	0	0	0	0	0	0	3	1	0	1	0	1	0	0	0	1	0	1	0	0	0
160104135002	1601041350	1601041	辽宁省	1	0	2	54	0	0	1	2	1	0	2	0	0	0	0	0	0	0	0	0	0	0	0	0	0	0	0	0	0	0	0	0	0	0	2	894	2	0	0	0
160104127001	1601041270	1601041	辽宁省	1	0	2	56	0	0	1	3	0	0	2			0	0	0	0		0	0		0	0		0	0	0	0	0	0	0	0	0	0	2	674	2	1	1	0
160104121002	1601041210	1601041	辽宁省	1	0	1	65	4	1	1	2	1	0	2	0	0	0	0	0	0	0	0	0	0	0	0	0	0	0	0	0	0	0	0	0	0	0		894	2	1	2	0
160104128001	1601041280	1601041	辽宁省	1	0	1	58	1	1	1	2	1	6666.67	3		0	0	0	0	0	0	0	1	0	0	0	0	0	1	0	0	0	0	0	0	0	0		594	1	1	1	2
160104112001	1601041120	1601041	辽宁省	1	0	2	64	4	1	1	1	1	#N/A			1	0	0	0	0	0	1	0	0	0	0		0	2	1	0	1	1	1	0	0	0	2	792	2	0	0	0
160104112002	1601041120	1601041	辽宁省	1	0	1	65	4	1	1	2	1	0			1	0	0	0	0		1	0	0	0	0		0	2	1	0	1	1	1	0	0	0	1	792	2	0	0	0
160104129001	1601041290	1601041	辽宁省	1	0	2	62	2	1	1	2	1	#N/A	2			0	0	0	0		0	0	1	0	0		0	1	0	0	0	0	0	0	1	0	2	327.5	1	1	3	0
160104129002	1601041290	1601041	辽宁省	1	0	1	65	4	1	1	1	1	0	2	0		0	0	0	0	1	0	0	0	0	0	0	1	2	1	0	1	0	1	1	0	0	2	594	1	1	1	2
160104125001	1601041250	1601041	辽宁省	1	0	2	62	3	1	1	2	0	2500	3		1		0	0	0	0	0	0	0	0	0	0	0	1	0	0	0	1	1	0	0	0	2	547.5	1	0	0	0
160104136002	1601041360	1601041	辽宁省	1	0	1	58	1	1	1	2	1	#N/A	1	1	0		0	0	0	0	0	0	0	0	0	0	0	1	0	0	1	0	1	0	0	0	2	306	1	1	2	0
160104136001	1601041360	1601041	辽宁省	1	0	2	58	1	1	1	2	1	0	1	0	0	0	0	0	0	0	0	0	0	0	0	0	0	0	0	0	0	0	0	0	0	0	2	894	2	1	2	2
160104132001	1601041320	1601041	辽宁省	1	0	1	65	4	1	1	2	1	0	3			0	0		0	1	0	0	0	0	0	0	1	2	1	0	1	0	1	1	0	0		0	1	0	0	0
160104132002	1601041320	1601041	辽宁省	1	0	2	65	4	1	1	2	1	#N/A	2	0	0	0	0	0	0	0	0	0	0	0	0	1	0	1	0	0	0	0	0	0	0	0	2	1092	2	1	2	0
160104103002	1601041030	1601041	辽宁省	1	0	2	63	3	1	1	2	0	10800	3	0	0	0	0	0	0	0	0	0	0	0	0	0	0	0	0	0	0	0	0	0	0	0	2	872	2	0	0	0
160104218001	1601042180	1601042	辽宁省	1	0	2	55	0	0	1	2	1	0	1	0	0	0	0	0	0	0	0	0	0	0	0	0	0	0	0	0	0	0	0	0	0	0	2	594	1	1	1	0
160104224002	1601042240	1601042	辽宁省	1	0	1	54	0	0	1	2	1	0	1	0	0	0	0	0	0	0	0	0	0	0	0	0	0	0	0	0	0	0	0	0	0	0	2	674	2	0	0	2
160104224001	1601042240	1601042	辽宁省	1	0	2	54	0	0	1	2	1	#N/A	1	0	0	0	0	0	0	0	0	0	0	0	0	0	0	0	0	0	0	0	0	0	0	0	2	847.5	2	1	4	0
160104240002	1601042400	1601042	辽宁省	1	0	2	55	0	0	1	2	0	0	1	0	0	0	0	0	0	0	0	0	0	0	0	0	0	0	0	0	0	0	0	0	0	0	2	594	1	1	2	0
160104233002	1601042330	1601042	辽宁省	1	0	1	61	2	1	1	2	1	0	1	1	0	0	0	0	0	0	0		0	0	0	0	0	1	0	0	1	0	1	0	0	0		707.5	2	1	1	2
160104209002	1601042090	1601042	辽宁省	1	0	2	62	3	1	1	2	0	0	1	0	0	0	0	0	0	0	0	0	0	0	0	0	0	0	0	0	0	0	0	0	0	0	2	547.5	1	0	0	0
168231213001	1682312130	1682312	辽宁省	1	0	2	59	1	1	2	3	1	0	2	0	0	0	0	0	0		0	0	0	0	0	0	0	0	0	0	0	0	0	0	0	0	2	3672	3	1	1	0
168231213002	1682312130	1682312	辽宁省	1	0	1	60	2	1	2	1	1	#N/A	2	0	0	0	0	0	0	0	0	0	0	0	0	0	0	0	0	0	0	0	0	0	0	0		967.5	2	1	1	0
168231201001	1682312010	1682312	辽宁省	1	0	1	63	3	1	2	1	1	0	2	0	0	0	0	0	0	0	0	0	0	0	0	0	0	0	0	0	0	0	0	0	0	0		1920	2	0	0	2
168231201002	1682312010	1682312	辽宁省	1	0	2	58	1	1	2	1	1	#N/A	2	0	0	0	0	0	0	0	0	0	0	0	0	0	0	0	0	0	0	0	0	0	0	0	2	0	1	0	0	0
168231224001	1682312240	1682312	辽宁省	1	0	1	61	2	1	2	1	1	#N/A	2	0	0	0	0	0	0	0	0	0	0	0	0	0	0	0	0	0	0	0	0	0	0	0		0	1	0	0	2
168231224002	1682312240	1682312	辽宁省	1	0	2	55	0	0	2	2	1	3000	2		0	0	0	0	0	0	0	0	0	0	0	0	0	0	0	0	0	0	0	0	0	0		0	1	1	1	1
168231218002	1682312180	1682312	辽宁省	1	0	2	54	0	0	2	2	1	#N/A	2		0	0	0	0	0	0	0	0	0	0	0	0	0	0	0	0	0	0	0	0	0	0	2	3012	3	0	0	0
168231231002	1682312310	1682312	辽宁省	1	0	1	55	0	0	1	2	1	#N/A	3	0	0	0	0	1	0	1	1	0	1	0	0	1	0	5	1	1	1	0	1	1	1	0	1	547.5	1	1	3	2
168231225001	1682312250	1682312	辽宁省	1	0	2	64	4	1	2	1	0	0	2	0	0	0	1	0	0	0	0	0	0		0	0	0	1	0	0	0	0	0	0	0	0	2	547.5	1	1	2	0
168231223002	1682312230	1682312	辽宁省	1	0	1	64	4	1	2	1	1	#N/A	1	0	0	0	0	0	0	0	0	0	0	0	0	0	0	0	0	0	0	0	0	0	0	0		1920	2	0	0	2
168231223001	1682312230	1682312	辽宁省	1	0	2	63	3	1	2	1	1	0	1		0	0	0	0	0	0	0	0	0	0	0	0	0	0	0	0	0	0	0	0	0	0	2	0	1	1	1	0
168231208001	1682312080	1682312	辽宁省	1	0	1	64	4	1	2	1	1	#N/A	1	0	0	0	0	0	0	0	0	0	0	0	0	0	0	0	0	0	0	0	0	0	0	0		594	1	0	0	0
168231208002	1682312080	1682312	辽宁省	1	0	2	65	4	1	2	1	1	40200	2	0	0	0	0	0	0	1	0	0	0	0	0		0	1	0	0	1	0	1	0	0	0	2	0	1	1	1	0
168231219001	1682312190	1682312	辽宁省	1	0	2	57	1	1	2	1	1	#N/A	2		0	0	0	0	0	0	0	0	0	0	0	0	0	0	0	0	0	0	0	0	0	0	2	247.5	1	0	0	0
168231219002	1682312190	1682312	辽宁省	1	0	1	56	0	0	2	1	1	40000	2		1	1	0		0	1	0	0	0	0	0	0	0	3	1	0	1	1	1	0	0	0		2887.5	2	0	0	0
168231207001	1682312070	1682312	辽宁省	1	0	2	64	3	1	2	1	1	58000	3				0	0	0	0	1	0	0	0	0		0	1	0	0	1	0	1	0	0	0	2	0	1	1	1	0
168231217001	1682312170	1682312	辽宁省	1	0	1	63	3	1	2	1	1	0	2	1	0	0	0	0	0	0	0	0		0	0	0	0	1	0	0	1	0	1	0	0	0		2514	2	0	0	0
168231217002	1682312170	1682312	辽宁省	1	0	2	64	4	1	2	1	1	#N/A	2	0	0	0	0	0	0	0	0	0	0	0	0	0	0	0	0	0	0	0	0	0	0	0	2	2712	2	0	0	0
168231209001	1682312090	1682312	辽宁省	1	0	1	60	2	1	2	2	1	45000	1	0	0	0	0	0	0	0	0	0	0	0	0	0	0	0	0	0	0	0	0	0	0	0	2	792	2	0	0	2
168231209002	1682312090	1682312	辽宁省	1	0	2	57	1	1	2	1	1	#N/A	1	0	0	0	0	0	0	0	0	0		0	0	0	0	0	0	0	0	0	0	0	0	0	2	0	1	0	0	0
168231221001	1682312210	1682312	辽宁省	1	0	1	63	3	1	2	2	1	#N/A	2		0	0	0	0	0		0	0	0	0	0	0	0	0	0	0	0	0	0	0	0	0		66	1	0	0	1
168231221002	1682312210	1682312	辽宁省	1	0	2	61	2	1	2	1	1	30000	1	0	0	0	0	0	0	0	0	0	0	0	0	0	0	0	0	0	0	0	0	0	0	0	2	66	1	0	0	0
168231212001	1682312120	1682312	辽宁省	1	0	2	60	2	1	2	1	1	#N/A	1	0	0	0	0	0	0	0	0	0	0	0	0	0	0	0	0	0	0	0	0	0	0	0		66	1	1	1	0
168231110001	1682311100	1682311	辽宁省	1	0	1	58	1	1	2	3	1	#N/A	1	0	0	0	0	0	0	0	0	0	0	0	0	0	0	0	0	0	0	0	0	0	0	0		3672	3	0	0	2
168231110002	1682311100	1682311	辽宁省	1	0	2	60	2	1	2	3	1	0	2	0	0	0	0	0	0		0	0	0	0	0		0	0	0	0	0	0	0	0	0	0	2	1752	2	1	1	0
168231120001	1682311200	1682311	辽宁省	1	0	1	63	3	1	2	1	1	#N/A	3	1	0	0	0	0	0	0	0	0	0	0	0		0	1	0	0	1	0	1	0	0	0		967.5	2	0	0	0
168231120002	1682311200	1682311	辽宁省	1	0	2	62	3	1	2	1	1	60000	2	0	0	0	0	0	0		0	0	0	0	0	0	0	0	0	0	0	0	0	0	0	0	2	967.5	2	0	0	0
168231106001	1682311060	1682311	辽宁省	1	0	2	54	0	0	2	1	1	6000	3	0			0	0	0		1	0	0	0	0	1		2	1	0	1	0	1	0	0	0	2	1392	2	1	3	0
168231106002	1682311060	1682311	辽宁省	1	0	1	61	2	1	2	2	1	#N/A	2	0	0	0	0	0	0	0	0	0		0	0		0	0	0	0	0	0	0	0	0	0		754	2	1	3	0
168231104002	1682311040	1682311	辽宁省	1	0	2	64	4	1	2	1	1	#N/A	1		0	0	0	0	0	0	0	0	0		0	0	0	0	0	0	0	0	0	0	0	0	2	674	2	0	0	0
168231108001	1682311080	1682311	辽宁省	1	0	2	63	3	1	2	1	1	30100	3	0	0	0	0	1	0	0	0	0	0	0	0	0	0	1	0	0	0	0	0	1	0	0		967.5	2	1	2	0
168231109002	1682311090	1682311	辽宁省	1	0	2	60	2	1	2	1	1	0	2	0	0	0	0	0	0	0	0	0	0	0	0	0	0	0	0	0	0	0	0	0	0	0		1920	2	0	0	0
168231116001	1682311160	1682311	辽宁省	1	0	1	64	4	1	2	3	1	8250	2	0	0	0	0	0	0	0	0	0		0	0	0	0	0	0	0	0	0	0	0	0	0		1752	2	1	1	2
168231116002	1682311160	1682311	辽宁省	1	0	2	62	2	1	2	1	1	#N/A	3	0	0	0	0	0	0	0	0	0	0	0	0	0	0	0	0	0	0	0	0	0	0	0		247.5	1	1	2	0
168231127002	1682311270	1682311	辽宁省	1	0	2	58	1	1	2	1	0	0	1	0	0	0	0	0	0	0	0	0	0	0	0	0	0	0	0	0	0	0	0	0	0	0	2	0	1	0	0	0
168231103002	1682311030	1682311	辽宁省	1	0	1	65	4	1	2	1	1	0	2	0	0	0	0		0	0	0	0	0	0	0	0		0	0	0	0	0	0	0	0	0		3672	3	1	1	2
168231103001	1682311030	1682311	辽宁省	1	0	2	63	3	1	2	1	1	#N/A	3		0	0	0	0	0		0	0		0	1	0	0	1	0	0	0	0	0	0	0	1	1	792	2	1	1	0
168231125002	1682311250	1682311	辽宁省	1	0	1	65	4	1	1	1	0	0		0	0	0	0	0	0	0	0	0	0	0	0	0	0	0	0	0	0	0	0	0	0	0	1	247.5	1	0	0	2
168231112001	1682311120	1682311	辽宁省	1	0	1	58	1	1	2	1	1	0	2	0	0	0	0	0	1	0	0	0	0	0	0	1	0	2	1	0	0	0	0	0	1	0		247.5	1	0	0	2
168231129002	1682311290	1682311	辽宁省	1	0	1	55	0	0	2	2	1	0	3	0	0	0	0		0	0	0	0	0	0	0	0	0	0	0	0	0	0	0	0	0	0		1207.5	2	0	0	2
168231129001	1682311290	1682311	辽宁省	1	0	2	56	0	0	2	1	1	#N/A	2	0	0	0	0	0	0	0	0	0	0	0	0	0	0	0	0	0	0	0	0	0	0	0	2	3474	3	0	0	0
168231113002	1682311130	1682311	辽宁省	1	0	1	65	4	1	2	1	1	0	2	1			0		0		0	0	0	0	0			1	0	0	1	0	1	0	0	0		1314	2	0	0	0
168231113001	1682311130	1682311	辽宁省	1	0	2	64	4	1	2	1	1	#N/A		0	0	0	0	1	0	0	0	0	0	0	0		0	1	0	0	0	0	0	1	0	0	2	594	1	0	0	0
168231315002	1682313150	1682313	辽宁省	1	0	2	60	2	1	1	1	0	0	1		0	0	0	0	0		0	0	0	0	0	0	0	0	0	0	0	0	0	0	0	0	2	1207.5	2	1	2	0
168231314001	1682313140	1682313	辽宁省	1	0	1	66	4	1	1	3	1	#N/A	3	0	1	0	0	0	0	0	1	1	0	0	0	0	0	3	1	0	1	1	1	0	0	0	1	967.5	2	0	0	2
168231316002	1682313160	1682313	辽宁省	1	0	1	62	3	1	1	3	1	#N/A	2			1	0	0	0	0	0	0	0	0	0	0	0	1	0	0	0	1	1	0	0	0		146	1	1	2	2
168231316001	1682313160	1682313	辽宁省	1	0	2	62	2	1	1	3	1	0	2		1	0	0	0	0	1	0	0	0	0	0	1	0	3	1	0	1	1	1	0	0	0	2	366	1	1	2	0
168231306001	1682313060	1682313	辽宁省	1	0	1	57	1	1	1	3	1	#N/A	1	0	1		0	0	0	0	0	0	0	0	0	0	0	1	0	0	0	1	1	0	0	0		594	1	1	2	2
168231306002	1682313060	1682313	辽宁省	1	0	2	56	0	0	1	4	1	0	1	1	0	0	0	0	0		0	0		0	0	0	0	1	0	0	1	0	1	0	0	0		247.5	1	1	3	0
168231307002	1682313070	1682313	辽宁省	1	0	1	63	3	1	1	2	1	#N/A	1	1	0	0	0	0	0	0	0	0	0	0	0		0	1	0	0	1	0	1	0	0	0		66	1	0	0	2
168231307001	1682313070	1682313	辽宁省	1	0	2	62	3	1	1	2	1	0	2			0	0	0	0		0	0	0	0	0	0	0	0	0	0	0	0	0	0	0	0	2	247.5	1	0	0	0
168231320001	1682313200	1682313	辽宁省	1	0	2	58	1	1	1	3	1	0	2	0	0	0	0	0	0	0	0	0	0	0	0	0	0	0	0	0	0	0	0	0	0	0	2	247.5	1	1	1	0
168231320002	1682313200	1682313	辽宁省	1	0	1	58	1	1	1	2	1	#N/A	2	0	0	0	0	0	0	0	0	0	1	0	0	0	0	1	0	0	0	0	0	0	1	0	1	247.5	1	1	1	0
168231305002	1682313050	1682313	辽宁省	1	0	1	58	1	1	1	3	1	#N/A	1	0	0	0	0	0	0	0	0	0	0	0	0	0	0	0	0	0	0	0	0	0	0	0		247.5	1	1	1	2
166006215001	1660062150	1660062	辽宁省	1	0	1	60	2	1	2	2	1	2333.33	3	0	0	0	0	0	0	0	0	0	0	0	0		0	0	0	0	0	0	0	0	0	0		247.5	1	0	0	2
166006215002	1660062150	1660062	辽宁省	1	0	2	59	1	1	2	1	1	#N/A	2			0	0	0		0	0	0	0	0	0	0	0	0	0	0	0	0	0	0	0	0	2	1554	2	0	0	0
166006228001	1660062280	1660062	辽宁省	1	0	2	55	0	0	2	1	1	#N/A	3	0	0	0	0	0	0	0	0	0		0	0	0	0	0	0	0	0	0	0	0	0	0	2	1207.5	2	0	0	0
166006224002	1660062240	1660062	辽宁省	1	0	1	55	0	0	2	3	1	0	2	0	0	0	0	0	0	0	0	0	1	0	0	0	0	1	0	0	0	0	0	0	1	0	2	674	2	1	2	2
166006224001	1660062240	1660062	辽宁省	1	0	2	55	0	0	2	1	1	#N/A	2	0	0	0	0	0	0	0	0		0	0	0	0	0	0	0	0	0	0	0	0	0	0	2	247.5	1	0	0	1
166006225001	1660062250	1660062	辽宁省	1	0	2	60	2	1	2	1	1	0	3	1	1	0	0	0	1		0	0		0	0	1	0	4	1	1	1	1	1	0	1	0	2	3432	3	1	2	0
166006218001	1660062180	1660062	辽宁省	1	0	2	61	2	1	2	1	0	0	3	0		0	0	0	0	0	0			0	0		0	0	0	0	0	0	0	0	0	0		1752	2	1	1	0
166006202002	1660062020	1660062	辽宁省	1	0	1	56	0	0	2	1	1	#N/A	2	0	0	0	0	0	0	0	0	0	0	0	0		0	0	0	0	0	0	0	0	0	0	2	66	1	1	2	1
166006202001	1660062020	1660062	辽宁省	1	0	2	54	0	0	2	1	1	0	2	1	1	0	0	0	0	0	0			0	0	1	0	3	1	0	1	1	1	0	0	0	2	2514	2	0	0	0
166006210001	1660062100	1660062	辽宁省	1	0	2	54	0	0	2	1	1	#N/A	2	0	0	0	0	0			0			0	0		0	0	0	0	0	0	0	0	0	0	2	3672	3	0	0	0
166006209002	1660062090	1660062	辽宁省	1	0	1	56	0	0	2	1	1	#N/A	3	0	0	0	0	0		0	0	0		0	0	1	1	2	1	0	0	0	0	1	0	0		1092	2	1	1	2
166006207002	1660062070	1660062	辽宁省	1	0	1	66	4	1	2	1	1	#N/A	2	0	0	0	0	0	0	0	0		0	0	0	0	0	0	0	0	0	0	0	0	0	0		2887.5	2	0	0	2
166006207001	1660062070	1660062	辽宁省	1	0	2	64	3	1	2	2	1	0	2	1		0	0	0	0		0		0	0	0		0	1	0	0	1	0	1	0	0	0	2	1194	2	0	0	0
166006213001	1660062130	1660062	辽宁省	1	0	1	58	1	1	2	3	1	#N/A	1			0	0	0	0		0	0	0	0	0	0	0	0	0	0	0	0	0	0	0	0		894	2	1	1	2
166006213002	1660062130	1660062	辽宁省	1	0	2	59	1	1	2	2	1	0	3	0	0	0	0	0	0	0	0	0	0	0	0		0	0	0	0	0	0	0	0	0	0	2	0	1	1	1	0
166006208002	1660062080	1660062	辽宁省	1	0	1	61	2	1	2	1	1	0	2		0	0	0	0	0	0	0	0	0	0	0	0	0	0	0	0	0	0	0	0	0	0		792	2	0	0	2
166006323002	1660063230	1660063	辽宁省	1	0	1	59	1	1	2	1	1	#N/A	2	1	0	1	0	0	1	0	1	1	0	0	0	0	0	5	1	1	1	1	1	0	1	0		1194	2	0	0	2
166006306002	1660063060	1660063	辽宁省	1	0	1	60	2	1	1	1	1	27700	3	1	1	0	0	0	0	1	0	1	0	0	0	0	0	4	1	1	1	1	1	0	0	0	1	247.5	1	0	0	0
166006306001	1660063060	1660063	辽宁省	1	0	2	60	2	1	2	1	1	#N/A	2	1	0	0	0	0	0	0	0	0	1	0	0	0	0	2	1	0	1	0	1	0	1	0	2	594	1	0	0	0
166006325002	1660063250	1660063	辽宁省	1	0	1	57	1	1	2	3	1	24800	2	0	0	1	0	0	0	0	0	0	0	0	0	0	0	1	0	0	0	1	1	0	0	0	2	594	1	1	1	0
166006325001	1660063250	1660063	辽宁省	1	0	2	55	0	0	2	1	1	#N/A	2	0	1	0	0	0	0	0	0	0	0	0	0		0	1	0	0	0	1	1	0	0	0	2	894	2	1	2	0
166006331001	1660063310	1660063	辽宁省	1	0	1	61	2	1	2	3	1	25000	3	1				0	0	0	1		0	0	0		0	2	1	0	1	0	1	0	0	0	2	3127.5	3	1	3	0
166006331002	1660063310	1660063	辽宁省	1	0	2	61	2	1	2	1	1	#N/A	2	0	0	0	0	0	0	0	0	0	0	0	0	0	0	0	0	0	0	0	0	0	0	0	2	2407.5	2	1	2	0
166006316002	1660063160	1660063	辽宁省	1	0	1	63	3	1	2	1	0	0	1	0	0	0	0	0		0	0		1	0	0	0	0	1	0	0	0	0	0	0	1	0	2	1986	2	1	1	2
166006321001	1660063210	1660063	辽宁省	1	0	1	65	4	1	2	1	1	0	3				0	0	0		0	1	0	0	0		0	1	0	0	0	0	0	0	0	0	1	247.5	1	1	2	2
166006321002	1660063210	1660063	辽宁省	1	0	2	61	2	1	2	1	1	#N/A	3			0	0	0	0		0	0		0	0		0	0	0	0	0	0	0	0	0	0	2	547.5	1	1	1	0
166006322002	1660063220	1660063	辽宁省	1	0	2	61	2	1	1	1	1	0	2	0	0	0	0	0	0	0	1	0	0	0	0		0	1	0	0	1	0	1	0	0	0	2	2792	2	1	1	0
166006322001	1660063220	1660063	辽宁省	1	0	1	60	2	1	2	3	1	#N/A	3		0	0	0	0		0	0	0	0	0	0	0	0	0	0	0	0	0	0	0	0	0		2514	2	1	1	2
166006324001	1660063240	1660063	辽宁省	1	0	1	61	2	1	2	1	1	#N/A	2		0	0	0	0	0	0	0	0	0	0	0		0	0	0	0	0	0	0	0	0	0		2952	2	0	0	2
166006310001	1660063100	1660063	辽宁省	1	0	1	62	2	1	2	1	1	15000	2	1	0	0	0	0		0	0		0	0	0	0	0	1	0	0	1	0	1	0	0	0		547.5	1	1	1	2
166006310002	1660063100	1660063	辽宁省	1	0	2	61	2	1	2	1	1	#N/A	2	0	0	0	0	0	0	0	0	0	1	0	0		0	1	0	0	0	0	0	0	1	0	2	792	2	1	2	0
166006302002	1660063020	1660063	辽宁省	1	0	1	63	3	1	2	2	1	12000	2		0	0	0	0	0	0	0	0	0	0	0		0	0	0	0	0	0	0	0	0	0	2	792	2	1	1	2
166006302001	1660063020	1660063	辽宁省	1	0	2	63	3	1	2	1	1	#N/A	3		0	0	0	1	0	0	0	0		0	0		0	1	0	0	0	0	0	1	0	0	2	0	1	0	0	0
166006317001	1660063170	1660063	辽宁省	1	0	2	65	4	1	2	1	1	333.333	1	0	0	0	0	0	0	0	0	0	0	0	0	0	0	0	0	0	0	0	0	0	0	0	2	1914	2	0	0	0
166006304001	1660063040	1660063	辽宁省	1	0	2	65	4	1	2	1	1	0	2	0	0	0	0		0	0	0	0	0	0	0	0	0	0	0	0	0	0	0	0	0	0	2	66	1	0	0	0
166006327002	1660063270	1660063	辽宁省	1	0	2	55	0	0	2	1	0	0	1	0	0	0	0	0	0	1	0	0	0	0	0	0	0	1	0	0	1	0	1	0	0	0	2	0	1	1	1	0
166006326001	1660063260	1660063	辽宁省	1	0	1	54	0	0	2	1	1	0	2	0	1	0	0	1		0	0	0	1	0	0	0	0	3	1	0	0	1	1	1	1	0		2167.5	2	0	0	2
166006319001	1660063190	1660063	辽宁省	1	0	2	61	2	1	2	2	1	75000	3		1	0	0	0	0	0	0	0	0	0	0		0	1	0	0	0	1	1	0	0	0	2	0	1	1	1	0
166006309002	1660063090	1660063	辽宁省	1	0	1	65	4	1	2	1	1	#N/A	2	0	0	0	0	0	0	0	0			0	0		0	0	0	0	0	0	0	0	0	0		2712	2	0	0	2
166006309001	1660063090	1660063	辽宁省	1	0	2	65	4	1	2	1	1	0	3				0		1		0		1	0	0		0	2	1	0	0	0	0	0	1	0	2	547.5	1	1	1	0
166006115002	1660061150	1660061	辽宁省	1	0	2	61	2	1	2	3	0	#N/A	2	0		0	0	0	0	0	0	0		0	0		0	0	0	0	0	0	0	0	0	0	2	1752	2	0	0	0
166006102001	1660061020	1660061	辽宁省	1	0	1	62	2	1	2	2	1	10000	1	0	0	0	0	0	0	0	0	0	0	0	0	0	0	0	0	0	0	0	0	0	0	0	2	407.5	1	0	0	2
166006102002	1660061020	1660061	辽宁省	1	0	2	62	3	1	1	1	1	#N/A			0	0	0	0	0	0	0	0		0	0	0	0	0	0	0	0	0	0	0	0	0	2	547.5	1	1	2	0
166006125002	1660061250	1660061	辽宁省	1	0	1	60	2	1	2	1	1	#N/A	2	0	0	0	0	1	0	0	0	0	0	0	0	0	0	1	0	0	0	0	0	1	0	0	2	792	2	1	1	2
166006125001	1660061250	1660061	辽宁省	1	0	2	63	3	1	2	3	1	0	1	0	0	0	0	0	0	0	0	0	0	0	0	0	0	0	0	0	0	0	0	0	0	0	2	967.5	2	1	1	0
166006104001	1660061040	1660061	辽宁省	1	0	2	57	1	1	2	1	1	0	3	0		1	0	0	0		0	0		0	0		0	1	0	0	0	1	1	0	0	0	2	1494	2	1	1	0
166006104002	1660061040	1660061	辽宁省	1	0	1	55	0	0	2	1	1	#N/A	1		0	0	0	0	0		0	0		0	0	0	0	0	0	0	0	0	0	0	0	0	2	894	2	1	1	2
166006103002	1660061030	1660061	辽宁省	1	0	2	54	0	0	2	1	1	0	2	0	0	0	0	0	0	0	0	0	0	0	0		0	0	0	0	0	0	0	0	0	0	2	2334	2	1	1	0
166006114002	1660061140	1660061	辽宁省	1	0	1	55	0	0	2	1	1	0	2		0	0	0	0	0	0	0	0	0	0	0	1	0	1	0	0	0	0	0	0	0	0		2712	2	1	1	0
166006101002	1660061010	1660061	辽宁省	1	0	1	57	1	1	2	1	1	18000	3		0	0	0	0		0	0	0	1	0			0	1	0	0	0	0	0	0	1	0		247.5	1	1	1	2
166006118002	1660061180	1660061	辽宁省	1	0	1	55	0	0	2	2	1	#N/A	1	0	0	0	0	0	0		0	0	0	0	0		0	0	0	0	0	0	0	0	0	0	1	2407.5	2	1	3	2
166006118001	1660061180	1660061	辽宁省	1	0	2	54	0	0	2	3	1	1666.67	1	0	0	0	0	0	0	0	0	0		0	0		0	0	0	0	0	0	0	0	0	0	2	1567.5	2	1	2	2
166006110001	1660061100	1660061	辽宁省	1	0	2	54	0	0	2	1	1	0	1	0	0	0	0	0	0	0	0	0	0	0	0	0	0	0	0	0	0	0	0	0	0	0	2	226	1	1	1	2
166006119003	1660061190	1660061	辽宁省	1	0	2	58	1	1	2	1	0	18000	3	1	0	0	0	1	1	1	0	0	0	0	0	0	0	4	1	1	1	0	1	1	1	0	2	0	1	0	0	0
166006123002	1660061230	1660061	辽宁省	1	0	1	58	1	1		2	1	#N/A	2	1	0	0	0	0	0	0	0	0	0	0	0	0	0	1	0	0	1	0	1	0	0	0	1	3672	3	1	4	1
166006112001	1660061120	1660061	辽宁省	1	0	1	61	2	1	2	1	0	30000			0	0	0	0	0	0	0	0		0	0		0	0	0	0	0	0	0	0	0	0		594	1	0	0	0
166006122002	1660061220	1660061	辽宁省	1	0	1	56	0	0	2	1	1	0	3	0	0	0	0	0	1	0	0	0	0	0	0	0	0	1	0	0	0	0	0	0	1	0	1	0	1	0	0	0
166006120001	1660061200	1660061	辽宁省	1	0	1	61	2	1	2	1	1	0	3	0	0	0	0	0			0			0	0		0	0	0	0	0	0	0	0	0	0		0	1	0	0	2
212428312002	2124283120	2124283	吉林省	0	0	1	62	2	1	1	2	1	0	1	0	0	0	0		0	0	1		0		1	0	0	2	1	0	1	0	1	0	0	1		247.5	1	1	1	2
212428312001	2124283120	2124283	吉林省	0	0	2	66	4	1	1	1	1	#N/A	3	0	0	0	0		0		0	0		0	0		0	0	0	0	0	0	0	0	0	0	2	0	1	0	0	0
212428319002	2124283190	2124283	吉林省	0	0	1	55	0	0	2	1	1	#N/A		1	0	0	0	0	0	0	0	0	0	0	0	0	0	1	0	0	1	0	1	0	0	0		1752	2	1	1	2
212428319001	2124283190	2124283	吉林省	0	0	2	55	0	0	2	2	1	0	1	0	0	0	0	0	0	0	0	0	0	0	0	1	0	1	0	0	0	0	0	0	0	0	2	894	2	1	2	0
212428314002	2124283140	2124283	吉林省	0	0	2	58	1	1	1	2	1	7500	2	0	0	0	0	0	0		0			0	0		0	0	0	0	0	0	0	0	0	0	2	547.5	1	0	0	1
212428314001	2124283140	2124283	吉林省	0	0	1	58	1	1	1	3	1	#N/A	1	0	0	0	0	0	0	0	0	0	0	0	0	0	0	0	0	0	0	0	0	0	0	0		847.5	2	1	1	2
212428330002	2124283300	2124283	吉林省	0	0	1	65	4	1	1	2	1	#N/A	1	0	0	0	0	0	1	0	0	0	0	0	0	0	0	1	0	0	0	0	0	0	1	0	2	1314	2	1	1	0
212428331002	2124283310	2124283	吉林省	0	0	1	65	4	1	2	3	1	0	3		1	0	0	0	0				0	0			0	1	0	0	0	1	1	0	0	0		594	1	0	0	1
212428331001	2124283310	2124283	吉林省	0	0	2	62	3	1	2	2	1	#N/A		0	0	0	0	0	0	1	0	0		0	0		0	1	0	0	1	0	1	0	0	0	1	247.5	1	1	1	2
212428321001	2124283210	2124283	吉林省	0	0	1	63	3	1	1	3	1	18000	2	0	0		0	0	0	0	0	0	0	0	0	0	0	0	0	0	0	0	0	0	0	0		894	2	1	4	2
212428321002	2124283210	2124283	吉林省	0	0	2	61	2	1	1	3	1	#N/A	2	0		0	0	0	0		0	0	0	0	0	0	0	0	0	0	0	0	0	0	0	0	2	547.5	1	0	0	0
212428310001	2124283100	2124283	吉林省	0	0	2	64	4	1	1	3	1	31000	3				0	0	0		0	0			1	0	0	1	0	0	0	0	0	0	0	1	2	594	1	0	0	0
212428316002	2124283160	2124283	吉林省	0	0	2	55	0	0	1	3	1	#N/A	1	0	0	0	0	0	0	0	0	0	0	0	0	0	0	0	0	0	0	0	0	0	0	0	2	1494	2	1	2	1
212428316001	2124283160	2124283	吉林省	0	0	1	55	0	0	1	3	1	6666.67	2	1	0	0	0		0	0	0	0		0	0	0	0	1	0	0	1	0	1	0	0	0		707.5	2	1	5	0
212428313001	2124283130	2124283	吉林省	0	0	1	54	0	0	1	3	1	25000	1	0	0	0	0	0	0	0	0	0	0	0	0	0	0	0	0	0	0	0	0	0	0	0	2	894	2	1	2	1
212428303001	2124283030	2124283	吉林省	0	0	2	55	0	0	1	3	1	40000	1	0	0	0	0	0	0	1	0	0	0	0	0	0	0	1	0	0	1	0	1	0	0	0	2	547.5	1	1	1	2
212428311002	2124283110	2124283	吉林省	0	0	1	66	4	1	1	2	1	10000	2	0	0	0	0	0	0	0	0	0	0	0		0	0	0	0	0	0	0	0	0	0	0		967.5	2	0	0	0
212428336002	2124283360	2124283	吉林省	0	0	1	54	0	0		3	1	#N/A	1	0	0	0	0	0	0	0	0	0	0	0	0	0	0	0	0	0	0	0	0	0	0	0	1	547.5	1	1	2	2
212428317002	2124283170	2124283	吉林省	0	0	1	61	2	1	1	3	1	0	2	0	0	0	0	0	0		0	0	0	0	0	0	0	0	0	0	0	0	0	0	0	0		66	1	1	1	0
212428317001	2124283170	2124283	吉林省	0	0	2	60	2	1	1	3	1	#N/A	2	0	0	0	0	0	0	0	0	0	0	0	0	0	0	0	0	0	0	0	0	0	0	0	2	1026	2	1	1	0
212428329001	2124283290	2124283	吉林省	0	0	2	64	4	1	1	2	1	#N/A	3				0	0	0			0		0	0	0	0	0	0	0	0	0	0	0	0	0	2	0	1	0	0	0
212428325001	2124283250	2124283	吉林省	0	0	2	64	4	1	1	1	1	#N/A	3		0		0	0	0		0	1	0	0	0	0	0	1	0	0	0	0	0	0	0	0		66	1	1	1	0
212428211001	2124282110	2124282	吉林省	0	0	2	66	4	1	1	3	1	#N/A	1	0	0	0	0	0	0	0	0	0	0	0	0	0	0	0	0	0	0	0	0	0	0	0	2	247.5	1	1	1	0
212428218001	2124282180	2124282	吉林省	0	0	1	58	1	1	1	3	1	4000	1	1	1	0	0	0	0	0		0	1	0	0	0	0	3	1	0	1	1	1	0	1	0		547.5	1	1	2	1
212428214002	2124282140	2124282	吉林省	0	0	2	64	3	1	1	1	1	30000	3	0		0	0	0	0	1	1	1	1	0	0		0	4	1	1	1	0	1	0	1	0		300	1	0	0	0
212428220001	2124282200	2124282	吉林省	0	0	1	63	3	1	1	3	1	#N/A	3	0	0	0	1	0	0	0	0	1	0	0	0	0	0	2	1	0	0	0	0	0	0	0		66	1	1	2	0
212428220002	2124282200	2124282	吉林省	0	0	2	63	3	1	1	2	1	6333.33	3				0	0	0		0	0	0	0		0	0	0	0	0	0	0	0	0	0	0	2	247.5	1	0	0	0
212428206001	2124282060	2124282	吉林省	0	0	2	64	4	1	1	3	1	#N/A	2	0	0	0	0	0	0		0	0	0	0	0	0	0	0	0	0	0	0	0	0	0	0		894	2	1	2	0
212428216001	2124282160	2124282	吉林省	0	0	2	62	3	1	1	2	0	34200	3			0	0				1			1			0	2	1	0	1	0	1	0	0	1	2	967.5	2	1	1	0
212428212001	2124282120	2124282	吉林省	0	0	2	62	2	1	1	3	1	0	2	0	0	0	0	0	0	0	0	0	0	0	0	0	0	0	0	0	0	0	0	0	0	0	2	547.5	1	1	2	1
212428205002	2124282050	2124282	吉林省	0	0	1	60	2	1	1	1	0	0		0	0	0	0	0	0	0	0	0	0	0	0		0	0	0	0	0	0	0	0	0	0		894	2	1	2	1
212428208002	2124282080	2124282	吉林省	0	0	2	59	1	1	1	2	1	20000	2	0	0	0		0	0	0	0	0	0	0	0	1	0	1	0	0	0	0	0	0	0	0	2	547.5	1	1	3	0
212428224001	2124282240	2124282	吉林省	0	0	1	61	2	1	1	3	1	5400	1	0	0	0	0	0	0	0	0	0	0	0	0	0	0	0	0	0	0	0	0	0	0	0		146	1	1	1	2
212428224002	2124282240	2124282	吉林省	0	0	2	55	0	0	1	2	1	#N/A	2	1	0	0	0	0	0	0	0	0	0	0	0	0	0	1	0	0	1	0	1	0	0	0	2	547.5	1	0	0	0
212428115002	2124281150	2124281	吉林省	0	0	1	65	4	1	1	3	1	#N/A	2		0	0	0	0	0	0	0	0	0	0	0	0	0	0	0	0	0	0	0	0	0	0		594	1	0	0	1
212428115001	2124281150	2124281	吉林省	0	0	2	65	4	1	1	1	1	28000	1	0	0	0	0	0	0	0	0	0	0	0	0	0	0	0	0	0	0	0	0	0	0	0	2	300	1	0	0	0
212428113001	2124281130	2124281	吉林省	0	0	1	60	2	1	1	2	1	#N/A	2		0	0	0	0	0	0	0	0	0	0	0	0	0	0	0	0	0	0	0	0	0	0		1554	2	0	0	2
212428118001	2124281180	2124281	吉林省	0	0	1	54	0	0	1	1	1	#N/A	2				0	0	0		0	0		0	0	0	0	0	0	0	0	0	0	0	0	0	1	247.5	1	0	0	0
212428124001	2124281240	2124281	吉林省	0	0	1	55	0	0	1	1	1	#N/A		1	0	0	0	0	0	0	0	0	0	0	0	0	0	1	0	0	1	0	1	0	0	0	2	0	1	0	0	0
212428124002	2124281240	2124281	吉林省	0	0	2	54	0	0	1	1	1	0		1	0	0	0	0	0	0	0	0	0	0	0	0	0	1	0	0	1	0	1	0	0	0	2	792	2	1	1	0
212428132001	2124281320	2124281	吉林省	0	0	1	65	4	1	1	1	0	15000	2		0	0	0	0	0	0	0	0	0	0	0	0	0	0	0	0	0	0	0	0	0	0		247.5	1	0	0	2
212428134001	2124281340	2124281	吉林省	0	0	2	62	3	1	1	1	0	0	3				0	0	0		0		0	0	0			0	0	0	0	0	0	0	0	0	2	247.5	1	0	0	0
212428107002	2124281070	2124281	吉林省	0	0	1	61	2	1	1	2	1	12000	1	0	0	0	0	0	0	0	0	0	0	0	0	0	0	0	0	0	0	0	0	0	0	0		146	1	0	0	2
212428107001	2124281070	2124281	吉林省	0	0	2	57	1	1	1	3	1	#N/A	3					0	0		1	0	0	0	0	0	0	1	0	0	1	0	1	0	0	0	2	894	2	0	0	0
212428112001	2124281120	2124281	吉林省	0	0	1	64	4	1	1	2	1	#N/A	2	0	0	0	0	0	0	0	0	0		0	0		0	0	0	0	0	0	0	0	0	0		0	1	0	0	2
212428112002	2124281120	2124281	吉林省	0	0	2	56	0	0	1	3	1	0	2		0	0	0	0	0		0	0	0	0	0		0	0	0	0	0	0	0	0	0	0	2	967.5	2	0	0	0
211176124002	2111761240	2111761	吉林省	0	0	2	54	0	0	1	3	1	0	1	0	0	0	0	0	0	0	0	0	0	0	0	0	0	0	0	0	0	0	0	0	0	0	2	967.5	2	1	2	0
211176110002	2111761100	2111761	吉林省	0	0	2	55	0	0	2	2	0	0	2		0	0	0		0	0	0	0	0	0	0	0	0	0	0	0	0	0	0	0	0	0	2	0	1	1	1	0
211176106001	2111761060	2111761	吉林省	0	0	2	61	2	1	2	1	1	#N/A	1	0	0	0	0	0	0	0	0	0	0	0	0	0	0	0	0	0	0	0	0	0	0	0		967.5	2	1	2	2
211176106002	2111761060	2111761	吉林省	0	0	1	63	3	1	2	2	1	0	2	1	0	0	0	0	0	1	0	0	0	0	0	0	0	2	1	0	1	0	1	0	0	0		247.5	1	1	1	2
211176115001	2111761150	2111761	吉林省	0	0	1	63	3	1	2	1	1	#N/A	2				0	0	0	0			0	0	1	0	0	1	0	0	0	0	0	0	0	1		594	1	0	0	0
211176115002	2111761150	2111761	吉林省	0	0	2	63	3	1	1	1	1	0	2		0	0	0	0			0	0	0	0	0	0	0	0	0	0	0	0	0	0	0	0		594	1	0	0	0
211176125001	2111761250	2111761	吉林省	0	0	1	62	3	1	1	3	1	#N/A			0	1	0	0	0	1	0	0	0	0	1		0	3	1	0	1	1	1	0	0	1		0	1	0	0	0
211176125002	2111761250	2111761	吉林省	0	0	2	63	3	1	1	1	1	0	3	0	0	0	0		1		0	0	0	0	0	0	0	1	0	0	0	0	0	0	1	0		0	1	0	0	0
211176130001	2111761300	2111761	吉林省	0	0	1	64	4	1	2	1	1	#N/A	1	0	0	0	0	0	0		0		0	0	0		0	0	0	0	0	0	0	0	0	0		2352	2	0	0	2
211176127002	2111761270	2111761	吉林省	0	0	1	64	4	1	2	1	1	0	3		1	0	0	0	0	1	1	1	0	0	1	0	0	5	1	1	1	1	1	0	0	1	2	0	1	0	0	0
211176127001	2111761270	2111761	吉林省	0	0	2	62	2	1	2	1	1	#N/A	3		1	0	0	0	0		1	0	0	0	0	0	0	2	1	0	1	1	1	0	0	0		666	2	1	2	0
211176113002	2111761130	2111761	吉林省	0	0	1	64	3	1	2	1	0	#N/A	3	1	1	0	0	0	0		0			0	1		0	3	1	0	1	1	1	0	0	1		2754	2	0	0	0
211176113001	2111761130	2111761	吉林省	0	0	2	61	2	1	2	1	0	10000	3	1	0		0	0	0	1	0	0		0	0		0	2	1	0	1	0	1	0	0	0		967.5	2	1	1	0
211176102001	2111761020	2111761	吉林省	0	0	1	55	0	0	2	1	1	27600	2	0	0	0	0		0	0	0	0	0	0	0	0	0	0	0	0	0	0	0	0	0	0		547.5	1	1	2	2
211176101001	2111761010	2111761	吉林省	0	0	1	64	3	1	2	1	1	#N/A	1	0	0	0	0		0	0	0	0	0	0	0	0	0	0	0	0	0	0	0	0	0	0	2	3474	3	0	0	2
211176101002	2111761010	2111761	吉林省	0	0	2	56	0	0	2	2	1	0	1	0	0	0	0	0	0	0	0	0	0	0	0	0	0	0	0	0	0	0	0	0	0	0		247.5	1	1	2	0
211176116002	2111761160	2111761	吉林省	0	0	1	62	3	1	2	1	0	0	1	0	0	0	0	0	0	0	0	0	0	0	0	0	0	0	0	0	0	0	0	0	0	0	2	2994	2	1	1	2
211176116001	2111761160	2111761	吉林省	0	0	2	64	4	1	2	1	1	#N/A	1	0	1	1	0	0	0	0	0	0	0	0	0	0	0	2	1	0	0	1	1	0	0	0	2	1494	2	1	1	0
211176122001	2111761220	2111761	吉林省	0	0	1	60	2	1	2	1	0	#N/A	2	0	0	0	0	0	0	0	0	0	0	0	0	0	0	0	0	0	0	0	0	0	0	0		2712	2	0	0	2
211176122002	2111761220	2111761	吉林省	0	0	2	60	2	1	2	1	0	0	2	1	0	0	0		0	1	0	0	0	0	0	0		2	1	0	1	0	1	0	0	0		0	1	1	2	0
211176133001	2111761330	2111761	吉林省	0	0	2	64	4	1	2	1	1	#N/A	1	0	0	0	0	0	0	0	0	0	0	0	0	0	0	0	0	0	0	0	0	0	0	0		247.5	1	1	2	0
211176112001	2111761120	2111761	吉林省	0	0	2	63	3	1	2	3	1	0	3		1	0	0	1	0	1	1	0	0	0	0	0	0	4	1	1	1	1	1	1	0	0	1	366	1	1	4	0
211176112002	2111761120	2111761	吉林省	0	0	1	61	2	1	2	2	1	#N/A	2	0	0	0	0	0	0	0	1	0	0	0	0	0	0	1	0	0	1	0	1	0	0	0	1	1687.5	2	1	1	0
211176129002	2111761290	2111761	吉林省	0	0	1	64	4	1	2	1	1	0	2	0	0	0	0	0	0	0	0	0	0	0	0	0	0	0	0	0	0	0	0	0	0	0		792	2	1	1	2
211176129001	2111761290	2111761	吉林省	0	0	2	61	2	1	2	1	1	#N/A	2		0	0	0	0	0	0	0	0	0	0	0	0	0	0	0	0	0	0	0	0	0	0	2	547.5	1	1	1	0
211176126001	2111761260	2111761	吉林省	0	0	1	57	1	1	2	3	1	750	2		0	0	0	0	0	1	0	0	0	0	0		0	1	0	0	1	0	1	0	0	0	2	0	1	0	0	2
211176118001	2111761180	2111761	吉林省	0	0	1	64	4	1	2	3	1	#N/A	2	0	0	0	0	0	0	0	0			0	0		0	0	0	0	0	0	0	0	0	0		3234	3	1	3	2
211176118002	2111761180	2111761	吉林省	0	0	2	63	3	1	2	1	1	0	3		1	1			0		0		0	0	0		0	2	1	0	0	1	1	0	0	0		894	2	1	1	0
211176203001	2111762030	2111762	吉林省	0	0	2	56	0	0	2	1	0	0	2	0	0	0	0	0	0	0	0	0	0	0	0	0	0	0	0	0	0	0	0	0	0	0	2	1494	2	0	0	0
211176207002	2111762070	2111762	吉林省	0	0	2	64	4	1	2	1	1	#N/A	2	0	1		0	0	0	0	0		0	0	0	0	0	1	0	0	0	1	1	0	0	0		247.5	1	1	1	0
211176204002	2111762040	2111762	吉林省	0	0	1	64	3	1	2	1	1	0	2	0	0	0	0	0	0	0	1	0	0	0	0	0	0	1	0	0	1	0	1	0	0	0		2514	2	0	0	2
211176204001	2111762040	2111762	吉林省	0	0	2	62	3	1	2	1	1	#N/A	3	1	0	1	0	0	0	1	0	1	1	1	1	0	0	7	1	1	1	1	1	0	1	1	2	594	1	0	0	0
211176220001	2111762200	2111762	吉林省	0	0	1	55	0	0	2	1	1	#N/A	2		1	0	0	0	0		1	0	0	0	0	0	0	2	1	0	1	1	1	0	0	0		2712	2	1	1	1
211176208001	2111762080	2111762	吉林省	0	0	1	65	4	1	2	1	1	0	3			0	0		0		0			1	0		0	1	0	0	0	0	0	0	0	1	2	0	1	0	0	0
211176223002	2111762230	2111762	吉林省	0	0	1	61	2	1	2	1	1	0	1	0	0	0	0	0	0	0	0	0	0	0	0	0	0	0	0	0	0	0	0	0	0	0	2	792	2	1	3	2
211176223001	2111762230	2111762	吉林省	0	0	2	64	4	1	2	1	1	#N/A	1	0	0	0	0	0	0	0	0	0	0	0	0	0	0	0	0	0	0	0	0	0	0	0		1512	2	1	1	0
211176205001	2111762050	2111762	吉林省	0	0	1	55	0	0	2	1	1	#N/A		0	0	0	0	0	0	0	0	0	0	0	0	0	0	0	0	0	0	0	0	0	0	0		1314	2	1	1	0
211176205002	2111762050	2111762	吉林省	0	0	2	55	0	0	2	1	1	0	2	0	0	0	0	0		0	0	0	0	0	0	0	0	0	0	0	0	0	0	0	0	0	2	1752	2	1	2	0
211176214002	2111762140	2111762	吉林省	0	0	2	55	0	0	2	1	1	#N/A	1	0	0	0	0	0	0	0	0	0	0	0	0	0	0	0	0	0	0	0	0	0	0	0	2	1092	2	1	1	0
211176211001	2111762110	2111762	吉林省	0	0	1	64	3	1	2	2	1	0	2	0	0	0	0	0	0	0	0	0	0	0	0		0	0	0	0	0	0	0	0	0	0	2	0	1	0	0	2
211176211002	2111762110	2111762	吉林省	0	0	2	63	3	1	2	1	1	#N/A	2	0	0	0	0	0	0	0	0	0	0	0	0	0	0	0	0	0	0	0	0	0	0	0		0	1	0	0	0
211176215001	2111762150	2111762	吉林省	0	0	1	61	2	1	2	1	1	#N/A	2	0	0	0	0	0	0	0	0	0	0	0	0	0	0	0	0	0	0	0	0	0	0	0		594	1	0	0	2
211176215002	2111762150	2111762	吉林省	0	0	2	63	3	1	2	1	1	7500	2			1	0	0	0	0	0	0	0	0	0		0	1	0	0	0	1	1	0	0	0	2	2334	2	0	0	0
211176228001	2111762280	2111762	吉林省	0	0	1	57	1	1	2	2	1	0	1	0	0	0	0	0	0	1	0	0	0	0	0		0	1	0	0	1	0	1	0	0	0		247.5	1	1	1	2
211176228002	2111762280	2111762	吉林省	0	0	2	54	0	0	2	1	1	#N/A	1	0	0	0	0	0	0	0	0	0	0	0	0	0	0	0	0	0	0	0	0	0	0	0	2	1314	2	1	1	0
211176201002	2111762010	2111762	吉林省	0	0	1	63	3	1	2	2	0	0	1	0	0	0	0	0	0	0	0	0	0	0	0	0	0	0	0	0	0	0	0	0	0	0	2	0	1	0	0	2
211176210002	2111762100	2111762	吉林省	0	0	1	63	3	1	2	1	1	#N/A	1	0	0	0	0	0	0	0	0	0	0	0	0	0	0	0	0	0	0	0	0	0	0	0		2232	2	0	0	1
211176210001	2111762100	2111762	吉林省	0	0	2	63	3	1	2	1	1	0	1	1	1	0	0	0	0	0	0	0	0	0	0		0	2	1	0	1	1	1	0	0	0	1	0	1	1	1	0
211176212002	2111762120	2111762	吉林省	0	0	2	61	2	1	2	1	1	8700	3	0	0	0	0	0	0	1	0			0	0		0	1	0	0	1	0	1	0	0	0		1314	2	1	2	0
211176222002	2111762220	2111762	吉林省	0	0	1	64	4	1	2	2	0	#N/A	2				0	0	1	0	0		0	0	0			1	0	0	0	0	0	0	1	0		2167.5	2	0	0	2
211176222001	2111762220	2111762	吉林省	0	0	2	64	3	1	2	1	0	0	3	0	0	0	0	0	0		0	0	0	0	0	0	0	0	0	0	0	0	0	0	0	0	2	2814	2	0	0	0
211176209001	2111762090	2111762	吉林省	0	0	1	63	3	1	2	1	0	0	3		0	0	0		0		0			0	1		0	1	0	0	0	0	0	0	0	1	2	247.5	1	0	0	1
211176213001	2111762130	2111762	吉林省	0	0	1	65	4	1	2	1	1	#N/A		0	0	0	0	0	0	0	0	0	1	1	0	0	0	2	1	0	0	0	0	0	1	1	2	792	2	0	0	0
211176327002	2111763270	2111763	吉林省	0	0	1	57	1	1	2	2	1	0	1		0	0	0		0		0		0	0	0		1	1	0	0	0	0	0	1	0	0		2887.5	2	0	0	2
211176314001	2111763140	2111763	吉林省	0	0	1	54	0	0	2	1	1	0	2				0	0	0		0	0	0	0	0		0	0	0	0	0	0	0	0	0	0		2467.5	2	1	1	0
211176336002	2111763360	2111763	吉林省	0	0	1	60	2	1	2	1	1	#N/A	1	0	1	0	0	0	0	0	1	0	0	0	0	0	0	2	1	0	1	1	1	0	0	0		2514	2	1	1	2
211176309002	2111763090	2111763	吉林省	0	0	1	57	1	1	2	1	1	#N/A	2	0	0	0	0	0	0		0	0	0	0	0	0	0	0	0	0	0	0	0	0	0	0	2	1314	2	1	2	2
211176309001	2111763090	2111763	吉林省	0	0	2	57	1	1	2	1	1	0	2		0	0	0	0	0		0	1	0	0	0		0	1	0	0	0	0	0	0	0	0	2	547.5	1	0	0	1
211176321001	2111763210	2111763	吉林省	0	0	1	61	2	1	2	3	1	0	1	0	0	0	0	0	1	0	0	0	1	0	0	0	0	2	1	0	0	0	0	0	1	0	2	1314	2	1	1	0
211176321002	2111763210	2111763	吉林省	0	0	2	61	2	1	2	1	1	#N/A	3		0	0	0	0	0	0		0		0	0	0	0	0	0	0	0	0	0	0	0	0		327.5	1	0	0	0
211176324002	2111763240	2111763	吉林省	0	0	2	54	0	0	1	1	1	0	1	0	0	0	0	0	0	0	0	0		0	0		0	0	0	0	0	0	0	0	0	0	2	1207.5	2	1	2	0
211176325002	2111763250	2111763	吉林省	0	0	1	55	0	0	2	2	1	#N/A	3				0	0	0		0	0	0	0	0	0	0	0	0	0	0	0	0	0	0	0		0	1	0	0	0
211176325001	2111763250	2111763	吉林省	0	0	2	55	0	0	2	1	1	0	3		1	0	0	0	1		0	0		0	0		0	2	1	0	0	1	1	0	1	0	2	247.5	1	0	0	0
211176318002	2111763180	2111763	吉林省	0	0	1	65	4	1	2	1	1	0	3		1	0	0	0	0	0		0	1	0	0	0	0	2	1	0	0	1	1	0	1	0	2	792	2	0	0	2
211176318001	2111763180	2111763	吉林省	0	0	2	60	2	1	1	1	1	#N/A	2	1	1	0	0	0	0		1	0	0	0	0	0	0	3	1	0	1	1	1	0	0	0	2	3012	3	1	1	0
211176313002	2111763130	2111763	吉林省	0	0	1	61	2	1	2	3	1	#N/A	1		0	0	0	0	0	0	0	0	0	0	0	0	0	0	0	0	0	0	0	0	0	0		2034	2	1	1	0
211176313001	2111763130	2111763	吉林省	0	0	2	62	2	1	1	1	1	0	2	0	0	0	0	1	0	1	0	0	0	0	0	0	0	2	1	0	1	0	1	1	0	0		247.5	1	1	3	0
211176310002	2111763100	2111763	吉林省	0	0	1	57	1	1	1	3	1	#N/A	1	0	0	0	0	0	0	0	0	0	0	0	0		0	0	0	0	0	0	0	0	0	0		927.5	2	1	3	0
211176310001	2111763100	2111763	吉林省	0	0	2	58	1	1	2	3	1	10000	1	0	0	0	0	0	0		0	0		0	0	0	0	0	0	0	0	0	0	0	0	0	2	927.5	2	1	1	0
211176311002	2111763110	2111763	吉林省	0	0	1	65	4	1	2	1	1	1000	2		0	0	0	0	0	0	0	0	0	0	0	0	0	0	0	0	0	0	0	0	0	0		894	2	0	0	1
211176311001	2111763110	2111763	吉林省	0	0	2	65	4	1	2	1	1	#N/A	3	1	1	0	0	0	0		0	0		0	0	0	0	2	1	0	1	1	1	0	0	0		707.5	2	1	1	0
211176312002	2111763120	2111763	吉林省	0	0	1	55	0	0	1	1	0	#N/A	1	0	0	0	0	0	0	0	0	0	0	0	0	0	0	0	0	0	0	0	0	0	0	0	1	1026	2	0	0	0
211176319002	2111763190	2111763	吉林省	0	0	1	57	1	1	2	3	1	0	1	0	0	0	0	0	0	0	0	0	0	0	0		0	0	0	0	0	0	0	0	0	0		594	1	1	2	2
211176319001	2111763190	2111763	吉林省	0	0	2	56	0	0	1	2	1	#N/A	2	1		0	0	0	0	1	0	0	0	0	0		0	2	1	0	1	0	1	0	0	0	2	327.5	1	1	3	0
211176328002	2111763280	2111763	吉林省	0	0	1	55	0	0	1	2	0	#N/A		0	0	0	0	0	0	0	0	0	0	0	0	0	0	0	0	0	0	0	0	0	0	0		3672	3	0	0	2
211176328001	2111763280	2111763	吉林省	0	0	2	55	0	0	2	1	0	0	3		0		0	0	0	0	1	0	1	0	0	1	0	3	1	0	1	0	1	0	1	0		327.5	1	1	3	0
211154227002	2111542270	2111542	吉林省	0	0	1	62	3	1	1	3	1	#N/A	2	1	0	0	0	0	0	0	0	0		0	0		0	1	0	0	1	0	1	0	0	0		967.5	2	0	0	2
211154227001	2111542270	2111542	吉林省	0	0	2	58	1	1	1	2	1	0	2		0	1	0	0	0	0	1	0	0	0	0	0	0	2	1	0	1	1	1	0	0	0	2	66	1	1	1	0
211154223002	2111542230	2111542	吉林省	0	0	2	58	1	1	1	3	1	#N/A	2	0	0		0	0	0		0			0	0	0	0	0	0	0	0	0	0	0	0	0	2	1207.5	2	0	0	0
211154201001	2111542010	2111542	吉林省	0	0	2	66	4	1	1	1	1	10980	2		0	0	0	0	0	0	0	0		0	0	0	0	0	0	0	0	0	0	0	0	0		247.5	1	0	0	0
211154232002	2111542320	2111542	吉林省	0	0	1	61	2	1	1	2	1	#N/A	2		0	0	0	0	0			0	0	0			0	0	0	0	0	0	0	0	0	0		0	1	0	0	0
211154107001	2111541070	2111541	吉林省	0	0	1	58	1	1	1	3	1	#N/A	1	0	0	0	0	0	0	0	0	0		0	0	0	0	0	0	0	0	0	0	0	0	0		247.5	1	0	0	0
211154107002	2111541070	2111541	吉林省	0	0	2	58	1	1	1	3	1	0	2		0	0	0	0	0		0	0	0	0	0		0	0	0	0	0	0	0	0	0	0	2	247.5	1	0	0	0
211154103001	2111541030	2111541	吉林省	0	0	1	54	0	0	1	3	1	#N/A	1	1	0	0	0	0	0	0	0	0	0	0	0	0	0	1	0	0	1	0	1	0	0	0	2	594	1	1	3	2
211154103002	2111541030	2111541	吉林省	0	0	2	56	0	0	1	3	1	0	1	0		0	0	0	0	0	0	0	1	0	0	0	0	1	0	0	0	0	0	0	1	0	2	547.5	1	1	2	1
211154124001	2111541240	2111541	吉林省	0	0	2	64	4	1	1	1	0	0	1	1	0	0	0	0	0	0	0	0	0	0	0		0	1	0	0	1	0	1	0	0	0		247.5	1	1	1	0
211154119002	2111541190	2111541	吉林省	0	0	2	65	4	1	1	3	1	0	1		1	0	0		0		0	0	1	0	0		0	2	1	0	0	1	1	0	1	0	2	247.5	1	0	0	0
211154303001	2111543030	2111543	吉林省	0	0	1	62	2	1	2	1	0	0	2	0	0	0	0	0	0		0	0	0	0	0	1	0	1	0	0	0	0	0	0	0	0		1687.5	2	0	0	2
211154314002	2111543140	2111543	吉林省	0	0	1	64	3	1	2	3	1	0	1	0	0	0	0	0	0	0	0	0		0	0	0	0	0	0	0	0	0	0	0	0	0	2	2640	2	0	0	0
211154314001	2111543140	2111543	吉林省	0	0	2	65	4	1	2	1	1	#N/A	1			0	0	0	0		0	0		0	0	0	0	0	0	0	0	0	0	0	0	0	2	2066	2	1	3	0
211154322002	2111543220	2111543	吉林省	0	0	1	61	2	1	2	1	1	0	3	0	0	0	0	0		0	0	1		0	0		0	1	0	0	0	0	0	0	0	0		66	1	1	1	0
211154306001	2111543060	2111543	吉林省	0	0	2	64	4	1	2	1	0	0	3	0	0	0	0	1	0		1			0	1	0	0	3	1	0	1	0	1	1	0	1	2	1092	2	0	0	1
211154313002	2111543130	2111543	吉林省	0	0	1	61	2	1	1	1	1	0	3	0	0	0	0	0	0		0	0	0	0	1	0	0	1	0	0	0	0	0	0	0	1		247.5	1	1	4	0
211154313001	2111543130	2111543	吉林省	0	0	2	58	1	1	1	1	1	#N/A	3	0	1		0				0	0		0	0			1	0	0	0	1	1	0	0	0	2	247.5	1	0	0	0
211154320002	2111543200	2111543	吉林省	0	0	1	63	3	1	2	1	1	0	2	0	1	0	0	0	0	0	0	0		0	0		0	1	0	0	0	1	1	0	0	0		327.5	1	0	0	2
211154320001	2111543200	2111543	吉林省	0	0	2	61	2	1	2	1	1	#N/A	2	0	1	1	0	1	0	0	0	0	0	1	0		1	5	1	1	0	1	1	1	0	1	2	547.5	1	1	1	2
211154307001	2111543070	2111543	吉林省	0	0	2	55	0	0	2	1	1	0	2	0	0	0	0	0	0	1	0	0	0	0	0		0	1	0	0	1	0	1	0	0	0		3672	3	0	0	0
211154318001	2111543180	2111543	吉林省	0	0	1	64	4	1	2	1	0	8800	1	0	0	0	0	0	0	0	0	0	0	0	0	0	0	0	0	0	0	0	0	0	0	0		66	1	0	0	0
211154317002	2111543170	2111543	吉林省	0	0	1	54	0	0	2	1	1	#N/A	2		0	0	0	0	0		0	0	0	0	0	0	0	0	0	0	0	0	0	0	0	0		0	1	0	0	0
211154302002	2111543020	2111543	吉林省	0	0	1	60	2	1	2	1	1	#N/A	2		0	0	0	0	0	0	0	0	0	0	0		0	0	0	0	0	0	0	0	0	0		927.5	2	1	1	2
211154302001	2111543020	2111543	吉林省	0	0	2	61	2	1	2	1	1	20000	2	0	0	0	0		0	1	1	0	0	0	1	0		3	1	0	1	0	1	0	0	1	2	0	1	0	0	0
211154301002	2111543010	2111543	吉林省	0	0	1	62	3	1	2	2	1	0	3	1		1	0	0	0	0	1			0	1		0	4	1	1	1	1	1	0	0	1		3672	3	0	0	2
211154301001	2111543010	2111543	吉林省	0	0	2	64	3	1	2	1	1	#N/A	2	0	0	0	0	0	0	0	0	0		0	0	0	0	0	0	0	0	0	0	0	0	0	2	547.5	1	1	1	0
211154309001	2111543090	2111543	吉林省	0	0	2	61	2	1	2	1	0	0	2	0	0	0	0	0	0		0	0	0	0	0		0	0	0	0	0	0	0	0	0	0		547.5	1	1	1	0
211154330001	2111543300	2111543	吉林省	0	0	2	66	4	1	2	1	1	#N/A	2		1	0	0	0	0	1	0	1	0	0	1	0	0	4	1	1	1	1	1	0	0	1	2	720	2	0	0	0
144016316001	1440163160	1440163	黑龙江省	0	0	2	61	2	1	1	2	1	0	3	1	1	0	0	0	0	0	1	1	0	0	0	1	0	5	1	1	1	1	1	0	0	0	2	0	1	0	0	0
144016315001	1440163150	1440163	黑龙江省	0	0	1	64	3	1	1	2	1	0	2	0	0	0	0	0	0	1	0	0	1	0	0		0	2	1	0	1	0	1	0	1	0	2	247.5	1	0	0	2
144016315002	1440163150	1440163	黑龙江省	0	0	2	54	0	0	1	2	1	#N/A	1	0	0	0	0	0	0		0	0	1	0	0	0	0	1	0	0	0	0	0	0	1	0		967.5	2	0	0	0
144016311001	1440163110	1440163	黑龙江省	0	0	2	62	3	1	1	2	0	0	2			1	0	0	0		0	0		0	0	0	0	1	0	0	0	1	1	0	0	0		1092	2	1	7	0
144016323002	1440163230	1440163	黑龙江省	0	0	1	54	0	0	1	3	1	0	2		0	0	0	0	0	0	1	0	0	0	0	0	0	1	0	0	1	0	1	0	0	0	2	327.5	1	1	2	2
144016323001	1440163230	1440163	黑龙江省	0	0	2	55	0	0	1	3	1	#N/A	2	0	0	0	0	0	0	0	0	0	0	0	0	0	0	0	0	0	0	0	0	0	0	0	2	547.5	1	1	2	0
144016322001	1440163220	1440163	黑龙江省	0	0	2	64	4	1	1	2	0	0	2		1	0	0	0	0		1	0		0	0		0	2	1	0	1	1	1	0	0	0		247.5	1	1	1	0
144016320001	1440163200	1440163	黑龙江省	0	0	1	62	3	1	1	2	1	0	3			0	0	0	0			1	0	0	1	0	0	2	1	0	0	0	0	0	0	1		594	1	0	0	0
144016304001	1440163040	1440163	黑龙江省	0	0	1	57	1	1	1	3	1	#N/A	2	0	0	0	0		0	0	0	1	0	0	0	1		2	1	0	0	0	0	0	0	0	2	66	1	1	1	2
144016306001	1440163060	1440163	黑龙江省	0	0	1	55	0	0	1	2	1	#N/A	3				0	0	0	1		0	0	0	1	0	0	2	1	0	1	0	1	0	0	1		247.5	1	1	3	0
144016317001	1440163170	1440163	黑龙江省	0	0	1	63	3	1	1	2	1	#N/A	2	0	0	0	0	0	0	0	0	0	0	0	0	0	0	0	0	0	0	0	0	0	0	0		847.5	2	1	3	2
144016317002	1440163170	1440163	黑龙江省	0	0	2	61	2	1	1	2	1	18000	2	0	0	0	0	0	0	0	0	0	0	0	0	0	0	0	0	0	0	0	0	0	0	0	2	0	1	0	0	0
144016302001	1440163020	1440163	黑龙江省	0	0	1	63	3	1	1	2	1	21000	2	0		0	0	0	0		1	0		0	0	0	0	1	0	0	1	0	1	0	0	0		247.5	1	1	3	0
144016105002	1440161050	1440161	黑龙江省	0	0	1	64	3	1	1	2	1	#N/A	2	0	1	1	0	0	0	0	1	0	0	0	0	0	0	3	1	0	1	1	1	0	0	0	2	547.5	1	0	0	2
144016105001	1440161050	1440161	黑龙江省	0	0	2	63	3	1	1	2	1	0	2	1	1	0	0	0	0	0	0	1	0	0	0	1	0	4	1	1	1	1	1	0	0	0	2	547.5	1	1	1	0
144016106002	1440161060	1440161	黑龙江省	0	0	2	64	4	1	1	2	1	0	1	1	1	0	0	0	0	0	0	0	0	0	0	0	0	2	1	0	1	1	1	0	0	0	2	674	2	1	1	0
144016106001	1440161060	1440161	黑龙江省	0	0	1	64	4	1	1	2	1	#N/A	2	0	0	0	0	0	0		0	0	0	0	0	0	0	0	0	0	0	0	0	0	0	0		327.5	1	0	0	2
144016116002	1440161160	1440161	黑龙江省	0	0	2	63	3	1	1	2	1	0	2		0	0	0	0	0	0	0	0		0	0		0	0	0	0	0	0	0	0	0	0	2	967.5	2	0	0	0
144016109002	1440161090	1440161	黑龙江省	0	0	2	65	4	1	1	2	1	0	1	0	0		0		0	0	0	0	0	0	0	0	0	0	0	0	0	0	0	0	0	0	2	247.5	1	0	0	1
144016124001	1440161240	1440161	黑龙江省	0	0	2	55	0	0	1	2	1	0	3	0	1	1	0	0	0	1	0	0	1	0	0	1	0	5	1	1	1	1	1	0	1	0	2	894	2	1	3	0
144016117001	1440161170	1440161	黑龙江省	0	0	2	65	4	1	1	2	1	#N/A		0		0	0		1		0	0		0	0		0	1	0	0	0	0	0	0	1	0	2	894	2	1	1	0
144016104002	1440161040	1440161	黑龙江省	0	0	1	61	2	1	1	1	1	0	2	1	1	0	0	0	0	1	0	1	0	0	0	0	0	4	1	1	1	1	1	0	0	0	1	247.5	1	1	1	2
142403109001	1424031090	1424031	黑龙江省	0	0	2	61	2	1	1	1	1	#N/A	2	0	0	0	0	0	0	0	0	0	0	0	0		0	0	0	0	0	0	0	0	0	0	2	1054	2	1	1	0
142403109002	1424031090	1424031	黑龙江省	0	0	1	62	3	1	1	2	1	6500	1	0	0	0	0	0	0	0	0	1	0	0	0	0	0	1	0	0	0	0	0	0	0	0		547.5	1	1	1	2
142403104002	1424031040	1424031	黑龙江省	0	0	2	61	2	1	1	3	1	#N/A	2	0		0	0	0	0		0			0	0		0	0	0	0	0	0	0	0	0	0	2	66	1	1	1	0
142403104001	1424031040	1424031	黑龙江省	0	0	1	61	2	1	1	3	1	0	2	0	0	0	0	0	0		0	0	0	0	0	0	0	0	0	0	0	0	0	0	0	0		300	1	1	1	0
142403115002	1424031150	1424031	黑龙江省	0	0	2	55	0	0	1	2	0	2000	2	0		0	0	0	0		0	0		0	0	0	0	0	0	0	0	0	0	0	0	0	2	1207.5	2	1	2	0
142403117001	1424031170	1424031	黑龙江省	0	0	1	62	3	1	1	3	1	#N/A	2		0	0	0	1	0	0	1	0	0	0	0		0	2	1	0	1	0	1	1	0	0	2	160	1	1	2	1
142403107002	1424031070	1424031	黑龙江省	0	0	2	65	4	1	1	1	1	4800	1	0	0	0	0	0	0	0	0	0	0	0	0	1	0	1	0	0	0	0	0	0	0	0	2	247.5	1	1	1	0
142403107001	1424031070	1424031	黑龙江省	0	0	1	64	3	1	1	1	1	#N/A	1	0	0	0	0	0	0	0	0	0	0	0	0	0	0	0	0	0	0	0	0	0	0	0	2	594	1	1	2	0
142403118001	1424031180	1424031	黑龙江省	0	0	1	58	1	1	1	2	1	#N/A	2		0	0	0	0	0	0	1	0	0	0	0		0	1	0	0	1	0	1	0	0	0		247.5	1	0	0	2
142403118002	1424031180	1424031	黑龙江省	0	0	2	58	1	1	1	3	1	0	3	0			0	0	0	1	0	0	0	0	0	0	0	1	0	0	1	0	1	0	0	0	2	0	1	0	0	0
142403105001	1424031050	1424031	黑龙江省	0	0	1	57	1	1	1	3	0	0	1		0	0	0	0	0	0	0	0	0	0	0	0	0	0	0	0	0	0	0	0	0	0		247.5	1	1	2	2
142403312002	1424033120	1424033	黑龙江省	0	0	1	60	2	1	1	2	1	#N/A	3	1	1	0	0	0	0	0	1	0	0	0	0	0	0	3	1	0	1	1	1	0	0	0	1	0	1	0	0	0
142403303002	1424033030	1424033	黑龙江省	0	0	1	63	3	1	1	2	1	#N/A	2	0	0		0		0	0	0	0	0	0	0	0	0	0	0	0	0	0	0	0	0	0	2	0	1	0	0	2
142403303001	1424033030	1424033	黑龙江省	0	0	2	63	3	1	1	1	1	0	2		0	0	0		0		0	0	0	0	0		0	0	0	0	0	0	0	0	0	0	2	547.5	1	1	1	0
142403325001	1424033250	1424033	黑龙江省	0	0	2	64	4	1	1	1	1	3666.67	2	0	0	0	0	1	0		1			0	0		1	3	1	0	1	0	1	1	0	0		594	1	1	1	0
142403307001	1424033070	1424033	黑龙江省	0	0	2	55	0	0	1	2	1	#N/A	2	0	0	0	0	0	0	0	0	0	1	0	0	0	0	1	0	0	0	0	0	0	1	0	2	547.5	1	1	2	1
142403307002	1424033070	1424033	黑龙江省	0	0	2	58	1	1	1	3	1	16000	1	0	0	0	0	0	0		0	0	0	0	0	0	0	0	0	0	0	0	0	0	0	0		547.5	1	1	1	2
142403341002	1424033410	1424033	黑龙江省	0	0	1	56	0	0	1	1	1	0	1	0	0	0	0	0	0	0	1	0		0	0	0	0	1	0	0	1	0	1	0	0	0		247.5	1	1	1	0
142403319002	1424033190	1424033	黑龙江省	0	0	2	59	1	1	2	1	1	0	1	1	1	0	0	0	0	0	0	0	0	0	0		0	2	1	0	1	1	1	0	0	0		2466	2	1	1	0
142403317002	1424033170	1424033	黑龙江省	0	0	1	66	4	1	1	1	1	#N/A	2	0	0	0	0		0		0	0	1	0	0		0	1	0	0	0	0	0	0	1	0	2	1687.5	2	1	1	0
142403317001	1424033170	1424033	黑龙江省	0	0	2	64	4	1	1	1	1	0	1	0	0	0	0				0	0		0	0		0	0	0	0	0	0	0	0	0	0	2	247.5	1	1	2	0
142403334002	1424033340	1424033	黑龙江省	0	0	2	63	3	1	1	1	1	#N/A	2		0	0	0	0	1		0	0	1	1	1	1	0	5	1	1	0	0	0	0	1	1		1127.5	2	0	0	0
142403314002	1424033140	1424033	黑龙江省	0	0	2	57	1	1		1	1	0	1	0	0	0	0	0	0	0	0	0	0	0	0	0	0	0	0	0	0	0	0	0	0	0	2	1092	2	0	0	0
142403336001	1424033360	1424033	黑龙江省	0	0	1	55	0	0	1	2	1	#N/A	3	1	0	0	0	0	0	0	0	0	0	0	0	1	0	2	1	0	1	0	1	0	0	0	2	547.5	1	1	2	0
142403212001	1424032120	1424032	黑龙江省	0	0	2	63	3	1	1	3	0	6000	1	0	0	0	0	0	0		0	0	0	0	0		0	0	0	0	0	0	0	0	0	0	2	66	1	0	0	0
142403204002	1424032040	1424032	黑龙江省	0	0	2	62	3	1	1	1	0	0	2	0	0	0	0	0	0	0	0	0	0	0	0	0	0	0	0	0	0	0	0	0	0	0	2	3127.5	3	0	0	0
142403203001	1424032030	1424032	黑龙江省	0	0	2	55	0	0	1	3	0	0	2	0	0	0	0	0	0	1	0	0	0	0	0		0	1	0	0	1	0	1	0	0	0	2	247.5	1	1	1	0
142403207001	1424032070	1424032	黑龙江省	0	0	2	64	4	1	1	2	0	0	3		0	0	0	0	1	1	0	0	1	0	0		0	3	1	0	1	0	1	0	1	0	2	547.5	1	0	0	0
142403221002	1424032210	1424032	黑龙江省	0	0	2	66	4	1	1	1	1	0	1	0	0	0	0	0	0	0	0	0	0	0	0	1	0	1	0	0	0	0	0	0	0	0	2	247.5	1	0	0	0
142403213001	1424032130	1424032	黑龙江省	0	0	2	54	0	0	1	2	1	0	1	0	0	0	0		0		0	0	0	0	0	0	0	0	0	0	0	0	0	0	0	0		80	1	1	1	2
142403222001	1424032220	1424032	黑龙江省	0	0	1	59	1	1	1	3	1	0	2	0	0	0	0	0	0	0	0	0	0	0	0	0	0	0	0	0	0	0	0	0	0	0	1	247.5	1	0	0	2
142403222002	1424032220	1424032	黑龙江省	0	0	2	58	1	1	1	2	1	#N/A	1	0	0	0	0	0	0	0	0	0	0	0	0	0	0	0	0	0	0	0	0	0	0	0	2	792	2	0	0	0
142403210001	1424032100	1424032	黑龙江省	0	0	1	58	1	1	1	2	0	0	3			0	0	0	0	0	0	0	0	0	0	0	0	0	0	0	0	0	0	0	0	0		366	1	1	1	0
142403218001	1424032180	1424032	黑龙江省	0	0	1	55	0	0	1	2	0	0	2			0	0		1	0	0	0	1	0	0	0	1	3	1	0	0	0	0	1	1	0		547.5	1	1	1	2
142403217001	1424032170	1424032	黑龙江省	0	0	1	62	3	1	1	2	1	0	1	0	0	0	0	0	0	0	0	0	0	0	0	0	0	0	0	0	0	0	0	0	0	0	1	594	1	1	2	2
142403217002	1424032170	1424032	黑龙江省	0	0	2	62	2	1	1	3	1	#N/A	1	0	0	0	0	0	0	0	0	0	0	0	0	0	0	0	0	0	0	0	0	0	0	0	2	666	2	1	2	0
142403205001	1424032050	1424032	黑龙江省	0	0	2	65	4	1	1	1	0	0	3		0	0	0	0	0	1	1	0		1	0		0	3	1	0	1	0	1	0	0	1		547.5	1	1	1	0
141154115002	1411541150	1411541	黑龙江省	0	0	2	57	1	1	2	1	1	#N/A	2	0	0	0	0	0	0	0	0	0	0	0	0	0	0	0	0	0	0	0	0	0	0	0	2	247.5	1	0	0	0
141154127002	1411541270	1411541	黑龙江省	0	0	1	63	3	1	2	1	1	#N/A	1	0	0	0	0	0	0	0	0	0		0	0	0	0	0	0	0	0	0	0	0	0	0		2407.5	2	1	2	2
141154127001	1411541270	1411541	黑龙江省	0	0	2	61	2	1	2	1	1	0	3	0	0	0	0	0	0		0		0	0	0		0	0	0	0	0	0	0	0	0	0		247.5	1	1	3	0
141154101003	1411541010	1411541	黑龙江省	0	0	2	63	3	1	2	1	1	#N/A	2	0	0	0	0	0	0	1	0	0	0	0	0	0	0	1	0	0	1	0	1	0	0	0	2	247.5	1	1	1	0
141154101002	1411541010	1411541	黑龙江省	0	0	1	65	4	1	2	1	1	3000	2	0	0	0	0	0	0	0	1	0	0	0	0		0	1	0	0	1	0	1	0	0	0		0	1	1	1	2
141154112001	1411541120	1411541	黑龙江省	0	0	2	65	4	1	2	1	0	0	2		0	0	0	1	1		0	0		0	0		0	2	1	0	0	0	0	1	1	0	2	2167.5	2	1	2	0
141154106001	1411541060	1411541	黑龙江省	0	0	1	63	3	1	2	2	0	0	3	0	0	0	0	0	0	0	0	0	0	0	0	0	0	0	0	0	0	0	0	0	0	0	1	0	1	0	0	2
141154106103	1411541061	1411541	黑龙江省	0	0	1	63	3	1	2	2	0	0	3	0	0	0	0	0	0	0	0	0	0	0	0	0	0	0	0	0	0	0	0	0	0	0		0	1	0	0	2
141154109002	1411541090	1411541	黑龙江省	0	0	2	66	4	1	2	1	1	#N/A	2		0	0	0	0	0	1	0	0	0	0	0	0	0	1	0	0	1	0	1	0	0	0	2	327.5	1	1	1	0
141154102002	1411541020	1411541	黑龙江省	0	0	1	59	1	1	2	2	1	0	2	0	0	0	0	0	0	0	0	0	0	0	0	0	0	0	0	0	0	0	0	0	0	0		2514	2	0	0	2
141154102001	1411541020	1411541	黑龙江省	0	0	2	57	1	1	2	1	1	#N/A	3	1	1		0	0	0		0	0	1	0	0	1	0	4	1	1	1	1	1	0	1	0		547.5	1	1	3	0
141154108002	1411541080	1411541	黑龙江省	0	0	2	55	0	0	2	1	1	10000	2		0	0	0	0	1		0			0	0		0	1	0	0	0	0	0	0	1	0	2	966	2	1	1	0
141154124002	1411541240	1411541	黑龙江省	0	0	2	66	4	1	2	1	1	11500	3	0	0	0	0	0	0		0	1	0	0	0	1	0	2	1	0	0	0	0	0	0	0		1987.5	2	1	1	0
141154110001	1411541100	1411541	黑龙江省	0	0	2	55	0	0	2	1	1	#N/A	1	0	0	0	0	0	0		0	0		0	0	0	0	0	0	0	0	0	0	0	0	0	2	2286	2	0	0	0
141154113002	1411541130	1411541	黑龙江省	0	0	1	56	0	0	2	3	1	0	2			1	0	0			0	0	0	0	0	0	0	1	0	0	0	1	1	0	0	0		0	1	1	1	0
141154117001	1411541170	1411541	黑龙江省	0	0	2	65	4	1	2	1	1	806.667	2			0	0	0	0		1	0	0	0	0		0	1	0	0	1	0	1	0	0	0		80	1	1	2	0
141154116002	1411541160	1411541	黑龙江省	0	0	2	55	0	0	2	1	1	15600	3	1	0	0	0	0	0		0	0		0	0		0	1	0	0	1	0	1	0	0	0	2	3672	3	0	0	0
141154116001	1411541160	1411541	黑龙江省	0	0	1	61	2	1	2	1	1	#N/A	2		0	0	0	0	0	0	0	0	0	0	0	0	0	0	0	0	0	0	0	0	0	0		2880	2	0	0	2
141154204001	1411542040	1411542	黑龙江省	0	0	1	57	1	1	1	2	1	#N/A	1	0	0	0	0	0	0	0	0	0	0	0	0	0	0	0	0	0	0	0	0	0	0	0		680	2	0	0	2
141154204002	1411542040	1411542	黑龙江省	0	0	2	56	0	0	1	3	1	0	2		0	0	0	0	0	0	0	0	0	0	0	0	0	0	0	0	0	0	0	0	0	0	2	792	2	0	0	0
141154224001	1411542240	1411542	黑龙江省	0	0	1	64	3	1	1	2	0	1500	3		0	1		0	0		1		0	0	0		0	2	1	0	1	1	1	0	0	0	2	1314	2	1	3	0
141154214001	1411542140	1411542	黑龙江省	0	0	2	58	1	1	1	3	1	0	2	0	0	0	0	0	0		0			0	0		0	0	0	0	0	0	0	0	0	0		547.5	1	1	4	2
141154216001	1411542160	1411542	黑龙江省	0	0	2	56	0	0	1	3	0	0	2	0		0	0		0		0	0		0	0			0	0	0	0	0	0	0	0	0	2	967.5	2	1	4	0
141154230002	1411542300	1411542	黑龙江省	0	0	1	54	0	0	1	4	1	0	1		0	0	0	0	0	0	0	0	0	0	0		0	0	0	0	0	0	0	0	0	0	2	707.5	2	1	5	2
141154206001	1411542060	1411542	黑龙江省	0	0	2	55	0	0	1	2	1	0	1	0	0		0		0		0	0		0	0	0	0	0	0	0	0	0	0	0	0	0	2	594	1	1	3	0
141154205001	1411542050	1411542	黑龙江省	0	0	2	54	0	0	1	2	1	0	3	0	0	0	0		0		0			0	0		0	0	0	0	0	0	0	0	0	0	2	2034	2	1	3	0
141154205002	1411542050	1411542	黑龙江省	0	0	1	54	0	0	2	2	1	#N/A	2	0	0	0	0	0	0	0	0	0	0	0	0	0	1	1	0	0	0	0	0	1	0	0	2	927.5	2	1	2	0
141154211001	1411542110	1411542	黑龙江省	0	0	1	62	3	1	1	2	1	0	2			0	0	0	0	0	1	0	0	0	0	0		1	0	0	1	0	1	0	0	0		594	1	1	1	0
141154211002	1411542110	1411542	黑龙江省	0	0	2	62	2	1	1	2	1	#N/A		0	0	0	0	0	0	0	0	0	0	0	0	0	0	0	0	0	0	0	0	0	0	0	2	547.5	1	0	0	0
141154232002	1411542320	1411542	黑龙江省	0	0	1	55	0	0	1	3	1	4500	1	0	0	0	0	0	0	0	0	0	0	0	0	0	0	0	0	0	0	0	0	0	0	0		247.5	1	1	2	2
141154218001	1411542180	1411542	黑龙江省	0	0	2	54	0	0	1	4	1	0	1	0	0	0	0	0	0		0	0	0	0	0	0	0	0	0	0	0	0	0	0	0	0	2	967.5	2	1	7	1
141154331001	1411543310	1411543	黑龙江省	0	0	2	61	2	1	2	1	0	12000	2	0	0	0	0	0	0	0	0			0	0	0	0	0	0	0	0	0	0	0	0	0	2	1740	2	1	3	0
141154310002	1411543100	1411543	黑龙江省	0	0	1	65	4	1	2	1	1	#N/A	1		0	0	0	0	0	0	0	0	0	0	0	0	0	0	0	0	0	0	0	0	0	0		247.5	1	0	0	0
141154310001	1411543100	1411543	黑龙江省	0	0	2	65	4	1	2	1	1	0	3				0	0	1		0			0	0	0	0	1	0	0	0	0	0	0	1	0	2	247.5	1	1	1	0
141154306001	1411543060	1411543	黑龙江省	0	0	2	55	0	0	2	2	1	0	2	0		0	0	0	0	1	0	0	0	0	0		0	1	0	0	1	0	1	0	0	0	2	707.5	2	1	3	2
141154306002	1411543060	1411543	黑龙江省	0	0	1	55	0	0	2	1	1	#N/A	2	0	0	0	0	0	0	0	0	0	0	0	0	0	0	0	0	0	0	0	0	0	0	0		1207.5	2	1	1	2
141154327003	1411543270	1411543	黑龙江省	0	0	1	55	0	0	2	1	1	5000	2	0	0	0	0	0	0	0	0	0	0	0	0	0	0	0	0	0	0	0	0	0	0	0		1920	2	1	1	2
141154326002	1411543260	1411543	黑龙江省	0	0	1	58	1	1	2	1	1	0	3	1	1	0	0	0	0	0	0	0	0	0	0	0	0	2	1	0	1	1	1	0	0	0		66	1	1	1	2
141154314002	1411543140	1411543	黑龙江省	0	0	1	62	2	1	2	1	1	0	2	0	0	0	0	0	0	0	0	0		0	0	0	0	0	0	0	0	0	0	0	0	0		247.5	1	0	0	2
141154301001	1411543010	1411543	黑龙江省	0	0	1	65	4	1	2	2	1	#N/A	2		0	0	0		0	0	0	0	0	0	0	0	0	0	0	0	0	0	0	0	0	0	2	1567.5	2	1	2	2
141154301002	1411543010	1411543	黑龙江省	0	0	2	63	3	1	2	1	1	20000	3		0		0	0	0		1			0	0		0	1	0	0	1	0	1	0	0	0	2	247.5	1	0	0	0
141154304003	1411543040	1411543	黑龙江省	0	0	1	60	2	1	2	1	1	#N/A	2	0	0	1	0	0	0	0	0	0	0	0	0	0	0	1	0	0	0	1	1	0	0	0		247.5	1	1	1	2
141154304002	1411543040	1411543	黑龙江省	0	0	2	54	0	0	2	1	1	0	3	0	0	0	0	0	0		0			0	0	0	0	0	0	0	0	0	0	0	0	0	2	594	1	0	0	0
141154309002	1411543090	1411543	黑龙江省	0	0	1	55	0	0	2	2	1	#N/A	2			0	0	0	0	0	0	0	0	0	0	0	0	0	0	0	0	0	0	0	0	0		1687.5	2	1	8	2
141154323001	1411543230	1411543	黑龙江省	0	0	1	63	3	1	2	1	1	0	2	0	0	0	0	0	0	0	0	0		0	0	0	0	0	0	0	0	0	0	0	0	0		247.5	1	0	0	0
141154323002	1411543230	1411543	黑龙江省	0	0	2	61	2	1	2	1	1	#N/A	2	1	0	0	0	0	0	0	0	0	0	0	0	0	0	1	0	0	1	0	1	0	0	0	2	1392	2	1	1	0
141154322002	1411543220	1411543	黑龙江省	0	0	2	65	4	1	2	1	1	#N/A		0	0	0	0	0	0	0	0	0	0	0	0	0	0	0	0	0	0	0	0	0	0	0	2	366	1	1	1	0
141154319002	1411543190	1411543	黑龙江省	0	0	2	54	0	0	2	2	1	0	2	0	0	0	0	0	1	1	0	0	0	0	0		0	2	1	0	1	0	1	0	1	0	2	1687.5	2	0	0	0
141154315001	1411543150	1411543	黑龙江省	0	0	2	56	0	0	2	1	1	0	2	0	0	1	0	0	0	0	0	0	0	0	0	0	0	1	0	0	0	1	1	0	0	0	2	1147.5	2	1	6	0
141154308002	1411543080	1411543	黑龙江省	0	0	2	55	0	0	2	3	0	5000	2	0	0	0	0	1	0		0	0		0	0		0	1	0	0	0	0	0	1	0	0	2	720	2	1	1	2
141154328002	1411543280	1411543	黑龙江省	0	0	2	65	4	1	2	1	1	0	2		0	0	0	0	0		0	0	0	0	0	0	0	0	0	0	0	0	0	0	0	0	2	247.5	1	1	1	0
141154328001	1411543280	1411543	黑龙江省	0	0	1	62	3	1	2	1	1	#N/A	3		1	1	0		0		0	0		0	0	0		2	1	0	0	1	1	0	0	0		0	1	1	1	2
141154329002	1411543290	1411543	黑龙江省	0	0	1	58	1	1	2	2	1	#N/A	2		0	0	0	0	0	0	0	0	1	0	1	0	0	2	1	0	0	0	0	0	1	1	1	594	1	1	1	2
141154329001	1411543290	1411543	黑龙江省	0	0	2	55	0	0	1	1	1	225	2	0	0	0	0	0	1	0	0	0		0	0		0	1	0	0	0	0	0	0	1	0	2	547.5	1	0	0	0
141154332001	1411543320	1411543	黑龙江省	0	0	2	64	4	1	2	1	0	0	2	0	0	0	0	0	0	1	0	0	0	0	0	0	0	1	0	0	1	0	1	0	0	0	2	1194	2	0	0	0
141154307002	1411543070	1411543	黑龙江省	0	0	2	55	0	0	2	2	1	0	2	0	0	0	0	0	0		0	0		0	0		0	0	0	0	0	0	0	0	0	0	2	3432	3	1	2	0
141154312001	1411543120	1411543	黑龙江省	0	0	1	58	1	1	2	1	1	0	2	0			0	0	0			0	0	0	0		0	0	0	0	0	0	0	0	0	0		327.5	1	0	0	0
141154312002	1411543120	1411543	黑龙江省	0	0	2	58	1	1	2	1	1	#N/A	2	0	0	0	0	0	0		0	0	0	0	0		0	0	0	0	0	0	0	0	0	0	2	247.5	1	0	0	0
145528204001	1455282040	1455282	黑龙江省	0	0	1	55	0	0	1	4	1	0	2	0		0	0	0	0	0	0	0		0	0	0	0	0	0	0	0	0	0	0	0	0		547.5	1	1	2	2
145528209002	1455282090	1455282	黑龙江省	0	0	1	57	1	1	1	2	1	#N/A	2		1		0	0	0		0	0	0	0	0	0	0	1	0	0	0	1	1	0	0	0		247.5	1	0	0	2
145528209001	1455282090	1455282	黑龙江省	0	0	2	60	2	1	1	3	1	0	1	0	0	0	0	0	0	0	0	0	0	0	0	0	0	0	0	0	0	0	0	0	0	0	2	247.5	1	0	0	2
145528302001	1455283020	1455283	黑龙江省	0	0	2	63	3	1	1	2	0	0		1	0	0	0	0	0		0	0	0	0	0		0	1	0	0	1	0	1	0	0	0	2	327.5	1	1	1	1
145528304002	1455283040	1455283	黑龙江省	0	0	2	61	2	1	1	2	0	0	1	0	0	0	0	0	0	0	0	0		0	0		0	0	0	0	0	0	0	0	0	0	2	247.5	1	0	0	0
145528306001	1455283060	1455283	黑龙江省	0	0	1	55	0	0	1	3	1	0	2	0	0	0	0	0	0	0	0	0	0	0	0	0	0	0	0	0	0	0	0	0	0	0		247.5	1	0	0	1
145528103001	1455281030	1455281	黑龙江省	0	0	2	55	0	0	1	2	0	0	3		1	0	0		0		0			0			0	1	0	0	0	1	1	0	0	0	2	247.5	1	1	1	0
145528103002	1455281030	1455281	黑龙江省	0	0	1	54	0	0	1	3	1	#N/A		0	1	0	0	0	0		0	0		0	0		0	1	0	0	0	1	1	0	0	0		2887.5	2	0	0	2
145528106002	1455281060	1455281	黑龙江省	0	0	2	63	3	1	1	3	1	74600	3	0		0	0		0		0	0		0	0		0	0	0	0	0	0	0	0	0	0	2	247.5	1	0	0	0
145528105002	1455281050	1455281	黑龙江省	0	0	2	58	1	1	1	3	1	25000	2	0		0	0	0	1	0	0	0	0	0	0	0	0	1	0	0	0	0	0	0	1	0	2	3234	3	1	3	0
145528111002	1455281110	1455281	黑龙江省	0	0	1	55	0	0	1	3	0	0	3	1	1	0	0	1	1	1	0	1	1	0	0	0	0	7	1	1	1	1	1	1	1	0		594	1	1	2	0
145528110001	1455281100	1455281	黑龙江省	0	0	1	62	3	1	1	3	1	#N/A		0	0	0	0	0	0	0	0	0	0	0	0	0	0	0	0	0	0	0	0	0	0	0		247.5	1	0	0	0
184037215001	1840372150	1840372	上海市	0	0	1	56	0	0	1	2	1	30000	2	1	0	0	0	0	0	0	0	0	0	0	0	0	0	1	0	0	1	0	1	0	0	0		247.5	1	1	1	0
184037203001	1840372030	1840372	上海市	0	0	2	56	0	0	1	2	1	#N/A	1	0	0	0	0	0	0	0	0	0		0	0	0	0	0	0	0	0	0	0	0	0	0	2	967.5	2	1	1	0
184037210001	1840372100	1840372	上海市	0	0	2	58	1	1	1	2	1	#N/A	2	0		0	0		0		0	0	0	0	0	0		0	0	0	0	0	0	0	0	0	2	300	1	1	1	0
184037210002	1840372100	1840372	上海市	0	0	1	60	2	1	1	3	1	0	2			0	0	0	0	1	0	0	0	0	0	0	0	1	0	0	1	0	1	0	0	0		547.5	1	1	1	1
184037202001	1840372020	1840372	上海市	0	0	2	55	0	0	2	1	1	0	2	0	0	0	0	0	0	0	0	0	0	0	0	0	0	0	0	0	0	0	0	0	0	0	2	327.5	1	0	0	1
184037202002	1840372020	1840372	上海市	0	0	1	58	1	1	2	1	1	#N/A	2	0	0	0	0	0	0	0	0	0	0	0	0	0	0	0	0	0	0	0	0	0	0	0		247.5	1	0	0	0
184037213002	1840372130	1840372	上海市	0	0	1	64	3	1	1	3	1	30000	1		0	0	0	0	0		0	0	0	0	0	0	0	0	0	0	0	0	0	0	0	0		247.5	1	1	4	2
184037213001	1840372130	1840372	上海市	0	0	2	62	2	1	1	2	1	#N/A	1		0	0	0	0	0	0	0	0	0	0	0		0	0	0	0	0	0	0	0	0	0	2	247.5	1	1	3	0
184037201002	1840372010	1840372	上海市	0	0	1	66	4	1	2	1	1	#N/A	2	0	0	0	0	0	0	0	1	0	0	0	0	0	0	1	0	0	1	0	1	0	0	0	2	247.5	1	1	1	1
184037201001	1840372010	1840372	上海市	0	0	2	64	4	1	1	1	1	0					0	0	0	0	0	0	0	0	0		0	0	0	0	0	0	0	0	0	0	2	247.5	1	1	1	0
184037219001	1840372190	1840372	上海市	0	0	1	64	4	1	1	2	0	15000	1	0	0	0	0		0	0	0	0		0	0		0	0	0	0	0	0	0	0	0	0		547.5	1	1	3	2
184037302001	1840373020	1840373	上海市	0	0	2	63	3	1	1	3	0	0	2		0	0	0	0	0		0	0	0	0	0	0	0	0	0	0	0	0	0	0	0	0	2	300	1	1	1	0
184037316002	1840373160	1840373	上海市	0	0	1	63	3	1	1	3	1	20000	2		0	0	0	0	0	0	0	0	0	0	0	0	0	0	0	0	0	0	0	0	0	0		247.5	1	1	2	2
184037316001	1840373160	1840373	上海市	0	0	2	58	1	1	1	3	1	#N/A	2					0	0		0	0	0	0	0	0	0	0	0	0	0	0	0	0	0	0	2	247.5	1	1	1	0
184037304002	1840373040	1840373	上海市	0	0	1	58	1	1	1	2	1	#N/A	2				0	0	0	0	0	0	1	0	0	0	0	1	0	0	0	0	0	0	1	0		247.5	1	1	2	2
184037325001	1840373250	1840373	上海市	0	0	1	56	0	0	1	2	1	#N/A	1	0		0	0		0	0	0	0		0	0	0		0	0	0	0	0	0	0	0	0	2	247.5	1	0	0	0
184037325002	1840373250	1840373	上海市	0	0	2	58	1	1	1	2	1	40000	2			0	0	0	0		0	0	0	0	0	0	0	0	0	0	0	0	0	0	0	0	2	547.5	1	1	1	0
184037311003	1840373110	1840373	上海市	0	0	2	64	4	1	1	3	1	#N/A	1		0	0	0	0	0	0	0	0	0	0	0	0	0	0	0	0	0	0	0	0	0	0	2	247.5	1	1	1	0
184037319002	1840373190	1840373	上海市	0	0	1	61	2	1	1	4	1	#N/A	1	0	0	0	0	0	0	0	0	0	0	0	0	0	0	0	0	0	0	0	0	0	0	0		247.5	1	1	5	2
184037319001	1840373190	1840373	上海市	0	0	2	59	1	1	1	3	1	13333.3	1	0	0	0	0	0	0	0	0	0	0	0	0	0	0	0	0	0	0	0	0	0	0	0	2	894	2	1	2	1
184037115002	1840371150	1840371	上海市	0	0	1	60	2	1	2	3	1	3000	3		0	0	1		0	0	1	0		0	0	0	0	2	1	0	1	0	1	0	0	0		247.5	1	1	1	1
184037115001	1840371150	1840371	上海市	0	0	2	58	1	1	2	2	1	#N/A	2			1	0	0	0	0	0		0	0	0		0	1	0	0	0	1	1	0	0	0	2	247.5	1	0	0	0
184037114001	1840371140	1840371	上海市	0	0	1	58	1	1	2	3	0	16500	1	0	0	0	0	0	0	0	0	0	0	0	0	0	0	0	0	0	0	0	0	0	0	0	1	247.5	1	1	2	2
184037105002	1840371050	1840371	上海市	0	0	2	63	3	1	1	2	1	#N/A	2		0	0	0		0	0	0			0	0	0	0	0	0	0	0	0	0	0	0	0	2	327.5	1	1	1	0
184037112001	1840371120	1840371	上海市	0	0	2	63	3	1	1	2	0	1125	2	0	0	0	0	0		0	0	0	0	0	0	0	0	0	0	0	0	0	0	0	0	0	2	0	1	1	1	0
184037123002	1840371230	1840371	上海市	0	0	2	65	4	1	1	1	1	9000	2			0	0	1	0		0			0	0	0	0	1	0	0	0	0	0	1	0	0	2	547.5	1	0	0	0
184037106001	1840371060	1840371	上海市	0	0	2	64	3	1	1	1	1	#N/A	2		1	0	0	0	0	0	0	0	0	0	0	0	0	1	0	0	0	1	1	0	0	0	2	547.5	1	1	1	0
184037103002	1840371030	1840371	上海市	0	0	2	63	3	1	1	1	1	0	3	0	0	0	1	0	0	0	0	0	0	0	0	0	0	1	0	0	0	0	0	0	0	0	2	247.5	1	0	0	0
111154316002	1111543160	1111543	江苏省	0	0	2	55	0	0	1	3	1	1333.33	1	0	1	0	0	0	0	0	0	0	0	0	0	0	0	1	0	0	0	1	1	0	0	0		1147.5	2	1	1	0
111154326002	1111543260	1111543	江苏省	0	0	1	55	0	0	1	4	1	10000	1				0	0	0	0	0	0		0	0	0	0	0	0	0	0	0	0	0	0	0	2	327.5	1	1	8	2
111154321001	1111543210	1111543	江苏省	0	0	1	62	3	1	1	2	0	2500	3	1	0	0	0	0	0	0	0	0	0	0	0	0	0	1	0	0	1	0	1	0	0	0		247.5	1	0	0	0
111154102002	1111541020	1111541	江苏省	0	0	1	62	3	1	1	2	1	#N/A	2	0	0	0	0	0		0	0		0	0	0	0	0	0	0	0	0	0	0	0	0	0		300	1	0	0	0
111154111002	1111541110	1111541	江苏省	0	0	2	65	4	1	1	1	1	10000	3	0		0	0	0	0		1	0	0	0	1	1	0	3	1	0	1	0	1	0	0	1	2	1512	2	1	3	2
111154131001	1111541310	1111541	江苏省	0	0	1	55	0	0	1	3	1	0	1	0	0	0	0	0		0	0	0	0	0	0	0	0	0	0	0	0	0	0	0	0	0	2	146	1	1	3	0
111154105003	1111541050	1111541	江苏省	0	0	2	64	4	1	1	2	1	#N/A	3				0	0	0	0		0	0	0	1	0	0	1	0	0	0	0	0	0	0	1	2	247.5	1	0	0	0
111154126002	1111541260	1111541	江苏省	0	0	1	60	2	1	1	3	1	#N/A	2	0	1		0	0	0	0	0	0	0	0	0	0	0	1	0	0	0	1	1	0	0	0	2	1147.5	2	1	2	2
111154112001	1111541120	1111541	江苏省	0	0	1	63	3	1	1	3	1	0	1	1	0	0	0	0	0	0	0	0	0	0	0	0	0	1	0	0	1	0	1	0	0	0	2	1987.5	2	1	4	0
111154112003	1111541120	1111541	江苏省	0	0	2	64	4	1		1	1	#N/A	1	0	0	1	0	0	0	0	0	0	0	0	0	0	0	1	0	0	0	1	1	0	0	0	2	847.5	2	1	2	0
111154110002	1111541100	1111541	江苏省	0	0	1	61	2	1	1	3	1	#N/A	1	0	0	0	0	0	0	0	0	0	0	0	0	0	0	0	0	0	0	0	0	0	0	0	2	547.5	1	1	1	1
111154116002	1111541160	1111541	江苏省	0	0	1	61	2	1	1	1	1	15000	1	0	0	0	0	0	0	0	0	0		0	0		0	0	0	0	0	0	0	0	0	0		327.5	1	1	1	0
111154116001	1111541160	1111541	江苏省	0	0	2	60	2	1	1	1	1	#N/A	1	0	0	0	0	0	0	1	0	0		0	0		0	1	0	0	1	0	1	0	0	0	2	547.5	1	1	3	0
111154210002	1111542100	1111542	江苏省	0	0	1	55	0	0	2	3	1	6666.67	1		0	0	0	0	0	0	0	0		0	0	0	0	0	0	0	0	0	0	0	0	0		146	1	1	3	2
111154210001	1111542100	1111542	江苏省	0	0	2	54	0	0	2	2	1	#N/A	2	0	0	0	0	0	0	0	0	0	0	0	0	0	0	0	0	0	0	0	0	0	0	0	2	674	2	1	1	0
111154216001	1111542160	1111542	江苏省	0	0	1	62	3	1	2	1	0	#N/A					0	0	0	0	0	0	1	0	0	1	0	2	1	0	0	0	0	0	1	0	2	2647.5	2	0	0	1
111154216002	1111542160	1111542	江苏省	0	0	2	60	2	1	2	1	0	22000	3	0	1	0	0	0	0		0		1	0	0		0	2	1	0	0	1	1	0	1	0	2	967.5	2	1	1	0
111154236001	1111542360	1111542	江苏省	0	0	2	54	0	0	2	1	1	#N/A	1	0	0	0	0	0	0	0	0	0	0	0	0		0	0	0	0	0	0	0	0	0	0	2	2814	2	1	2	0
111154214002	1111542140	1111542	江苏省	0	0	1	60	2	1	2	2	1	#N/A		0	0	0	0	0	0	0	0	0	0	0	0	0	0	0	0	0	0	0	0	0	0	0	2	960	2	0	0	0
111154205001	1111542050	1111542	江苏省	0	0	1	66	4	1	2	3	1	50000	2		0	0	0	0	0	0	0	0	0	0	0		0	0	0	0	0	0	0	0	0	0		0	1	0	0	1
111154205002	1111542050	1111542	江苏省	0	0	2	65	4	1	2	1	1	#N/A	2	0	0	0	0	0	0	0	0	0	0	0	0	0	0	0	0	0	0	0	0	0	0	0	2	0	1	0	0	0
111154231002	1111542310	1111542	江苏省	0	0	1	63	3	1	2	2	1	#N/A	2	0	0	0	0		0	0	0	0	0	0	0	0		0	0	0	0	0	0	0	0	0		1207.5	2	0	0	0
111154231001	1111542310	1111542	江苏省	0	0	2	63	3	1	2	1	1	0	2	1	0	0	0	0	0	1	0	0		0	0	0	0	2	1	0	1	0	1	0	0	0	2	1554	2	0	0	0
111154229001	1111542290	1111542	江苏省	0	0	2	55	0	0	2	1	1	0	3	0	1	1	0	0	0	0	0	1	0	0	0	1	0	4	1	1	0	1	1	0	0	0	2	66	1	0	0	0
111154215002	1111542150	1111542	江苏省	0	0	2	55	0	0	2	1	1	0	2	1	0	0	0	0	0	0	0	0		0	0	0	0	1	0	0	1	0	1	0	0	0	2	1207.5	2	0	0	0
111154204002	1111542040	1111542	江苏省	0	0	1	63	3	1	2	1	1	32500	1	0	0	0	0	0	0	0	0	0		0	0		0	0	0	0	0	0	0	0	0	0	2	1986	2	0	0	2
111154204003	1111542040	1111542	江苏省	0	0	2	60	2	1	2	1	1	#N/A	2	0	0	0	0	0	0	0	0	0	0	0	0	0	0	0	0	0	0	0	0	0	0	0	2	967.5	2	0	0	0
111154241001	1111542410	1111542	江苏省	0	0	2	61	2	1	2	1	1	23333.3	1	0	0	0	0	0	0	0	0	0	0	0	0	0	0	0	0	0	0	0	0	0	0	0	2	0	1	0	0	0
111154241002	1111542410	1111542	江苏省	0	0	1	60	2	1	2	3	1	#N/A	2	1	0	1	0	0	0	0	0		0	0	0	0	0	2	1	0	1	1	1	0	0	0		594	1	1	2	2
111154222001	1111542220	1111542	江苏省	0	0	1	65	4	1	2	2	1	#N/A	3	0	0	0	0	1	0	0	0	0		0	0	0	0	1	0	0	0	0	0	1	0	0		0	1	0	0	0
111154206002	1111542060	1111542	江苏省	0	0	1	56	0	0	2	1	1	11000	1	0	0	0	0	0	0	0	0	0	0	0	0	0	0	0	0	0	0	0	0	0	0	0	2	247.5	1	0	0	2
111154206001	1111542060	1111542	江苏省	0	0	2	57	1	1	2	1	1	#N/A	3		0	0	0	0	0	0	0	0	1	0	0		0	1	0	0	0	0	0	0	1	0	2	1986	2	0	0	0
111154239001	1111542390	1111542	江苏省	0	0	1	58	1	1	1	3	1	0	2			0	0	0	0	0	0	0	0	0	0	0	0	0	0	0	0	0	0	0	0	0		247.5	1	0	0	0
111154239002	1111542390	1111542	江苏省	0	0	2	58	1	1	1	1	1	#N/A	2	0	0	0	0	0	0	0	0	0	0	0	0		0	0	0	0	0	0	0	0	0	0	2	547.5	1	1	2	0
111154227003	1111542270	1111542	江苏省	0	0	1	63	3	1	2	2	1	30000	1		1	1	0	0	0	0	1	0	0	0	0	0	0	3	1	0	1	1	1	0	0	0		594	1	0	0	2
111154227002	1111542270	1111542	江苏省	0	0	2	63	3	1	2	1	1	#N/A			1	0	0	0	0	0	0	0	0	0	0	0	0	1	0	0	0	1	1	0	0	0	2	2167.5	2	0	0	0
111154235001	1111542350	1111542	江苏省	0	0	1	61	2	1	2	2	1	27000	2			0	0	0	0		0	0	0	0	0	0	0	0	0	0	0	0	0	0	0	0	2	1752	2	0	0	0
111154235002	1111542350	1111542	江苏省	0	0	2	61	2	1	2	3	1	#N/A		0	0	0	0	0	0	0	0	0	0	0	0	0	0	0	0	0	0	0	0	0	0	0	2	547.5	1	0	0	0
110131330002	1101313300	1101313	江苏省	0	0	1	65	4	1	1	3	1	#N/A	1	0	0	0	0	0	0	0	0	0	0	0	0	0	0	0	0	0	0	0	0	0	0	0		247.5	1	1	1	2
110131318001	1101313180	1101313	江苏省	0	0	1	65	4	1	2	1	0	0	1	0	0	0	0	0	0	0	0	0	0	0	0	0	0	0	0	0	0	0	0	0	0	0		594	1	0	0	2
110131309001	1101313090	1101313	江苏省	0	0	1	63	3	1	2	1	1	20400	2		0	0	0	0	0	0	0	0	0	0	0	0	0	0	0	0	0	0	0	0	0	0	2	300	1	0	0	2
110131309002	1101313090	1101313	江苏省	0	0	2	61	2	1	2	1	1	#N/A	2	0	1	0	0	0	0	0	0	0	0	0	0	0	0	1	0	0	0	1	1	0	0	0	2	746	2	0	0	0
110131312002	1101313120	1101313	江苏省	0	0	2	61	2	1	2	1	1	#N/A	2	0	0	1	0	0	0	0	0	0		0	0	0	0	1	0	0	0	1	1	0	0	0	1	3192	3	0	0	0
110131301002	1101313010	1101313	江苏省	0	0	1	65	4	1	2	1	1	#N/A	1	0	0	0	0	0	0	0	0	0	0	0	0	0	0	0	0	0	0	0	0	0	0	0		2247.5	2	0	0	0
110131301003	1101313010	1101313	江苏省	0	0	2	58	1	1	2	1	1	52000	1		1		1	1	0	0	0	0		0	0	0	0	3	1	0	0	1	1	1	0	0	2	66	1	0	0	0
110131314001	1101313140	1101313	江苏省	0	0	1	63	3	1	2	1	1	26250	1		0	0	0	0	0	0	0	0	0	0	0	0	0	0	0	0	0	0	0	0	0	0		3672	3	0	0	2
110131314002	1101313140	1101313	江苏省	0	0	2	61	2	1	2	1	1	#N/A	3	1	0	0	0	0	0	0	0	0	0	0	0	0	0	1	0	0	1	0	1	0	0	0	2	0	1	0	0	0
110131319001	1101313190	1101313	江苏省	0	0	1	63	3	1	2	1	1	77500	2		0	1	0		0		0	0	0	0	0	0	0	1	0	0	0	1	1	0	0	0		66	1	0	0	2
110131319002	1101313190	1101313	江苏省	0	0	2	61	2	1	1	1	1	#N/A		0	0	0	0	0	0	1	0	0		0	0	0	0	1	0	0	1	0	1	0	0	0	2	0	1	0	0	0
110131323001	1101313230	1101313	江苏省	0	0	2	64	4	1	2	1	0	11666.7	2	0	0	0	0	0	0	0	0	0		0	0		0	0	0	0	0	0	0	0	0	0	2	247.5	1	0	0	0
110131324001	1101313240	1101313	江苏省	0	0	1	55	0	0	2	2	1	0	1	0	0	0	0	0	0	0	0	0	1	0	0	0	0	1	0	0	0	0	0	0	1	0		2467.5	2	1	1	2
110131321001	1101313210	1101313	江苏省	0	0	1	65	4	1	2	1	1	0	2		1	0	0		0	0	0	0	0	0	0	0	0	1	0	0	0	1	1	0	0	0	2	792	2	0	0	0
110131321002	1101313210	1101313	江苏省	0	0	2	61	2	1	2	1	1	#N/A	1	0	0	0	0	0	0	0	0	0	0	0	0	0	0	0	0	0	0	0	0	0	0	0	2	594	1	0	0	0
110131311001	1101313110	1101313	江苏省	0	0	1	64	3	1	2	1	1	75000		1	0	0	0	0	0	0	0	0	0	0	0	0	0	1	0	0	1	0	1	0	0	0		2167.5	2	1	2	2
110131311002	1101313110	1101313	江苏省	0	0	2	63	3	1	2	1	1	#N/A		0	0	0	0	0	0	0	0	0	0	0	0	0	0	0	0	0	0	0	0	0	0	0	2	66	1	1	1	0
110131320001	1101313200	1101313	江苏省	0	0	2	55	0	0	2	1	1	28800	2	0	0	0	0	0	0	0	0	0	0	0	0		0	0	0	0	0	0	0	0	0	0	2	786	2	0	0	0
110131204002	1101312040	1101312	江苏省	0	0	1	65	4	1	2	1	1	20700	1	1	0	0	0	0	0	0	0	0	0	0	0	0	0	1	0	0	1	0	1	0	0	0		0	1	1	2	0
110131204001	1101312040	1101312	江苏省	0	0	2	64	3	1	2	1	1	#N/A	1	1	0	0	0	0	0	0	0	0		0	0	0	0	1	0	0	1	0	1	0	0	0	2	0	1	0	0	0
110131211001	1101312110	1101312	江苏省	0	0	2	57	1	1	1	2	1	0	2	0	0	0	0	0	0	0	0	0	0	0	0		0	0	0	0	0	0	0	0	0	0	2	300	1	0	0	0
110131211002	1101312110	1101312	江苏省	0	0	1	59	1	1	2	1	1	#N/A	2	0	0		0	0	0	0	0	0	0	0	0	0	0	0	0	0	0	0	0	0	0	0		0	1	1	1	0
110131208001	1101312080	1101312	江苏省	0	0	1	56	0	0	2	2	1	#N/A	1	0	0	0	0	0	0	0	0	0	0	0	0	0	0	0	0	0	0	0	0	0	0	0		2167.5	2	1	2	2
110131208002	1101312080	1101312	江苏省	0	0	2	55	0	0	2	1	1	0	1	0	0	0	0	0	0	0	0	0	0	0	0	0	0	0	0	0	0	0	0	0	0	0	2	3012	3	1	1	0
110131215002	1101312150	1101312	江苏省	0	0	2	66	4	1	2	1	1	#N/A	3		0	0	0	0	0	0	0	0	0	0	0	1	0	1	0	0	0	0	0	0	0	0	2	792	2	0	0	0
110131218002	1101312180	1101312	江苏省	0	0	1	64	3	1	2	1	1	0	2				0	0		0	0	0	0	0	0	0	0	0	0	0	0	0	0	0	0	0		594	1	0	0	2
110131218001	1101312180	1101312	江苏省	0	0	2	63	3	1	2	1	1	#N/A	2		0	0	0	0	0	0	0	0		0	0	0	0	0	0	0	0	0	0	0	0	0	2	967.5	2	0	0	0
110131214001	1101312140	1101312	江苏省	0	0	1	63	3	1	2	1	1	0	2	0	0	0	0	0	0	0	0	0		0	0	0	0	0	0	0	0	0	0	0	0	0		1392	2	0	0	2
110131214002	1101312140	1101312	江苏省	0	0	2	63	3	1	2	1	1	#N/A	2	0	0	0	0	0	0	0	0	0	0	0	0	0	0	0	0	0	0	0	0	0	0	0	2	247.5	1	0	0	0
110131206002	1101312060	1101312	江苏省	0	0	1	63	3	1	2	1	1	0	1	1	0	0	0	0	0	0	0	0	0	0	0		0	1	0	0	1	0	1	0	0	0		1554	2	1	1	2
110131206001	1101312060	1101312	江苏省	0	0	2	62	3	1	2	1	1	#N/A		0	0	0	0	0	0	0	0	0		0	0	0	0	0	0	0	0	0	0	0	0	0	2	966	2	0	0	0
110131209002	1101312090	1101312	江苏省	0	0	2	60	2	1	2	1	1	#N/A	2		1	1	0		0	0	0	0	0	0	0		0	2	1	0	0	1	1	0	0	0	2	792	2	0	0	0
110131209001	1101312090	1101312	江苏省	0	0	1	60	2	1	2	1	1	0	1	0	0	0	0	0	0	0	0	0	0	0	0	0	0	0	0	0	0	0	0	0	0	0		0	1	1	1	0
110131216001	1101312160	1101312	江苏省	0	0	1	64	3	1	2	3	1	#N/A	1	1			0	0	0	0	0	0	0	0	0	0	0	1	0	0	1	0	1	0	0	0		247.5	1	1	4	2
110131216002	1101312160	1101312	江苏省	0	0	2	64	4	1	2	1	1	4000	2		1	1	0	0	0	0	0	0	0	0	0	0	0	2	1	0	0	1	1	0	0	0	2	1692	2	0	0	0
110131123001	1101311230	1101311	江苏省	0	0	2	54	0	0	2	1	1	#N/A	2	0	0	0	0	0	0	0	0	0	0	0	0	0	1	1	0	0	0	0	0	1	0	0	2	300	1	0	0	0
110131110001	1101311100	1101311	江苏省	0	0	1	62	3	1	2	1	1	0	2	0	0	0	0	0	0	0	0	0		0	0	0	0	0	0	0	0	0	0	0	0	0		2154	2	0	0	2
110131110002	1101311100	1101311	江苏省	0	0	2	60	2	1	2	2	1	#N/A	2	0	0	1	0	0		0	0	0		0	0		0	1	0	0	0	1	1	0	0	0	2	1567.5	2	0	0	0
110131106002	1101311060	1101311	江苏省	0	0	2	60	2	1	2	1	0	0	1	0	0	0	0	0	0	0	0	0		0	0		0	0	0	0	0	0	0	0	0	0	2	1807.5	2	1	1	0
110131112001	1101311120	1101311	江苏省	0	0	1	55	0	0	2	2	1	0	1	0	0	0	0	0	0	0	0	0	0	0	0	0	0	0	0	0	0	0	0	0	0	0	2	594	1	1	1	2
110131129002	1101311290	1101311	江苏省	0	0	1	64	3	1	2	1	1	0	2		0	0	0	0	0	0	0	0	0	0	0	0	0	0	0	0	0	0	0	0	0	0		0	1	0	0	2
110131129001	1101311290	1101311	江苏省	0	0	2	64	3	1	2	1	1	#N/A		0	0	0	0	0	0	0	0	0	0	0	0	0	0	0	0	0	0	0	0	0	0	0	2	2167.5	2	0	0	2
110131103001	1101311030	1101311	江苏省	0	0	2	54	0	0	2	1	1	15000			0	0	0	0	0	0	0	0	0	0	0	0	0	0	0	0	0	0	0	0	0	0	2	0	1	0	0	0
110131119001	1101311190	1101311	江苏省	0	0	2	65	4	1	2	1	1	#N/A	1	0	0	0	0	0	0	0	0	0		0	0		0	0	0	0	0	0	0	0	0	0	2	0	1	0	0	0
110131104002	1101311040	1101311	江苏省	0	0	1	55	0	0	2	2	1	0	2	1	0		0	0	0	0	0	0	0	0	0	0	0	1	0	0	1	0	1	0	0	0		792	2	0	0	2
110131102002	1101311020	1101311	江苏省	0	0	1	63	3	1	2	1	0	0	2	0	0	0	0	0	0	0	0	0	0	0	0		0	0	0	0	0	0	0	0	0	0		1440	2	0	0	2
110131122001	1101311220	1101311	江苏省	0	0	1	60	2	1	2	1	1	#N/A	1		0	0	0	0	0	0	0	0	1	0	0	0	0	1	0	0	0	0	0	0	1	0		2532	2	1	1	2
118276330001	1182763300	1182763	江苏省	0	0	1	65	4	1	2	2	1	0	1	0	0	0	0	0	0	0	0	0	0	0	0	0	0	0	0	0	0	0	0	0	0	0		2167.5	2	0	0	2
118276330002	1182763300	1182763	江苏省	0	0	2	63	3	1	2	1	1	#N/A	2	0	0	0	0	0	0	0	0	0	0	0	0	0	0	0	0	0	0	0	0	0	0	0	2	967.5	2	0	0	0
118276318001	1182763180	1182763	江苏省	0	0	2	61	2	1	2	1	1	0	3				0	1	0		0	0		0	0			1	0	0	0	0	0	1	0	0	2	0	1	0	0	0
118276318002	1182763180	1182763	江苏省	0	0	1	62	3	1	2	1	1	#N/A	1	0	0	0	0	0	0	0	0		0	0	0	0	0	0	0	0	0	0	0	0	0	0		2880	2	0	0	2
118276322002	1182763220	1182763	江苏省	0	0	2	66	4	1	2	1	1	#N/A	2		0	0	0	0	0	0	0	0	0	0	0	1	0	1	0	0	0	0	0	0	0	0	2	3127.5	3	1	1	2
118276303001	1182763030	1182763	江苏省	0	0	2	54	0	0	2	1	0	0	2	0	0	0	0	0	0	0	0	0			0		0	0	0	0	0	0	0	0	0	0	2	146	1	0	0	0
118276321001	1182763210	1182763	江苏省	0	0	1	64	4	1	2	1	1	#N/A	1	1	0	0	0	0	0	0	0	1	0	0	0	0	0	2	1	0	1	0	1	0	0	0	1	1986	2	0	0	2
118276321002	1182763210	1182763	江苏省	0	0	2	58	1	1	2	1	1	0	2	1	0	0	0		0	0	0	0		0	0			1	0	0	1	0	1	0	0	0	2	594	1	0	0	0
118276323001	1182763230	1182763	江苏省	0	0	1	65	4	1	2	1	1	5500	3	0	0	0	0	0	0	0	0	0	0	0	0	0	0	0	0	0	0	0	0	0	0	0		160	1	0	0	0
118276302001	1182763020	1182763	江苏省	0	0	1	62	3	1	2	1	1	#N/A	1	0	0	0	0	0	0	0	0	0		0	0	0	0	0	0	0	0	0	0	0	0	0		2167.5	2	1	1	1
118276302002	1182763020	1182763	江苏省	0	0	2	62	3	1	2	1	1	0	2	0	1	0	0	0	0		0	0	1	0	0	0	0	2	1	0	0	1	1	0	1	0	2	1314	2	1	1	0
118276320002	1182763200	1182763	江苏省	0	0	1	65	4	1	2	2	1	#N/A	2		0	0	0	0	0	0	0	0	0	0	0		0	0	0	0	0	0	0	0	0	0		960	2	0	0	0
118276320001	1182763200	1182763	江苏省	0	0	2	65	4	1	2	1	1	0	2	1	0	0	0	0	0	0	0	0	1	0	0		0	2	1	0	1	0	1	0	1	0	2	3192	3	1	3	0
118276314002	1182763140	1182763	江苏省	0	0	1	62	2	1	2	3	0	2	1	1	0	0	0	0	0	1	0	0	0	0	0	0	0	2	1	0	1	0	1	0	0	0	2	1494	2	1	1	0
118276313001	1182763130	1182763	江苏省	0	0	1	62	3	1	2	2	0	#N/A	1	0	0	0	0	0	0	0	0	0	0	0	0	0	0	0	0	0	0	0	0	0	0	0		1986	2	0	0	2
118276313002	1182763130	1182763	江苏省	0	0	2	61	2	1	2	1	1	0	3	1	0	0	0	0	0	0	0	0		0	0	0	0	1	0	0	1	0	1	0	0	0	2	1987.5	2	1	2	0
118276310002	1182763100	1182763	江苏省	0	0	1	55	0	0	2	2	1	0	1	0	0	0	0	0	0	0	0	0	0	0	0	0	0	0	0	0	0	0	0	0	0	0		0	1	0	0	2
118276316001	1182763160	1182763	江苏省	0	0	1	63	3	1	2	2	1	#N/A	3	1		0	0	0	0	0	0	0	0	0	0	0	0	1	0	0	1	0	1	0	0	0		247.5	1	1	2	2
118276316002	1182763160	1182763	江苏省	0	0	2	64	3	1	2	1	1	10333.3	1	0	0	0	0	0	0	0	0	0	0	0	0	0	0	0	0	0	0	0	0	0	0	0	2	1314	2	0	0	2
118276307001	1182763070	1182763	江苏省	0	0	2	60	2	1	2	1	0	0	3	0	1	0	0	0	0	0	0	0	0	0	0	0	0	1	0	0	0	1	1	0	0	0	2	960	2	0	0	0
118276329002	1182763290	1182763	江苏省	0	0	2	54	0	0	2	1	1	#N/A	1	0	0	0	0	0	0	0	0	0	0	0	0	0	0	0	0	0	0	0	0	0	0	0		967.5	2	1	2	1
118276332002	1182763320	1182763	江苏省	0	0	1	54	0	0	2	1	0	#N/A	2	0	0	0	0	0	0	0	0	0	1	0	0	1	0	2	1	0	0	0	0	0	1	0		2880	2	0	0	2
118276326002	1182763260	1182763	江苏省	0	0	2	54	0	0	2	1	1	0	2	0	0	0	0	0		0	1	0		0			0	1	0	0	1	0	1	0	0	0	2	1920	2	0	0	0
118276216001	1182762160	1182762	江苏省	0	0	1	65	4	1	2	3	1	40000	1	0	1	1	0	0	0	0	0		0	0	0	0	0	2	1	0	0	1	1	0	0	0		1767.5	2	1	2	2
118276216002	1182762160	1182762	江苏省	0	0	2	63	3	1	2	1	1	#N/A	3	0	1	0	0	0	0	0	0	0		0	0		0	1	0	0	0	1	1	0	0	0	2	0	1	0	0	0
118276207001	1182762070	1182762	江苏省	0	0	1	60	2	1	2	2	1	0	2	0	1	0	0	0		0	0	0	0	0	0		0	1	0	0	0	1	1	0	0	0		2167.5	2	0	0	0
118276207002	1182762070	1182762	江苏省	0	0	2	59	1	1	2	2	1	#N/A	1	0			0	0			0	0		0	0	0	0	0	0	0	0	0	0	0	0	0	2	247.5	1	0	0	0
118276213001	1182762130	1182762	江苏省	0	0	2	54	0	0	2	1	1	0	1	0	0	0	0	0	0	0	0	0	0	0	0		0	0	0	0	0	0	0	0	0	0	2	792	2	0	0	0
118276220001	1182762200	1182762	江苏省	0	0	2	64	4	1	2	1	0	0	2		0	0	0	1	0	0	0	0	0	0	0		0	1	0	0	0	0	0	1	0	0	2	547.5	1	0	0	0
118276224002	1182762240	1182762	江苏省	0	0	1	55	0	0	2	2	1	#N/A	2	0	0	0	0	0	0	0	0	0	0	0	0		0	0	0	0	0	0	0	0	0	0		792	2	1	3	2
118276214002	1182762140	1182762	江苏省	0	0	1	54	0	0	1	2	1	0	2	1	0	0	0	0	0	0	0	0		0	0		0	1	0	0	1	0	1	0	0	0		1920	2	0	0	2
118276221002	1182762210	1182762	江苏省	0	0	1	64	4	1	2	3	1	10000	2				0	0	0	0	0	0	0	0	0		0	0	0	0	0	0	0	0	0	0		967.5	2	1	2	2
118276215001	1182762150	1182762	江苏省	0	0	1	61	2	1	2	3	1	38200	1	0	0	0	0	0	0	0	0	0		0	0		0	0	0	0	0	0	0	0	0	0	2	247.5	1	1	1	0
118276215002	1182762150	1182762	江苏省	0	0	2	55	0	0	1	3	1	#N/A	1	0	0	0	0	0	0	0	0	0	0	0	0	0	0	0	0	0	0	0	0	0	0	0	2	547.5	1	1	1	2
118276218001	1182762180	1182762	江苏省	0	0	1	61	2	1	2	2	1	0	2	0	0	0	0	0	0	0	0	0	0	0	0	1	0	1	0	0	0	0	0	0	0	0		594	1	0	0	0
118276218002	1182762180	1182762	江苏省	0	0	2	62	3	1	2	1	1	#N/A	3	0	0	0	0	0	0	0	0	0	0	0	0		0	0	0	0	0	0	0	0	0	0	2	0	1	0	0	0
118276208001	1182762080	1182762	江苏省	0	0	2	57	1	1	2	1	0	0	2	0	0	0	0	0	0	0	0	0	0	0	0	0	0	0	0	0	0	0	0	0	0	0	2	1986	2	1	2	0
118276202002	1182762020	1182762	江苏省	0	0	1	63	3	1	2	2	1	4000	2		1	0	0	0	0		0	0	0	0	0	0	0	1	0	0	0	1	1	0	0	0		247.5	1	1	2	2
118276202001	1182762020	1182762	江苏省	0	0	2	66	4	1	2	1	1	#N/A	3	1	0	1	0	1	0	1	0	0	1	0	0		0	5	1	1	1	1	1	1	1	0	2	2994	2	0	0	0
118276219002	1182762190	1182762	江苏省	0	0	1	61	2	1	1	2	1	#N/A	1	1	0	0	0	0	0	0	0	0	0	0	0	0	0	1	0	0	1	0	1	0	0	0	1	247.5	1	1	1	2
118276209001	1182762090	1182762	江苏省	0	0	1	66	4	1	2	1	1	#N/A	2	0	0	0	0	0	0	0	0	0		0	0	0	0	0	0	0	0	0	0	0	0	0	1	2887.5	2	1	1	2
118276209002	1182762090	1182762	江苏省	0	0	2	62	2	1	2	1	1	13333.3	1	0		0	0	0	0	0	0	0	0	0	0		0	0	0	0	0	0	0	0	0	0		1567.5	2	1	2	0
118276205001	1182762050	1182762	江苏省	0	0	1	54	0	0	2	2	1	0	1	0	0	0	0		0	0	0	0	0	0	0	0	0	0	0	0	0	0	0	0	0	0		2167.5	2	0	0	2
118276115001	1182761150	1182761	江苏省	0	0	1	55	0	0	2	2	1	0	3	0	0	0	0	0		0	0	0	0	0	0	0	0	0	0	0	0	0	0	0	0	0	2	786	2	0	0	0
118276117002	1182761170	1182761	江苏省	0	0	1	64	4	1	1	1	1	#N/A	1	0	0	1	0	0	0	0	0	0	0	0	0	0	0	1	0	0	0	1	1	0	0	0		1687.5	2	1	1	0
118276117001	1182761170	1182761	江苏省	0	0	2	64	4	1	1	1	1	6666.67	3	0		0	0	0	0		0	0		0	0		0	0	0	0	0	0	0	0	0	0	2	247.5	1	1	1	0
118276121001	1182761210	1182761	江苏省	0	0	2	65	4	1	2	1	1	15000	1		1		0	0	0	0	0	0	0	0	0	0	0	1	0	0	0	1	1	0	0	0	2	1314	2	1	1	0
118276123002	1182761230	1182761	江苏省	0	0	1	60	2	1	2	1	1	#N/A	2		0	0	0	0		0	0	0	0	0	0		0	0	0	0	0	0	0	0	0	0		300	1	0	0	2
118276109001	1182761090	1182761	江苏省	0	0	1	55	0	0	2	2	1	0	2	1	1	0	0	0	1	1	0	0	0	0	0	0	0	4	1	1	1	1	1	0	1	0		2232	2	0	0	2
118276109002	1182761090	1182761	江苏省	0	0	2	54	0	0	2	1	1	#N/A	2	0	0	0	0	0		0	0	0	0	0	0	0	0	0	0	0	0	0	0	0	0	0	2	2220	2	1	2	0
118276107001	1182761070	1182761	江苏省	0	0	2	66	4	1	2	1	1	#N/A	2	0		0	0	0	0	0	0	0	0	0	0		0	0	0	0	0	0	0	0	0	0	2	247.5	1	0	0	0
118276103001	1182761030	1182761	江苏省	0	0	2	63	3	1	2	1	0	0	3	0	0	1	0	0	0	0	0	0	0	0	0		0	1	0	0	0	1	1	0	0	0	2	247.5	1	1	2	0
118276120002	1182761200	1182761	江苏省	0	0	1	56	0	0	2	2	1	0	2	0	1	0	0	0	0	0	1	0	0	0	0		0	2	1	0	1	1	1	0	0	0	2	247.5	1	1	2	0
118276106001	1182761060	1182761	江苏省	0	0	2	64	4	1	2	1	1	#N/A					0	0	0	0	1	0	0	0	0	0	0	1	0	0	1	0	1	0	0	0	2	0	1	0	0	0
118276101001	1182761010	1182761	江苏省	0	0	1	54	0	0	1	3	1	0	1	0	0	0	0	0	0	0	0	0	0	0	0	0	0	0	0	0	0	0	0	0	0	0		247.5	1	1	1	2
118276101002	1182761010	1182761	江苏省	0	0	2	55	0	0	1	2	1	#N/A	1	0	0	0	0	0	0	0	0	0	0	0	0	0	0	0	0	0	0	0	0	0	0	0	2	547.5	1	1	3	0
118276104001	1182761040	1182761	江苏省	0	0	2	55	0	0	2	1	0	3333.33	3	1	0	0	0	0	0	1	0	0	0	0	0	0	0	2	1	0	1	0	1	0	0	0	2	1207.5	2	0	0	0
114604204002	1146042040	1146042	江苏省	0	0	2	63	3	1	1	2	1	5000	2	0		0	0	0	0	0	0	0	0	0	0	0	0	0	0	0	0	0	0	0	0	0	2	547.5	1	1	3	0
114604204001	1146042040	1146042	江苏省	0	0	1	62	3	1	1	2	1	#N/A	1	0	0	0	0	0	0	0	0	0	0	0	0	0	0	0	0	0	0	0	0	0	0	0		894	2	1	3	0
114604217002	1146042170	1146042	江苏省	0	0	1	55	0	0	1	3	1	0	2	0	0	0	0	0	0	0	0	0	1	0	0	0	0	1	0	0	0	0	0	0	1	0	1	952	2	0	0	0
114604217001	1146042170	1146042	江苏省	0	0	2	56	0	0	2	1	1	#N/A	1	0	0	0	0	0	0	0	0	0	0	0	0	0	0	0	0	0	0	0	0	0	0	0	2	1554	2	1	2	0
114604220002	1146042200	1146042	江苏省	0	0	1	55	0	0	1	1	1	0	2	1	0	1	0	0	0	0	0	0	0	0	0	0	0	2	1	0	1	1	1	0	0	0		247.5	1	1	1	0
114604220001	1146042200	1146042	江苏省	0	0	2	55	0	0	2	2	1	#N/A	2	0	0	0	0	0	0	0	0	0	1	0	0		0	1	0	0	0	0	0	0	1	0		66	1	1	1	0
114604221001	1146042210	1146042	江苏省	0	0	1	55	0	0	1	1	1	6000	2	0	0	0	0	0	0	0	0	0	0	0	0	0	0	0	0	0	0	0	0	0	0	0		594	1	0	0	1
114604221002	1146042210	1146042	江苏省	0	0	2	54	0	0	1	3	1	#N/A	1	0	0	1	0	0	0	0	0	0	0	0	0	0	0	1	0	0	0	1	1	0	0	0	2	594	1	1	1	0
114604222003	1146042220	1146042	江苏省	0	0	2	63	3	1	1	1	1	20000	2		0	0	0	1	0	0	0	0	0	0	0		1	2	1	0	0	0	0	1	0	0	2	66	1	1	1	0
114604211003	1146042110	1146042	江苏省	0	0	1	62	3	1	1	1	1	#N/A	2	0	0	0	0	0	1	0	0	0	0	0	0	0	0	1	0	0	0	0	0	0	1	0		2112	2	1	2	2
114604207002	1146042070	1146042	江苏省	0	0	1	61	2	1	1	2	1	0	2	0	0	0	0	0	0	0	0	1	0	1		1	0	3	1	0	0	0	0	0	0	1		66	1	1	1	0
114604207001	1146042070	1146042	江苏省	0	0	2	58	1	1	1	1	1	#N/A	1	0	0	0	0	0	0	0	0	0	0	0	0	0	0	0	0	0	0	0	0	0	0	0	2	1554	2	1	2	0
114604209002	1146042090	1146042	江苏省	0	0	1	54	0	0	1	2	1	0	2		0		0	0	0	0	0	0	0	0	0	0	0	0	0	0	0	0	0	0	0	0		247.5	1	1	1	2
114604223001	1146042230	1146042	江苏省	0	0	2	65	4	1	1	1	1	#N/A	2	1	0		0	0	0	0	0	0	1	0	0	1	0	3	1	0	1	0	1	0	1	0	2	247.5	1	1	3	0
114604324002	1146043240	1146043	江苏省	0	0	1	65	4	1	2	1	1	10000	2		1	0	0	0	0	0	0	0	0	0	0	1	0	2	1	0	0	1	1	0	0	0		547.5	1	0	0	0
114604324001	1146043240	1146043	江苏省	0	0	2	65	4	1	2	1	1	#N/A			0	0	0	0	0	0	0	0	0	0	0	0	0	0	0	0	0	0	0	0	0	0	2	1752	2	0	0	0
114604308001	1146043080	1146043	江苏省	0	0	2	54	0	0	2	2	1	25000	1	0	0	0		0	0	0	0			0	0		0	0	0	0	0	0	0	0	0	0	2	3432	3	1	1	0
114604309001	1146043090	1146043	江苏省	0	0	1	55	0	0	2	2	1	37500	2		0	0	0	0	0	0	0		0	0	0	0	0	0	0	0	0	0	0	0	0	0		2880	2	1	1	2
114604309002	1146043090	1146043	江苏省	0	0	2	55	0	0	2	2	1	#N/A	2	0	0	0	0	0	0	0	0	0	0	0	0	0	0	0	0	0	0	0	0	0	0	0	2	1314	2	1	2	0
114604327002	1146043270	1146043	江苏省	0	0	1	57	1	1	2	2	1	#N/A					0	0	0	0	0	0	0	0	0		0	0	0	0	0	0	0	0	0	0		967.5	2	1	3	2
114604316001	1146043160	1146043	江苏省	0	0	1	64	4	1	2	1	1	0	2		0	0	0	0	0	0	0	0		0	0	0	0	0	0	0	0	0	0	0	0	0		2514	2	0	0	2
114604316002	1146043160	1146043	江苏省	0	0	2	62	3	1	2	1	1	#N/A	2	0	0	0	0			0	0	0	0	0	0	0	0	0	0	0	0	0	0	0	0	0	2	2712	2	0	0	2
114604320003	1146043200	1146043	江苏省	0	0	1	59	1	1	2	3	1	0	2	0	0	0	0	0	0	0	0	0	0	0	0	1	0	1	0	0	0	0	0	0	0	0		2167.5	2	1	2	2
114604320002	1146043200	1146043	江苏省	0	0	2	54	0	0	2	1	1	#N/A	2	0	0	0	0	0	0	0	0	0		0	0	0	0	0	0	0	0	0	0	0	0	0	2	3127.5	3	0	0	0
114604326001	1146043260	1146043	江苏省	0	0	1	55	0	0	1	3	1	#N/A	3		0	0	0	0	0	0	0	0	0	0	0	0	0	0	0	0	0	0	0	0	0	0		547.5	1	1	3	2
114604326002	1146043260	1146043	江苏省	0	0	2	55	0	0	1	2	1	0	1	0	0	0	0		0	0	0	0	0	0	0	0	0	0	0	0	0	0	0	0	0	0	2	1752	2	1	1	0
114604325001	1146043250	1146043	江苏省	0	0	1	59	1	1	2	1	1	#N/A	2		0	0	0	0	0	0	0	0	0	0	0		0	0	0	0	0	0	0	0	0	0		847.5	2	0	0	0
114604318002	1146043180	1146043	江苏省	0	0	2	60	2	1	2	3	1	#N/A	2	0	0	0	0	0	0	0	0	0	0	0	0	0	0	0	0	0	0	0	0	0	0	0	2	547.5	1	1	2	0
114604312001	1146043120	1146043	江苏省	0	0	1	64	3	1	2	2	0	30000	2	1	0	0	0		0	0	0	0	0	0	0	1	0	2	1	0	1	0	1	0	0	0		2514	2	0	0	2
114604315001	1146043150	1146043	江苏省	0	0	1	65	4	1	2	1	0	0	3	1	0		0		0	0	0	0	0	0	0			1	0	0	1	0	1	0	0	0		1194	2	1	1	2
114604307001	1146043070	1146043	江苏省	0	0	1	55	0	0	2	3	1	#N/A		0	0	0	0	0	0	0	0	0	0	0	0	0	0	0	0	0	0	0	0	0	0	0		2514	2	0	0	2
114604103001	1146041030	1146041	江苏省	0	0	2	64	4	1	1	1	1	20000	2	0	0	0	0	0	0	0	0	0	0	0	0	0	0	0	0	0	0	0	0	0	0	0	2	847.5	2	0	0	0
114604103002	1146041030	1146041	江苏省	0	0	1	66	4	1	1	1	1	#N/A	2	1	0	0	0	0	0	0	0	0	0	0	0	0	0	1	0	0	1	0	1	0	0	0		600	2	0	0	0
114604119003	1146041190	1146041	江苏省	0	0	1	55	0	0		3	1	#N/A	2	1	1	1	0	1	1	0	0	0	0	0	0	1	0	6	1	1	1	1	1	1	1	0	2	600	2	0	0	2
114604111001	1146041110	1146041	江苏省	0	0	1	63	3	1	1	2	1	20000	3		1	1	0	0	0		0	0		0	0	0	0	2	1	0	0	1	1	0	0	0		247.5	1	1	3	0
114604109002	1146041090	1146041	江苏省	0	0	2	63	3	1	1	2	0	0	2	0	0		0	0	0	0	0		1	0	0	0	0	1	0	0	0	0	0	0	1	0	2	1752	2	1	2	0
117489324002	1174893240	1174893	江苏省	0	0	2	55	0	0	1	2	1	#N/A	2	0	0	0	0	0	0	0	0	0	0	0	0	0	0	0	0	0	0	0	0	0	0	0	2	247.5	1	0	0	1
117489324001	1174893240	1174893	江苏省	0	0	1	55	0	0	1	3	1	8000	2	0	0	0	0	0	0	0	0	0	0	0	0	0	0	0	0	0	0	0	0	0	0	0	2	547.5	1	1	1	2
117489307002	1174893070	1174893	江苏省	0	0	1	65	4	1	2	1	1	50000	3		0	0	0		0	0	0	0	0	0	0	0		0	0	0	0	0	0	0	0	0		300	1	1	2	2
117489307001	1174893070	1174893	江苏省	0	0	2	63	3	1	2	2	0	#N/A		0	0	0	0	0	0		0	0	0	0	0	0	0	0	0	0	0	0	0	0	0	0	2	547.5	1	0	0	0
117489319001	1174893190	1174893	江苏省	0	0	2	55	0	0	2	2	1	#N/A	2	0	0		0	0	0	0	0	0	0	0	0	0	0	0	0	0	0	0	0	0	0	0	2	2232	2	0	0	0
117489301002	1174893010	1174893	江苏省	0	0	1	62	2	1	2	4	1	21666.7	2		0	0	0	0	0	1	1	0	0	0	0	0	0	2	1	0	1	0	1	0	0	0		594	1	1	1	2
117489301001	1174893010	1174893	江苏省	0	0	2	58	1	1	2	2	1	#N/A	2	0	0	0	0	0	0	0	0	0	0	0	0	0	0	0	0	0	0	0	0	0	0	0	2	300	1	0	0	0
117489309001	1174893090	1174893	江苏省	0	0	2	63	3	1	2	1	0	32666.7	3	0	0	0	0	0	0	0	0	0	1	0	0	0	0	1	0	0	0	0	0	0	1	0	2	2706	2	1	1	0
117489315002	1174893150	1174893	江苏省	0	0	1	63	3	1	2	1	1	0	1		0		0	0		0	0	0	0	0	0	0	0	0	0	0	0	0	0	0	0	0		3192	3	0	0	2
117489315001	1174893150	1174893	江苏省	0	0	2	61	2	1	2	1	1	#N/A		0	1		0	0	0	0		0	0	1	0	0	0	2	1	0	0	1	1	0	0	1	2	894	2	1	1	0
117489311001	1174893110	1174893	江苏省	0	0	2	54	0	0	2	2	0	10000	2	0	0	0	0	0	0	0	0	0	0	0	0	0	0	0	0	0	0	0	0	0	0	0	2	600	2	0	0	0
117489317001	1174893170	1174893	江苏省	0	0	2	63	3	1	2	1	0	0	2		0	0	0	0		0	0	0		0	0		0	0	0	0	0	0	0	0	0	0	2	3234	3	0	0	0
117489306002	1174893060	1174893	江苏省	0	0	1	60	2	1	1	3	0	#N/A		0	0	0	0	0	0	0	0	0	0	0	0		0	0	0	0	0	0	0	0	0	0		2167.5	2	0	0	2
117489308001	1174893080	1174893	江苏省	0	0	1	59	1	1	2	2	1	#N/A	2		0	0	0		0	0	0	1	0	0	0	0	1	2	1	0	0	0	0	1	0	0		1920	2	0	0	2
117489322002	1174893220	1174893	江苏省	0	0	2	60	2	1	2	1	1	0	2	0	0	0	0	0	0	0	0	0	0	0	0	0	0	0	0	0	0	0	0	0	0	0	2	1752	2	1	1	0
117489312001	1174893120	1174893	江苏省	0	0	2	54	0	0	2	1	1	0	1	0	0	0	0	0	0	0	0	0	0	0	0	0	0	0	0	0	0	0	0	0	0	0	2	594	1	1	1	0
117489226001	1174892260	1174892	江苏省	0	0	1	63	3	1	2	1	1	#N/A	2		0	0	0	0	0	0	0	0		0	0		0	0	0	0	0	0	0	0	0	0		2066	2	0	0	2
117489226002	1174892260	1174892	江苏省	0	0	2	63	3	1	2	1	1	0	1	0	1		1	1	0	0	0	0	0	0	0		1	4	1	1	0	1	1	1	0	0	2	1740	2	1	1	0
117489231002	1174892310	1174892	江苏省	0	0	1	62	2	1	2	2	1	0	2	0	0		0	0	0	0	0	0	0	0	0	0	0	0	0	0	0	0	0	0	0	0		960	2	1	1	1
117489231001	1174892310	1174892	江苏省	0	0	2	61	2	1	2	2	1	#N/A			0	0	0	0	0	0	0	0	0	0	0	0	0	0	0	0	0	0	0	0	0	0	2	0	1	1	1	0
117489209001	1174892090	1174892	江苏省	0	0	2	66	4	1	2	1	1	0	3	0	1	0	0	0	0	0	0	0	0	0	0		0	1	0	0	0	1	1	0	0	0	2	547.5	1	0	0	0
117489225001	1174892250	1174892	江苏省	0	0	2	62	3	1	2	1	0	25000	2	0	1	0	0	0	0	0	0	0	0	0	0	1	0	2	1	0	0	1	1	0	0	0	2	547.5	1	1	3	0
117489227002	1174892270	1174892	江苏省	0	0	2	63	3	1	2	1	1	#N/A	2	0	0	0	0	0	0	0	0	0		0	0	0	0	0	0	0	0	0	0	0	0	0	2	0	1	1	1	0
117489222002	1174892220	1174892	江苏省	0	0	2	57	1	1	2	2	0	0	2		0	0	0	0	0	0	0	0	0	0	0		0	0	0	0	0	0	0	0	0	0	2	547.5	1	1	2	0
117489214001	1174892140	1174892	江苏省	0	0	1	62	2	1	2	1	1	#N/A	1	0		0	0			0	0	0	0	0	0	0	0	0	0	0	0	0	0	0	0	0	1	327.5	1	1	2	0
117489214002	1174892140	1174892	江苏省	0	0	2	54	0	0	2	2	1	0	2	0	0	0	0	0	0	0	0	0	0	0	0	0	0	0	0	0	0	0	0	0	0	0	2	872	2	1	1	0
117489211002	1174892110	1174892	江苏省	0	0	2	61	2	1	2	1	1	78000	1	0		0	0	0	0	0	0	0	0	0	0	0	0	0	0	0	0	0	0	0	0	0	2	80	1	1	1	0
117489208002	1174892080	1174892	江苏省	0	0	2	61	2	1	2	1	1	#N/A	3	0	0		0	0	0	0	0	0	0	0	0		0	0	0	0	0	0	0	0	0	0		547.5	1	0	0	0
117489224002	1174892240	1174892	江苏省	0	0	2	64	4	1	2	1	1	55500	1		0	0	0	0	0	0	0	0	0	0	0		0	0	0	0	0	0	0	0	0	0	2	1207.5	2	1	1	2
117489219002	1174892190	1174892	江苏省	0	0	1	59	1	1	2	2	1	#N/A	2				0	0	0		0	0	0	0	0	0	0	0	0	0	0	0	0	0	0	0		1147.5	2	1	2	0
117489219001	1174892190	1174892	江苏省	0	0	2	58	1	1	2	2	1	36666.7	2	0	0	0	0	0	0	0	0	0	0	0	0	0	0	0	0	0	0	0	0	0	0	0		594	1	1	1	2
117489229002	1174892290	1174892	江苏省	0	0	2	65	4	1	2	1	1	35000	2	0	0	0	0	0	0		0	0	0	0	0		0	0	0	0	0	0	0	0	0	0	2	0	1	0	0	0
117489125002	1174891250	1174891	江苏省	0	0	1	62	3	1	2	1	1	0	2			0	0	0	0	0	0		0	0	0	0	0	0	0	0	0	0	0	0	0	0		967.5	2	0	0	2
117489109001	1174891090	1174891	江苏省	0	0	1	54	0	0	2	2	0	60000	1	0	0	0	0	0	0	0	0	0	0	0	0	0	0	0	0	0	0	0	0	0	0	0		966	2	1	4	2
117489124001	1174891240	1174891	江苏省	0	0	1	62	3	1	2	1	1	#N/A	1	0	0	0	0	0	0	0	0	0	0	0	0	0	0	0	0	0	0	0	0	0	0	0		2167.5	2	0	0	2
117489124002	1174891240	1174891	江苏省	0	0	2	60	2	1	2	1	1	0	1	0	0	0	0	0	0	0	1	0	1	1	0	0	0	3	1	0	1	0	1	0	1	1	2	1512	2	1	1	0
117489130002	1174891300	1174891	江苏省	0	0	1	62	3	1	2	2	1	7500	2			0	0	0	0	0	0	0	1	0	0	0	0	1	0	0	0	0	0	0	1	0		1392	2	1	1	0
117489130001	1174891300	1174891	江苏省	0	0	2	64	4	1	2	1	1	#N/A	2	0	0	0	0	0	0	1	0	0	0	0	0	0	0	1	0	0	1	0	1	0	0	0	2	2467.5	2	1	3	0
117489118001	1174891180	1174891	江苏省	0	0	2	64	3	1	2	1	0	0	3	0	0				0		0	0	0	0	0			0	0	0	0	0	0	0	0	0	2	247.5	1	1	1	0
117489126002	1174891260	1174891	江苏省	0	0	1	66	4	1	2	1	0	45000	2		0	0	0	0	0	0	0	0		0	0	0	0	0	0	0	0	0	0	0	0	0		300	1	0	0	2
117489115001	1174891150	1174891	江苏省	0	0	1	65	4	1	1	2	1	#N/A	2			0	0		0		1	0	0	0	0	0	0	1	0	0	1	0	1	0	0	0		247.5	1	1	2	0
117489101001	1174891010	1174891	江苏省	0	0	1	61	2	1	1	2	1	#N/A	2		1	0	0	0	0		0	0	0	0	0	0	0	1	0	0	0	1	1	0	0	0		247.5	1	1	1	2
117489101002	1174891010	1174891	江苏省	0	0	2	55	0	0	1	1	1	15316.7	2	0	0	0	0	0	0	0	0	0	0	0	0	0	0	0	0	0	0	0	0	0	0	0	2	0	1	0	0	0
117489119002	1174891190	1174891	江苏省	0	0	2	65	4	1	2	1	1	#N/A	2		0	0	0	0	0	0	0	0	0	0	0	0	0	0	0	0	0	0	0	0	0	0	2	547.5	1	1	1	0
112744230002	1127442300	1127442	江苏省	0	0	1	64	4	1	2	1	1	0	1	0	0	0	0	0	0	0	0	0	0	0	0	0	0	0	0	0	0	0	0	0	0	0		847.5	2	0	0	1
112744230001	1127442300	1127442	江苏省	0	0	2	61	2	1	2	1	1	#N/A	2	0	0	0	0	0	0	0	0			0	0	0	0	0	0	0	0	0	0	0	0	0	1	1314	2	0	0	0
112744207001	1127442070	1127442	江苏省	0	0	1	55	0	0	2	3	1	#N/A	1	0	0	0	0	0	0	0	0	0	0	0	0	0	0	0	0	0	0	0	0	0	0	0		594	1	1	1	2
112744209001	1127442090	1127442	江苏省	0	0	2	58	1	1	2	1	0	0	1	0	0	0	0	0	0	0	0	0	0	0	0	0	0	0	0	0	0	0	0	0	0	0	2	3234	3	1	2	0
112744210001	1127442100	1127442	江苏省	0	0	2	62	3	1	2	1	1	10000	1	1	0	0	0	0	0	0	0	0	0	0	0	0	0	1	0	0	1	0	1	0	0	0	2	66	1	0	0	0
112744208001	1127442080	1127442	江苏省	0	0	2	65	4	1	2	1	1	0	2	0	0	0	0	0	0	0	0	0	0	0	0	0	0	0	0	0	0	0	0	0	0	0	2	2754	2	1	2	0
112744229002	1127442290	1127442	江苏省	0	0	1	54	0	0	2	2	1	#N/A	1		0	0	0	0	0	0	0	0		0	0	0	0	0	0	0	0	0	0	0	0	0	1	247.5	1	0	0	2
112744212001	1127442120	1127442	江苏省	0	0	1	65	4	1	2	1	1	0	2	0	0	0	0	0	0	0	0	1		0	0	0	0	1	0	0	0	0	0	0	0	0		967.5	2	0	0	0
112744212002	1127442120	1127442	江苏省	0	0	2	65	4	1	2	2	1	#N/A	3	0	0	0	0		0	0	0	0		0	0		0	0	0	0	0	0	0	0	0	0		1207.5	2	0	0	0
112744224001	1127442240	1127442	江苏省	0	0	1	63	3	1	2	2	1	0	2	0	0		0	0	0	0	0	0	0	0	0	0	0	0	0	0	0	0	0	0	0	0		2167.5	2	0	0	2
112744224002	1127442240	1127442	江苏省	0	0	2	58	1	1	2	1	1	#N/A	1		0	0	0	0	0	0	0	0	0	0	0	0	0	0	0	0	0	0	0	0	0	0	2	894	2	0	0	0
112744202001	1127442020	1127442	江苏省	0	0	2	60	2	1	2	3	0	0	2	0	0	0	0	0	0	0	0			0	0	0	0	0	0	0	0	0	0	0	0	0	2	1512	2	0	0	0
112744211001	1127442110	1127442	江苏省	0	0	1	63	3	1	2	2	1	0	1		0	0	0	0	0	0	0	0	0	0	0	0	0	0	0	0	0	0	0	0	0	0		2880	2	0	0	2
112744219001	1127442190	1127442	江苏省	0	0	1	64	4	1	2	1	1	#N/A	2	0	0	0	0	0	0	0		0	0	0	0		0	0	0	0	0	0	0	0	0	0	2	2880	2	0	0	2
112744219002	1127442190	1127442	江苏省	0	0	2	55	0	0	2	2	1	17500	2			0	0	0	0	0	0	0		0	0	0	0	0	0	0	0	0	0	0	0	0	2	960	2	1	1	0
112744222002	1127442220	1127442	江苏省	0	0	1	66	4	1	2	1	1	0	2		0	0	0		0	0	0	0	0	0	0	0	0	0	0	0	0	0	0	0	0	0		2167.5	2	0	0	2
112744232001	1127442320	1127442	江苏省	0	0	1	64	4	1	2	1	1	#N/A	2	0	1	0	0	0	0	0	0	0	0	0	0	0	0	1	0	0	0	1	1	0	0	0		2232	2	0	0	0
112744232002	1127442320	1127442	江苏省	0	0	2	63	3	1	2	1	1	0	2				0	0	0	0	0	0	0	0	0	0	0	0	0	0	0	0	0	0	0	0	2	967.5	2	1	1	0
112744307001	1127443070	1127443	江苏省	0	0	1	61	2	1	2	2	1	#N/A	2		1	0	0		1	0	0	0		0	0		0	2	1	0	0	1	1	0	1	0		66	1	0	0	0
112744307002	1127443070	1127443	江苏省	0	0	2	63	3	1	2	1	1	0	2	0	0	0	0	0	0	0	0		0	0	0	0	0	0	0	0	0	0	0	0	0	0	2	594	1	0	0	0
112744314001	1127443140	1127443	江苏省	0	0	1	61	2	1	2	2	0	0	1	0	0	0	0	0	0	0	0	0	0	0	0	0	0	0	0	0	0	0	0	0	0	0		754	2	1	3	0
112744309001	1127443090	1127443	江苏省	0	0	1	65	4	1	2	1	1	0	2	0	0		0	0	0		0	0	0	0	0	0	0	0	0	0	0	0	0	0	0	0		1920	2	1	1	0
112744316002	1127443160	1127443	江苏省	0	0	2	63	3	1	2	1	1	0	2		0	0	0	0	0	0	0	0	0	0	0	0	0	0	0	0	0	0	0	0	0	0	2	1752	2	0	0	0
112744310002	1127443100	1127443	江苏省	0	0	2	61	2	1	1	2	0	5000	2	1	1	0	0	0	0	0	0	0	0	0	0	0	0	2	1	0	1	1	1	0	0	0	2	547.5	1	1	2	1
112744301001	1127443010	1127443	江苏省	0	0	1	61	2	1	1	1	1	#N/A	3	1	1	1	0		0	0	0	1	1	0	0		1	6	1	1	1	1	1	1	1	0		894	2	0	0	2
112744317002	1127443170	1127443	江苏省	0	0	1	60	2	1	2	2	1	0	2		0	0	0	0	0	0	0		0	0	0		0	0	0	0	0	0	0	0	0	0		2232	2	1	2	2
112744317001	1127443170	1127443	江苏省	0	0	2	55	0	0	2	1	1	#N/A		0	0	0	0	0	0	0	0	0	0	0	0	0	0	0	0	0	0	0	0	0	0	0	2	792	2	0	0	0
112744315002	1127443150	1127443	江苏省	0	0	2	65	4	1	2	1	1	0	1		0	0	0	0	0	0	0	0	0	0	0	0	0	0	0	0	0	0	0	0	0	0	2	366	1	0	0	0
112744306001	1127443060	1127443	江苏省	0	0	1	61	2	1	2	1	1	#N/A	2	0	0	0	0	0	0	0	0	0		0	0	0	0	0	0	0	0	0	0	0	0	0		1752	2	0	0	2
112744328001	1127443280	1127443	江苏省	0	0	2	63	3	1	2	1	1	13500	1	0	0	0	0	0	0	0	0	0	0	0	0	0	0	0	0	0	0	0	0	0	0	0	2	247.5	1	0	0	0
112744324001	1127443240	1127443	江苏省	0	0	1	64	4	1	2	1	1	#N/A	2	0		0	0	0	0	0	0	0	0	0	0	0	0	0	0	0	0	0	0	0	0	0		547.5	1	1	2	0
112744324002	1127443240	1127443	江苏省	0	0	2	64	4	1	2	1	1	50000	3	0	0	0	0	0	1	0	0	0	0	0	0		0	1	0	0	0	0	0	0	1	0	2	1314	2	1	1	0
112744302001	1127443020	1127443	江苏省	0	0	2	65	4	1	2	1	1	0	1	0	0	0	0	0	0	0	0	0	0	0	0	0	0	0	0	0	0	0	0	0	0	0	2	1092	2	0	0	0
112744117002	1127441170	1127441	江苏省	0	0	2	64	4	1	1	1	1	#N/A	3		0	1	0	0	0	0	0	0	0	0	0	0	0	1	0	0	0	1	1	0	0	0	2	2400	2	0	0	0
112744116002	1127441160	1127441	江苏省	0	0	2	63	3	1	1	2	1	0	2			0	0	0	0		0		0	0	0		0	0	0	0	0	0	0	0	0	0	2	594	1	1	1	0
112744130001	1127441300	1127441	江苏省	0	0	2	55	0	0	1	2	0	25000		0	0	0	0	0	0	0	0		1	0	0	0	0	1	0	0	0	0	0	0	1	0	2	547.5	1	1	3	0
112744137002	1127441370	1127441	江苏省	0	0	1	59	1	1	1	3	1	2000	2		0	0	1	0	0	0	0			0	0	1	0	2	1	0	0	0	0	0	0	0		547.5	1	1	3	2
112744120001	1127441200	1127441	江苏省	0	0	2	64	4	1	1	1	1	0	2	0	0	0	0	0	0	0	0	0	0	0	0	0	0	0	0	0	0	0	0	0	0	0	2	547.5	1	1	2	0
112744122002	1127441220	1127441	江苏省	0	0	2	56	0	0	1	3	1	0	2	0	0	0	0	0	1	0	0	0		0	0	0	0	1	0	0	0	0	0	0	1	0	2	967.5	2	1	2	2
112744122001	1127441220	1127441	江苏省	0	0	1	64	4	1	1	2	1	#N/A	1		1	0	0	0	0	0	0	0	0	0	0	0	0	1	0	0	0	1	1	0	0	0		746	2	1	3	2
112744131002	1127441310	1127441	江苏省	0	0	1	58	1	1	1	3	1	#N/A	2		0	0	0	0	0	0	0	0	0	0	0	0	0	0	0	0	0	0	0	0	0	0		247.5	1	1	3	2
112744109001	1127441090	1127441	江苏省	0	0	1	55	0	0	2	3	1	#N/A	2	0	0	0	0	0	1	0	0	0	0	0	0	0	0	1	0	0	0	0	0	0	1	0	2	594	1	1	1	1
112744103002	1127441030	1127441	江苏省	0	0	1	56	0	0	1	3	1	0	2		1		0	0	0		0	0	0	0	0		0	1	0	0	0	1	1	0	0	0	2	674	2	1	2	2
112744113001	1127441130	1127441	江苏省	0	0	2	62	3	1	1	2	1	5750	1	0	0	0	0	0	0	0	0	0	0	0	0	0	0	0	0	0	0	0	0	0	0	0	2	1314	2	1	2	2
112744101002	1127441010	1127441	江苏省	0	0	1	64	4	1	1	2	1	#N/A	2			0	0	0	0	0	0	0	0	0	0	0	0	0	0	0	0	0	0	0	0	0	2	2514	2	1	1	2
112744101001	1127441010	1127441	江苏省	0	0	2	61	2	1	1	1	1	0	1	0		0	0		0	1	0	0	0	0	0			1	0	0	1	0	1	0	0	0	2	247.5	1	1	2	0
112744110001	1127441100	1127441	江苏省	0	0	2	64	4	1	1	1	0	225	3				0	1	0	0	0	0		0	0			1	0	0	0	0	0	1	0	0	2	0	1	0	0	0
112744123001	1127441230	1127441	江苏省	0	0	1	55	0	0	1	2	1	#N/A	2	0	0	0	0	1	0	0	0	0	0	0	0	0	0	1	0	0	0	0	0	1	0	0	2	1147.5	2	0	0	2
112744132002	1127441320	1127441	江苏省	0	0	1	57	1	1	1	2	0	0	1	0	0	1	0	0	0	0	0	0	0	0	0	0	0	1	0	0	0	1	1	0	0	0		872	2	1	2	1
112744132001	1127441320	1127441	江苏省	0	0	2	56	0	0	1	2	0	#N/A	2		0	0	0	0	0	0	0	0		0	0	0	0	0	0	0	0	0	0	0	0	0	2	927.5	2	1	3	1
112744105001	1127441050	1127441	江苏省	0	0	2	54	0	0	1	2	1	0	2		0	0	0	0	0	0	0	0		0	0	0	0	0	0	0	0	0	0	0	0	0	2	247.5	1	0	0	0
116006209002	1160062090	1160062	江苏省	0	0	2	64	4	1	2	1	1	#N/A	3	1	0	0	0	0	0	0	0	0		0	0		0	1	0	0	1	0	1	0	0	0	2	1752	2	0	0	0
116006227002	1160062270	1160062	江苏省	0	0	2	63	3	1	2	2	1	0	2	0	0	0	0	0	0	0	0	0	0	0	0	0	0	0	0	0	0	0	0	0	0	0	2	247.5	1	1	1	0
116006227003	1160062270	1160062	江苏省	0	0	1	61	2	1		1	1	#N/A	2	0	0	0	0	0	0	0	0	0	1	0	0	0	0	1	0	0	0	0	0	0	1	0	1	2334	2	0	0	2
116006213001	1160062130	1160062	江苏省	0	0	2	54	0	0	2	1	0	0	3			0	0	0	0		1	0		0	0		0	1	0	0	1	0	1	0	0	0	2	594	1	1	1	0
116006203002	1160062030	1160062	江苏省	0	0	1	65	4	1	2	1	1	0	2	0	0	0	0	0	0	0	0	0	0	0	0	0	0	0	0	0	0	0	0	0	0	0		2167.5	2	1	2	2
116006219001	1160062190	1160062	江苏省	0	0	1	65	4	1	2	1	1	0	1		0	0	0	0	0		0	0		0	0		0	0	0	0	0	0	0	0	0	0		247.5	1	0	0	2
116006216002	1160062160	1160062	江苏省	0	0	2	58	1	1	2	1	1	#N/A	1	0	0	0	0	0	0	0	0	0	0	0	0		0	0	0	0	0	0	0	0	0	0	2	3127.5	3	1	2	0
116006214002	1160062140	1160062	江苏省	0	0	1	55	0	0	2	1	1	#N/A	2		0	0	0	0	0	0	0	0		0	0		0	0	0	0	0	0	0	0	0	0		2167.5	2	1	1	0
116006204002	1160062040	1160062	江苏省	0	0	2	54	0	0	2	1	1	0	3		0	0	0	0	0	0	0	0	1	0	0		0	1	0	0	0	0	0	0	1	0	2	2286	2	1	1	0
116006210001	1160062100	1160062	江苏省	0	0	1	66	4	1	2	1	1	#N/A	3		0	0	0	0	0	0	1	0		0	0		0	1	0	0	1	0	1	0	0	0	2	0	1	1	2	0
116006205001	1160062050	1160062	江苏省	0	0	1	55	0	0	2	2	1	#N/A	2	0	0	0	0	0	0	0	0	0	0		0		0	0	0	0	0	0	0	0	0	0	2	2887.5	2	1	1	2
116006222001	1160062220	1160062	江苏省	0	0	2	64	4	1	2	1	1	#N/A			1	0	0	0	0	0	0			0	0		0	1	0	0	0	1	1	0	0	0	2	247.5	1	1	1	0
116006212002	1160062120	1160062	江苏省	0	0	2	54	0	0	2	1	0	0	2	0	0	0	0	0	0	0	0	0	0	0	0	0	0	0	0	0	0	0	0	0	0	0	2	1494	2	0	0	0
116006306001	1160063060	1160063	江苏省	0	0	1	60	2	1	2	1	1	0	1	0	0	0	0	0	0	0	0	0	0	0	0	0	0	0	0	0	0	0	0	0	0	0		2647.5	2	0	0	2
116006306002	1160063060	1160063	江苏省	0	0	2	58	1	1	2	1	1	#N/A	2	0	0	0	0	0	0	0	0	0	0	0	0		0	0	0	0	0	0	0	0	0	0	2	3672	3	0	0	2
116006304002	1160063040	1160063	江苏省	0	0	1	60	2	1	2	1	1	0	3				0	0	0	0	0	0	0	0	0	0	0	0	0	0	0	0	0	0	0	0		960	2	0	0	0
116006304001	1160063040	1160063	江苏省	0	0	2	63	3	1	2	1	1	#N/A	2	0	0	0	0	0	0	0	0	0	0	0	0	0	0	0	0	0	0	0	0	0	0	0	2	0	1	0	0	0
116006322001	1160063220	1160063	江苏省	0	0	2	55	0	0	2	1	1	#N/A	3	1	0	0	0	0	0	0	0	0	1	0	0	0	0	2	1	0	1	0	1	0	1	0	2	0	1	0	0	0
116006318002	1160063180	1160063	江苏省	0	0	2	64	4	1	2	1	1	42000	3		0	0	0	0	0	0	0	0	0	0	0	0	0	0	0	0	0	0	0	0	0	0	2	247.5	1	1	1	0
116006301002	1160063010	1160063	江苏省	0	0	1	57	1	1	2	1	1	0	2	0	1	0	0	0	0	0	0	0	0	0	0		0	1	0	0	0	1	1	0	0	0		2514	2	1	1	0
116006301001	1160063010	1160063	江苏省	0	0	2	56	0	0	2	1	1	#N/A	3	0	0	0	0		0	0	0	0		0	0			0	0	0	0	0	0	0	0	0	2	0	1	1	1	0
116006308001	1160063080	1160063	江苏省	0	0	1	59	1	1	2	2	1	#N/A	3	0	0	0	0			0	0	0		0	0	0		0	0	0	0	0	0	0	0	0		1207.5	2	1	2	0
116006308002	1160063080	1160063	江苏省	0	0	2	58	1	1	2	1	1	0	2	0	0	0	0	0	0	0	0	0	0	0	0		0	0	0	0	0	0	0	0	0	0	2	0	1	0	0	0
116006309001	1160063090	1160063	江苏省	0	0	1	58	1	1	2	2	1	#N/A	2	0	0	0	0	0	0	0	0	0	1	0	0	0	0	1	0	0	0	0	0	0	1	0	2	3234	3	1	1	0
116006309002	1160063090	1160063	江苏省	0	0	2	57	1	1	2	2	1	5000	3	0	1		0	0	0		0	0	0	0	0	0	0	1	0	0	0	1	1	0	0	0	2	66	1	0	0	0
116006328001	1160063280	1160063	江苏省	0	0	2	64	4	1	2	1	1	#N/A	3	0	0	0	0	0	0	0	0	0		0	0		0	0	0	0	0	0	0	0	0	0	2	720	2	1	1	0
116006321002	1160063210	1160063	江苏省	0	0	2	60	2	1	2	1	0	0	2		1	0	0	0	0	0	0	0	0	0	0		0	1	0	0	0	1	1	0	0	0	2	594	1	1	1	0
116006319001	1160063190	1160063	江苏省	0	0	1	56	0	0	2	2	1	#N/A	3	0	0	0	0	0	0	1	0	0		0	0		0	1	0	0	1	0	1	0	0	0		2514	2	1	3	0
116006320002	1160063200	1160063	江苏省	0	0	2	61	2	1	2	1	1	16666.7	2			1	0	0	0		0			0	0		0	1	0	0	0	1	1	0	0	0	2	547.5	1	1	3	0
116006310002	1160063100	1160063	江苏省	0	0	1	60	2	1	2	3	1	0	2	0	0	0	0	0	0	0	0	0	0	0	0			0	0	0	0	0	0	0	0	0		2467.5	2	0	0	2
116006310001	1160063100	1160063	江苏省	0	0	2	58	1	1	2	1	1	#N/A	2	0	0	0	0	0	0	0	0	0	0	0	0		0	0	0	0	0	0	0	0	0	0	2	2814	2	1	1	0
116006106001	1160061060	1160061	江苏省	0	0	1	57	1	1	2	1	1	24000	1	0	0	0	0	0	0	0	0	0	1	0	0	0	0	1	0	0	0	0	0	0	1	0		2754	2	1	1	2
116006116001	1160061160	1160061	江苏省	0	0	1	65	4	1	2	2	1	#N/A	2	0	0	0	0	0	0	0	0	0		0	0	0	0	0	0	0	0	0	0	0	0	0		1567.5	2	1	1	0
116006116002	1160061160	1160061	江苏省	0	0	2	63	3	1	2	1	1	0	2			0	0	0	0	0	0	0	1	0	0		0	1	0	0	0	0	0	0	1	0	2	1752	2	1	2	0
116006115002	1160061150	1160061	江苏省	0	0	2	65	4	1	2	1	1	#N/A	3		0		0	1	0	0	0	0	0	0	0		0	1	0	0	0	0	0	1	0	0	2	594	1	1	2	0
116006103002	1160061030	1160061	江苏省	0	0	1	66	4	1	2	1	1	0	3	0	0	0	0		0	0	0	0		0	1		0	1	0	0	0	0	0	0	0	1		66	1	0	0	0
116006118001	1160061180	1160061	江苏省	0	0	1	66	4	1	2	2	1	#N/A	2	0	0	0	0		0	0	0	1		0	0		0	1	0	0	0	0	0	0	0	0		2754	2	0	0	0
116006118002	1160061180	1160061	江苏省	0	0	2	65	4	1	2	1	1	5000	3				0		0		0	1		1	0		0	2	1	0	0	0	0	0	0	1	2	0	1	0	0	0
116006113002	1160061130	1160061	江苏省	0	0	1	55	0	0	2	2	1	#N/A	1			0	0	0		0	0	0	0	0	0	0	0	0	0	0	0	0	0	0	0	0	2	927.5	2	0	0	0
116006113001	1160061130	1160061	江苏省	0	0	2	54	0	0	2	2	1	0	2	0		1	0	0	0	0	0	0	0	0	0		0	1	0	0	0	1	1	0	0	0	2	707.5	2	1	2	0
116006109002	1160061090	1160061	江苏省	0	0	1	56	0	0	1	3	0	#N/A	2	0	0	0	0	0	1	0	0	0	1	0	0	0	0	2	1	0	0	0	0	0	1	0	2	1687.5	2	1	1	2
116006110002	1160061100	1160061	江苏省	0	0	1	65	4	1	2	2	1	0	3	0	0	0	0		0	0	0	0		0	0		0	0	0	0	0	0	0	0	0	0	2	327.5	1	1	2	0
116006104002	1160061040	1160061	江苏省	0	0	1	63	3	1	1	2	1	#N/A	2	1	0	0	0	0		0	0	0	0	0	0	0	0	1	0	0	1	0	1	0	0	0	2	2167.5	2	0	0	0
116006104001	1160061040	1160061	江苏省	0	0	2	60	2	1	1	1	1	0	3	1	0	0	0	0	0	0	0	0	1	0	0		0	2	1	0	1	0	1	0	1	0	2	967.5	2	0	0	0
116006121002	1160061210	1160061	江苏省	0	0	1	57	1	1	2	2	1	0	2	0	0	0	0	0	0	0	0	1	0	0	0	0	0	1	0	0	0	0	0	0	0	0		1386	2	1	4	2
116006121001	1160061210	1160061	江苏省	0	0	2	55	0	0	2	2	1	#N/A		0	0	0	0	0	0	0	0	0	0	0	0	1	0	1	0	0	0	0	0	0	0	0		0	1	1	1	0
204028211001	2040282110	2040282	浙江省	0	0	1	62	3	1	1	3	1	0	2	0		0	0	0	0	1	0	0		0	0	0	0	1	0	0	1	0	1	0	0	0		327.5	1	0	0	2
204028211002	2040282110	2040282	浙江省	0	0	2	60	2	1	1	2	1	#N/A		0		1	0	1	0	0	0	0	0		0	0	1	3	1	0	0	1	1	1	0	0	2	247.5	1	0	0	0
204028202002	2040282020	2040282	浙江省	0	0	2	64	4	1	1	2	1	30000	2	0	0	0	0	0	0	0	0	0	0	0	0	0	0	0	0	0	0	0	0	0	0	0	2	247.5	1	1	3	0
204028225001	2040282250	2040282	浙江省	0	0	1	59	1	1	1	4	1	#N/A		0	0	0	0	0	0	0	0	0	0	0	0	0	0	0	0	0	0	0	0	0	0	0		547.5	1	1	1	0
204028213002	2040282130	2040282	浙江省	0	0	2	65	4	1	1	2	0	0	2	1	0	0		0	0	0	0	0		0	0	0	0	1	0	0	1	0	1	0	0	0	2	894	2	1	1	0
204028224001	2040282240	2040282	浙江省	0	0	1	63	3	1	1	2	1	#N/A	2		0	0	0	0	0	0	0	0	1	0	0	0	0	1	0	0	0	0	0	0	1	0	1	1147.5	2	1	3	2
204028216002	2040282160	2040282	浙江省	0	0	2	56	0	0	1	1	1	#N/A	2	0	0	0	0	1	0	0	0	0	0	0	0	0	0	1	0	0	0	0	0	1	0	0	2	0	1	1	3	2
204028212001	2040282120	2040282	浙江省	0	0	1	61	2	1	1	2	1	#N/A	2	0	0	0	0	0	0	0	0	0		0	0	0	0	0	0	0	0	0	0	0	0	0		0	1	1	1	2
204028212002	2040282120	2040282	浙江省	0	0	2	60	2	1	1	2	1	0	2	0		0	0	0	0	0	0	0	0	0	0	0	0	0	0	0	0	0	0	0	0	0	2	0	1	1	3	0
204028120002	2040281200	2040281	浙江省	0	0	1	64	3	1	1	4	1	#N/A	1	1		0	0	0	0	0		0	0	0	0	0	0	1	0	0	1	0	1	0	0	0	2	547.5	1	1	1	0
204028120001	2040281200	2040281	浙江省	0	0	2	63	3	1	1	4	1	0	1	0	0	0	0	0	0	0	0	0	0	0	0	0	0	0	0	0	0	0	0	0	0	0	2	1147.5	2	1	3	2
204028122001	2040281220	2040281	浙江省	0	0	1	64	3	1	1	2	1	#N/A	1		0	0	0	0	0	0	0	0	0	0	0	0	0	0	0	0	0	0	0	0	0	0		547.5	1	1	1	2
204028122002	2040281220	2040281	浙江省	0	0	2	64	4	1	1	3	1	6000	1		0	0	0	0	0	0	0	0	0	0	0	0	0	0	0	0	0	0	0	0	0	0	2	786	2	1	3	2
204028116002	2040281160	2040281	浙江省	0	0	1	56	0	0	1	2	1	#N/A	2	0	0	0	0	0	0	0	0	0	0	0	0	1	0	1	0	0	0	0	0	0	0	0		247.5	1	0	0	0
204028110002	2040281100	2040281	浙江省	0	0	1	59	1	1	1	3	1	40000	1	0		0	0	0	0	0	0	0	0	0	0	0	0	0	0	0	0	0	0	0	0	0		487.5	1	1	3	2
204028110001	2040281100	2040281	浙江省	0	0	2	54	0	0	1	2	1	#N/A	2	0	0	0	0	0		0	0	0	1	0	0	0	0	1	0	0	0	0	0	0	1	0	2	967.5	2	1	2	0
204028118001	2040281180	2040281	浙江省	0	0	2	66	4	1	1	2	1	0	2	0	0	0	0	1	0	0	0	0	0	0	0	0	1	2	1	0	0	0	0	1	0	0	2	894	2	1	5	1
202454138001	2024541380	2024541	浙江省	0	0	1	66	4	1	2	1	1	1000	3	1	1	0	0	1	0	0	1	0	0	0	0	0	0	4	1	1	1	1	1	1	0	0	2	847.5	2	0	0	2
202454128001	2024541280	2024541	浙江省	0	0	1	62	3	1	2	1	1	#N/A	1			0	0	0	0	0	0	0	0	0	0	0	0	0	0	0	0	0	0	0	0	0		600	2	1	1	0
202454130001	2024541300	2024541	浙江省	0	0	2	58	1	1	2	1	1	0	2		0	0	0		1	0		0		0	0			1	0	0	0	0	0	0	1	0	2	300	1	0	0	0
202454113002	2024541130	2024541	浙江省	0	0	1	66	4	1	2	1	1	0	2	1	0	0	0	0	0	0	0	0	0	0	0		0	1	0	0	1	0	1	0	0	0		960	2	0	0	2
202454113001	2024541130	2024541	浙江省	0	0	2	63	3	1	2	1	1	#N/A	3			1	0	0	0	0	0	0	0	0	0	0	0	1	0	0	0	1	1	0	0	0	2	247.5	1	0	0	0
202454137001	2024541370	2024541	浙江省	0	0	1	63	3	1	2	1	1	#N/A	2	1	0	0	0		0	0	0	0		0	0	0	0	1	0	0	1	0	1	0	0	0		1207.5	2	0	0	0
202454137002	2024541370	2024541	浙江省	0	0	2	62	3	1	2	1	1	0	2	0		0	0		0	0	0	0	0	0	0	0	0	0	0	0	0	0	0	0	0	0	2	1752	2	1	2	0
202454129001	2024541290	2024541	浙江省	0	0	1	55	0	0	2	1	1	0	1	0	0	0	0	0	0	0	0	0	0	0	0	0	0	0	0	0	0	0	0	0	0	0		2887.5	2	1	1	2
202454112002	2024541120	2024541	浙江省	0	0	2	61	2	1	2	1	1	#N/A	1	1	0	0	0	0	0	0	0	0	0	0	0	0	0	1	0	0	1	0	1	0	0	0	2	2286	2	1	1	2
202454110001	2024541100	2024541	浙江省	0	0	1	62	3	1	2	1	1	0	2		0	0	0	0		0	1	0		0	0	0	0	1	0	0	1	0	1	0	0	0		1314	2	1	2	2
202454120001	2024541200	2024541	浙江省	0	0	2	58	1	1	2	3	1	#N/A	2		0	0	0	0	0	0	0		0	0	0	0	0	0	0	0	0	0	0	0	0	0	2	792	2	0	0	0
202454121001	2024541210	2024541	浙江省	0	0	1	55	0	0	2	2	1	0	2	0	0		0	0	0	0	0	0	0	0	0	0	0	0	0	0	0	0	0	0	0	0		247.5	1	0	0	2
202454121002	2024541210	2024541	浙江省	0	0	2	54	0	0	2	3	1	#N/A	2	0	1	0	0	0	0	0	0	0	1	0	0	0	0	2	1	0	0	1	1	0	1	0	2	1147.5	2	1	2	2
202454106002	2024541060	2024541	浙江省	0	0	1	60	2	1	2	2	1	0	1		0	0	0	0	0	0	0	0	0	0	0	0	0	0	0	0	0	0	0	0	0	0		1314	2	1	2	2
202454106001	2024541060	2024541	浙江省	0	0	2	58	1	1	2	1	1	#N/A	1	0	0	0	0	0	0	0	0	0	0	0	0	0	0	0	0	0	0	0	0	0	0	0	2	1092	2	0	0	0
202454127001	2024541270	2024541	浙江省	0	0	2	62	3	1	2	1	0	0	2		0	0	0	0		0	0	0		0	0	0	0	0	0	0	0	0	0	0	0	0	2	1207.5	2	1	1	0
202454132001	2024541320	2024541	浙江省	0	0	2	55	0	0	2	1	0	5000	1		0	1	0	0	0	0	0	0	0	0	0	1	0	2	1	0	0	1	1	0	0	0	2	2467.5	2	0	0	0
202454313002	2024543130	2024543	浙江省	0	0	2	64	3	1	2	1	1	0	2	0	0	0	0	0	0	0	0	0	0	0	0	0	0	0	0	0	0	0	0	0	0	0	2	960	2	0	0	0
202454316002	2024543160	2024543	浙江省	0	0	2	58	1	1	2	2	1	#N/A	1	0		0	0	0	0	0	0	0		0	0	0	0	0	0	0	0	0	0	0	0	0	2	674	2	0	0	0
202454321001	2024543210	2024543	浙江省	0	0	2	63	3	1	2	1	1	#N/A	1	0	0	0	0	0	0	0	0	0	0	0	0	0	0	0	0	0	0	0	0	0	0	0	2	547.5	1	1	1	0
202454318001	2024543180	2024543	浙江省	0	0	1	65	4	1	2	1	1	7500	1				0	0	0	0	0	0	0	0	0	0	0	0	0	0	0	0	0	0	0	0		960	2	0	0	0
202454318002	2024543180	2024543	浙江省	0	0	2	61	2	1	2	1	1	#N/A	2		1	1	0	0	0	0	0	0	0	0	0		0	2	1	0	0	1	1	0	0	0	2	967.5	2	0	0	0
202454325002	2024543250	2024543	浙江省	0	0	1	64	3	1	2	1	1	#N/A	2	0	0		0	0	0	1	0	0	0	0	0	0	0	1	0	0	1	0	1	0	0	0		1986	2	0	0	2
202454325001	2024543250	2024543	浙江省	0	0	2	60	2	1	2	2	1	0	2		0	0	0	0	0	0	0	0	0	0	0	0	0	0	0	0	0	0	0	0	0	0	2	967.5	2	0	0	0
202454311002	2024543110	2024543	浙江省	0	0	2	58	1	1	2	1	1	#N/A	2		0	0	0	0	0		0	0	0	0	0	0	0	0	0	0	0	0	0	0	0	0	2	2467.5	2	1	2	0
202454311003	2024543110	2024543	浙江省	0	0	1	62	3	1	2	2	1	0	2		0		0	0		0	0	0	0		0		1	1	0	0	0	0	0	1	0	0		1207.5	2	1	2	0
202454312001	2024543120	2024543	浙江省	0	0	2	54	0	0	2	1	0	0	2		0	0	0	0	0	0	0	0		0	0	0	0	0	0	0	0	0	0	0	0	0	2	594	1	1	2	0
202454329002	2024543290	2024543	浙江省	0	0	1	64	4	1	2	1	1	#N/A	1	0	0	0	0	0	0	0	0	0	0	0	0	0	0	0	0	0	0	0	0	0	0	0		66	1	0	0	0
202454329001	2024543290	2024543	浙江省	0	0	2	60	2	1	2	3	1	0	1	0	0	0	0	0	0	0	0	0	0	0	0	0	0	0	0	0	0	0	0	0	0	0	2	547.5	1	1	2	0
202454315002	2024543150	2024543	浙江省	0	0	1	55	0	0	2	3	1	#N/A	1		1	0	0	0	0	0	0	0		0	0	0	0	1	0	0	0	1	1	0	0	0	2	460	1	1	2	0
202454327002	2024543270	2024543	浙江省	0	0	1	54	0	0	2	1	1	#N/A	1	0	0	0	0	0	0	0	0	0	0	0	0	0	0	0	0	0	0	0	0	0	0	0	2	1920	2	1	2	2
202454224002	2024542240	2024542	浙江省	0	0	1	54	0	0	2	2	1	10000	1	0	0		0	0	0	0	0	0	0	0	0	0	0	0	0	0	0	0	0	0	0	0		547.5	1	1	1	1
202454218001	2024542180	2024542	浙江省	0	0	1	55	0	0	2	1	1	#N/A	2	0	0	0	0	0	0	0	0	0	0	0	0	0	0	0	0	0	0	0	0	0	0	0	1	2167.5	2	0	0	2
202454218002	2024542180	2024542	浙江省	0	0	2	55	0	0	2	3	1	0	2	0	0	0	0	0	0	0	0	0	0	0	0	0	0	0	0	0	0	0	0	0	0	0	2	2407.5	2	1	2	2
202454210001	2024542100	2024542	浙江省	0	0	1	63	3	1	2	1	1	0	2	0	0	0	0	0	0	1	0	0	0	0	0		0	1	0	0	1	0	1	0	0	0		720	2	1	1	2
202454210002	2024542100	2024542	浙江省	0	0	2	64	3	1	2	1	1	#N/A	3	1	0	0	0	1	0		0	0			1		0	3	1	0	1	0	1	1	0	1		300	1	0	0	2
202454212002	2024542120	2024542	浙江省	0	0	1	62	2	1	2	1	1	5666.67	2	0	0	0	0	0	0	0	0	0	0	0	0	0	0	0	0	0	0	0	0	0	0	0	2	2640	2	0	0	2
202454212001	2024542120	2024542	浙江省	0	0	2	58	1	1	2	1	1	#N/A	3				0	0	0	0	0	1		0	0	1	0	2	1	0	0	0	0	0	0	0	2	547.5	1	0	0	0
202454203002	2024542030	2024542	浙江省	0	0	1	62	3	1	2	1	1	0	2				0	0	0	0	0	0		0	0	0	0	0	0	0	0	0	0	0	0	0		247.5	1	0	0	2
202454203001	2024542030	2024542	浙江省	0	0	2	61	2	1	2	3	1	#N/A	2	1	0	0	0	0		0	0	0		0	0	0	0	1	0	0	1	0	1	0	0	0	2	600	2	1	1	0
202454216001	2024542160	2024542	浙江省	0	0	2	63	3	1	2	1	0	31250	2	0	0	0	0	0	0	0	0	0		0	0		0	0	0	0	0	0	0	0	0	0	2	300	1	0	0	0
202454205002	2024542050	2024542	浙江省	0	0	2	61	2	1	2	1	1	#N/A	2	0	0	0	0	0	0	0	0	0	0		0	0	0	0	0	0	0	0	0	0	0	0	2	960	2	0	0	0
202454205001	2024542050	2024542	浙江省	0	0	1	62	2	1	2	1	1	0	2	0	0	0	0		0	0	0	0		0	0	0		0	0	0	0	0	0	0	0	0		2226	2	1	1	2
202454219001	2024542190	2024542	浙江省	0	0	1	64	4	1	2	1	1	#N/A	1	0	0	0	0	0	0	0	0	0	0	0	0		0	0	0	0	0	0	0	0	0	0		547.5	1	0	0	0
202454219002	2024542190	2024542	浙江省	0	0	2	61	2	1	2	1	1	12000	1	0		0	0		0		0	0	0	0	0	0	0	0	0	0	0	0	0	0	0	0	2	594	1	1	2	2
202454208002	2024542080	2024542	浙江省	0	0	1	58	1	1	1	2	1	12750	2	0		1	0	0	0	0	0			0	0		0	1	0	0	0	1	1	0	0	0		247.5	1	1	2	0
202454209002	2024542090	2024542	浙江省	0	0	2	63	3	1	2	1	1	15000	1		0	0	0	0	0	0	0	0	0	0	0	0	0	0	0	0	0	0	0	0	0	0	2	967.5	2	0	0	0
202454213002	2024542130	2024542	浙江省	0	0	1	65	4	1	2	1	1	7466.67	2	0	0	0	0	0	0	0	0	0	0	0	0		0	0	0	0	0	0	0	0	0	0		2514	2	0	0	2
202454213001	2024542130	2024542	浙江省	0	0	2	62	3	1	2	1	1	#N/A	3	0	0	0	0	0	0	0	0	0	0		0		0	0	0	0	0	0	0	0	0	0	2	2000	2	1	1	2
202454211002	2024542110	2024542	浙江省	0	0	1	59	1	1	2	1	1	0	2	0		0	0	0		0	0	0	0	0	0	0	0	0	0	0	0	0	0	0	0	0		547.5	1	1	2	2
202454211001	2024542110	2024542	浙江省	0	0	2	55	0	0	2	1	1	#N/A	2	0	0	0	0	0	0	0	0	0	0	0	0		0	0	0	0	0	0	0	0	0	0	2	1207.5	2	1	2	0
202454223002	2024542230	2024542	浙江省	0	0	1	60	2	1	2	1	1	0	3		1	0	1	0	0	0	0	0	0	0	0	0	0	2	1	0	0	1	1	0	0	0		1626	2	1	1	2
202454226001	2024542260	2024542	浙江省	0	0	2	63	3	1	2	1	1	0	1		0	0	0	0	0	0	0	0	0	0	0	0	0	0	0	0	0	0	0	0	0	0	2	967.5	2	1	2	0
202454214002	2024542140	2024542	浙江省	0	0	1	55	0	0	2	2	1	#N/A	1	0	0	0	0	0	0	0	0	0	0	0	0	0	0	0	0	0	0	0	0	0	0	0	2	834	2	1	2	2
202454214001	2024542140	2024542	浙江省	0	0	2	55	0	0	2	1	1	0	3	0	0	0	0	0	0	0	0	0	0	0	0	0	0	0	0	0	0	0	0	0	0	0	2	247.5	1	1	2	2
202454215001	2024542150	2024542	浙江省	0	0	1	63	3	1	1	3	1	#N/A	2	0	0	0	0	0	0	0	0	0	0	0	0	0	0	0	0	0	0	0	0	0	0	0		1440	2	1	2	2
202454215002	2024542150	2024542	浙江省	0	0	2	62	3	1	1	1	1	0	1	1		0	0	0	0	0	0	0	0	0	0		0	1	0	0	1	0	1	0	0	0	2	247.5	1	1	1	0
205304326002	2053043260	2053043	浙江省	0	0	1	61	2	1	1	2	1	40000	2	0	0		0	0	0	0	0	0		0	0		0	0	0	0	0	0	0	0	0	0		146	1	1	1	0
205304326001	2053043260	2053043	浙江省	0	0	2	56	0	0	1	1	1	#N/A	3		1		0	0	0		0	0	0	1	0	0	0	2	1	0	0	1	1	0	0	1	2	300	1	0	0	0
205304321002	2053043210	2053043	浙江省	0	0	1	63	3	1	1	1	1	4000	2		0	0	0	0	0	0	0	0	0	0	0	0	0	0	0	0	0	0	0	0	0	0		0	1	0	0	0
205304321001	2053043210	2053043	浙江省	0	0	2	63	3	1	1	1	1	#N/A	3	0	0	0	0	0	0	0	0	0	0	0	0		0	0	0	0	0	0	0	0	0	0	2	366	1	0	0	0
205304302003	2053043020	2053043	浙江省	0	0	1	60	2	1	1	2	1	0	2		0		0	0	0	0	0	0	0	0	0	1	0	1	0	0	0	0	0	0	0	0		0	1	1	3	2
205304318001	2053043180	2053043	浙江省	0	0	1	55	0	0	1	3	1	25000	2				0	0	0		0	0	1	0	0	0	0	1	0	0	0	0	0	0	1	0		247.5	1	1	6	2
205304309001	2053043090	2053043	浙江省	0	0	1	58	1	1	1	1	0	14000	2	0	0	0	0	0	0	0	0	0	0	0	0	0	0	0	0	0	0	0	0	0	0	0		66	1	0	0	2
205304308002	2053043080	2053043	浙江省	0	0	1	61	2	1	1	3	1	18000	1	0	0	0	0	0	0	0	0	0		0	0	0	0	0	0	0	0	0	0	0	0	0		967.5	2	1	2	2
205304308001	2053043080	2053043	浙江省	0	0	2	54	0	0	1	2	1	#N/A	2		0	0	0	0	0	0	0	0	0	0	0	0	0	0	0	0	0	0	0	0	0	0	2	547.5	1	1	3	0
205304312002	2053043120	2053043	浙江省	0	0	1	55	0	0	1	2	1	#N/A	1	0	0	0	0	0	0	0	0	0	0	0	0	0	0	0	0	0	0	0	0	0	0	0		1147.5	2	1	7	2
205304312001	2053043120	2053043	浙江省	0	0	2	54	0	0	1	2	1	0	1	1	0	0	0	0	0	0	0	0	0	0	0	0	0	1	0	0	1	0	1	0	0	0	2	547.5	1	1	4	1
205304306002	2053043060	2053043	浙江省	0	0	2	54	0	0	1	2	1	#N/A	2	0	1	0	0	0	0	0	0	0	0	0	0	0	0	1	0	0	0	1	1	0	0	0	2	900	2	1	1	0
205304103002	2053041030	2053041	浙江省	0	0	1	61	2	1	2	2	1	#N/A	2	1	0	0	0	0	0	0		0	0	0	0	0	0	1	0	0	1	0	1	0	0	0		674	2	1	3	2
205304108001	2053041080	2053041	浙江省	0	0	2	57	1	1	1	1	1	0	1	0	0	0	0	0	0	0	0	0	0	0	0	0	0	0	0	0	0	0	0	0	0	0	2	300	1	0	0	0
205304104002	2053041040	2053041	浙江省	0	0	2	64	4	1	1	1	1	28000	2	0		0	0	0	1	0	0	0		0	0	0	0	1	0	0	0	0	0	0	1	0	2	720	2	1	1	0
205304209001	2053042090	2053042	浙江省	0	0	1	65	4	1	1	1	0	35000	2	1	0	0	0	0	0	0	0	0	0	0	0	0	0	1	0	0	1	0	1	0	0	0		327.5	1	1	2	2
205304201001	2053042010	2053042	浙江省	0	0	2	58	1	1	1	2	1	#N/A	2		0		0		0		0	0	0	0	0	0	0	0	0	0	0	0	0	0	0	0	2	1752	2	1	3	0
205304201002	2053042010	2053042	浙江省	0	0	1	61	2	1	1	2	1	1666.67	2	0	0	0	0	0		0	0	0	0	0	0	0	0	0	0	0	0	0	0	0	0	0		960	2	1	2	2
205304225001	2053042250	2053042	浙江省	0	0	2	62	3	1	2	1	1	33000	2	0	0	0	0	0	0	0	0	0	0	0	0	0	0	0	0	0	0	0	0	0	0	0	2	1752	2	1	1	0
205304225002	2053042250	2053042	浙江省	0	0	1	66	4	1	1	1	1	#N/A	2	0	0	0	0	0	0	0	0	0		0	0		0	0	0	0	0	0	0	0	0	0		1147.5	2	1	1	0
205304215001	2053042150	2053042	浙江省	0	0	2	63	3	1	2	1	1	#N/A	3		0	0	0	0	0	1	0	0	0	0	0	0	0	1	0	0	1	0	1	0	0	0	2	66	1	0	0	0
205304205001	2053042050	2053042	浙江省	0	0	1	64	3	1	1	1	0	0	1	0	0	0	0	0	0	0	0	0	0	0	0	0	0	0	0	0	0	0	0	0	0	0		0	1	0	0	2
205304218001	2053042180	2053042	浙江省	0	0	2	63	3	1	1	1	0	6000	2	0	0	0		0	0	0	0	0	0	0	0	0	0	0	0	0	0	0	0	0	0	0	2	247.5	1	1	1	0
205304206002	2053042060	2053042	浙江省	0	0	1	63	3	1	1	1	1	#N/A	2	0	0	0	0	1	0	0	0	0	1	0	0	0	0	2	1	0	0	0	0	1	1	0		247.5	1	0	0	2
205304206001	2053042060	2053042	浙江省	0	0	2	61	2	1	1	1	1	0	2	0	0	0	0	1	0	0	0	0	0	0	0	0	0	1	0	0	0	0	0	1	0	0	2	1207.5	2	0	0	0
200104304002	2001043040	2001043	浙江省	0	0	2	54	0	0	2	1	0	0	1	0	0	0	0	0	0	0	0	0	0	0	0		0	0	0	0	0	0	0	0	0	0	2	0	1	0	0	0
200104326002	2001043260	2001043	浙江省	0	0	2	64	3	1	2	1	1	#N/A	3		0	0	0	0	0	0	0	0	0	0	0		0	0	0	0	0	0	0	0	0	0	2	247.5	1	0	0	0
200104316002	2001043160	2001043	浙江省	0	0	1	59	1	1	2	1	1	#N/A	2	0	0	0	0		0	0	0	0	1	0	0	0	0	1	0	0	0	0	0	0	1	0		594	1	0	0	0
200104313002	2001043130	2001043	浙江省	0	0	2	55	0	0	2	2	1	0	2	0	0	0	0	0	1	0	0	0	0	0	0	0	0	1	0	0	0	0	0	0	1	0	2	3672	3	0	0	0
200104305002	2001043050	2001043	浙江省	0	0	1	60	2	1	2	1	1	#N/A	2		0	0	0	0	0	0	0	0	0	0	0	0	0	0	0	0	0	0	0	0	0	0	2	2640	2	0	0	2
200104305001	2001043050	2001043	浙江省	0	0	2	55	0	0	2	2	1	0	2	0	0	0	0		0	0	0	0	0	0	0		0	0	0	0	0	0	0	0	0	0	2	547.5	1	1	1	0
200104317002	2001043170	2001043	浙江省	0	0	2	55	0	0	2	1	1	0	1	1	0	0	0	0	0	0	0	0	0	0	0		0	1	0	0	1	0	1	0	0	0	2	594	1	1	1	0
200104314002	2001043140	2001043	浙江省	0	0	1	63	3	1	2	1	1	0	1			0	0	0		0	0		0	0	0	0	0	0	0	0	0	0	0	0	0	0	2	600	2	0	0	2
200104314001	2001043140	2001043	浙江省	0	0	2	63	3	1	2	1	1	#N/A	2	0	0	0	0	0	0	0	0	0			0	0	0	0	0	0	0	0	0	0	0	0	2	2220	2	1	1	0
200104302002	2001043020	2001043	浙江省	0	0	2	55	0	0	2	1	1	0	2	0	0	0	0	0	0	0	0	0	0	0	0	0	0	0	0	0	0	0	0	0	0	0	2	2640	2	1	1	0
200104323001	2001043230	2001043	浙江省	0	0	2	54	0	0	2	1	1	0	2	1	0	0	0		0	0	0	0	0	0	0	0	0	1	0	0	1	0	1	0	0	0	2	674	2	0	0	0
200104308002	2001043080	2001043	浙江省	0	0	1	63	3	1	2	1	1	0	1		0	0	0	0	0	0	0	0	0	0	0	0	0	0	0	0	0	0	0	0	0	0		3127.5	3	0	0	2
200104308001	2001043080	2001043	浙江省	0	0	2	62	3	1	2	1	1	#N/A	1	0	0	0	0	0	0	0	0	0	0	0	0		0	0	0	0	0	0	0	0	0	0	2	547.5	1	0	0	0
200104125001	2001041250	2001041	浙江省	0	0	1	56	0	0	1	3	1	#N/A		0	0	0	0	0	0	0	0		0	0	0		0	0	0	0	0	0	0	0	0	0	2	547.5	1	1	3	2
200104113001	2001041130	2001041	浙江省	0	0	1	64	3	1	1	1	1	0	1	0	0	0	0	0	0	0	0	0	0	0	0	0	0	0	0	0	0	0	0	0	0	0		247.5	1	1	3	2
200104113002	2001041130	2001041	浙江省	0	0	2	64	4	1	1	1	1	#N/A	2	0	0	0	0	0	0	0	0	0	0	0	0	0	0	0	0	0	0	0	0	0	0	0	2	247.5	1	1	4	2
200104114002	2001041140	2001041	浙江省	0	0	1	57	1	1	1	3	1	0	3	1	0	0	0	0	0	0	0	0	0	0	0	0	0	1	0	0	1	0	1	0	0	0		0	1	1	3	2
200104121001	2001041210	2001041	浙江省	0	0	1	54	0	0	1	4	1	0	2	0		0	0	0	0	0	0		0	0	0	0	0	0	0	0	0	0	0	0	0	0	2	666	2	1	4	2
200104112002	2001041120	2001041	浙江省	0	0	2	54	0	0	1	4	1	5000	1	0		0	0	0	0	0	0	0		0	0		0	0	0	0	0	0	0	0	0	0	2	300	1	1	4	1
200104106001	2001041060	2001041	浙江省	0	0	1	60	2	1	1	2	1	0	2			0	0	0	0	0		0	0	0	0	0	0	0	0	0	0	0	0	0	0	0		247.5	1	1	2	2
200104106002	2001041060	2001041	浙江省	0	0	2	58	1	1	1	3	1	#N/A	2			0	0	0	0	0	0	0	0	0	0	0	0	0	0	0	0	0	0	0	0	0	2	66	1	1	1	0
200104208003	2001042080	2001042	浙江省	0	0	2	65	4	1	1	1	1	0	1	0	0	0	0	0	0	0	0	0	0	0	0	0	0	0	0	0	0	0	0	0	0	0	2	1147.5	2	1	1	0
200104219001	2001042190	2001042	浙江省	0	0	1	55	0	0	1	3	1	25000	1	0	0	0	0	0	0	0	0	0	0	0	0	1	0	1	0	0	0	0	0	0	0	0	1	247.5	1	1	1	0
200104221002	2001042210	2001042	浙江省	0	0	1	62	3	1	1	3	1	0	2	1	0		0	0	0	0	0	0	0	0	0	0	0	1	0	0	1	0	1	0	0	0	1	1147.5	2	1	2	0
200104213002	2001042130	2001042	浙江省	0	0	1	61	2	1	1	2	1	40000	2	0	1		0	0	0	0	0	0		0	0	0	0	1	0	0	0	1	1	0	0	0		1092	2	1	1	2
200104217002	2001042170	2001042	浙江省	0	0	2	61	2	1	1	3	1	6000	1	0	0	0	0	0	0	0	0	0		1	0	0	0	1	0	0	0	0	0	0	0	1	2	66	1	1	3	0
200104217001	2001042170	2001042	浙江省	0	0	1	60	2	1	1	4	1	#N/A	1	0	0	0	0	0	0		0	0		0	0	0	0	0	0	0	0	0	0	0	0	0		146	1	1	2	0
200104229001	2001042290	2001042	浙江省	0	0	1	55	0	0	1	1	0	0	1	0	0	0	0	0	0	0	0	0		0	0	0	0	0	0	0	0	0	0	0	0	0		2167.5	2	1	1	2
200104206002	2001042060	2001042	浙江省	0	0	2	61	2	1	1	3	1	24000	2	0	0	0	0		0	0	0	0	0	0	0		0	0	0	0	0	0	0	0	0	0	2	300	1	1	1	0
200104212001	2001042120	2001042	浙江省	0	0	1	56	0	0	1	4	1	10000	1	0	0	0	0	0	0	0	0	0	0	0	0	0	0	0	0	0	0	0	0	0	0	0		247.5	1	1	7	2
200104225001	2001042250	2001042	浙江省	0	0	2	55	0	0	1	3	0	0	3		1	0	0	0	0	0	0	0		1	0	0	0	2	1	0	0	1	1	0	0	1	2	547.5	1	1	2	0
200104203001	2001042030	2001042	浙江省	0	0	2	62	3	1	1	2	1	#N/A	2	0	1	0	0	0	0	0	0	0	1	0	0	0	0	2	1	0	0	1	1	0	1	0	2	1314	2	1	3	2
200104209002	2001042090	2001042	浙江省	0	0	1	63	3	1	1	4	1	0	3	0	0		0	0	0	0	0	0	0	0		0	0	0	0	0	0	0	0	0	0	0		327.5	1	1	1	1
200104209001	2001042090	2001042	浙江省	0	0	2	62	2	1	1	3	1	#N/A	2	0	0	0	0	0	0	0	0	0		0	0	0	0	0	0	0	0	0	0	0	0	0	2	594	1	1	4	0
200104201003	2001042010	2001042	浙江省	0	0	2	55	0	0	1	1	1	#N/A		0	0	0	0	0	0	0	0	0	0	0	0	0	0	0	0	0	0	0	0	0	0	0	2	1147.5	2	1	3	2
207428136002	2074281360	2074281	浙江省	0	0	1	62	3	1	2	1	1	#N/A		0	0	0	0	0	0	0	0	0	0	0	0	0	0	0	0	0	0	0	0	0	0	0	1	2467.5	2	1	1	2
207428123001	2074281230	2074281	浙江省	0	0	1	64	4	1	2	1	1	#N/A	1	0	0	0	0	0	0	0	0	0	0	0	0	0	0	0	0	0	0	0	0	0	0	0	2	247.5	1	0	0	2
207428125001	2074281250	2074281	浙江省	0	0	1	55	0	0	1	1	0	#N/A	2	0	0	0	0		0	0	0	0	0	0	0	0		0	0	0	0	0	0	0	0	0	2	674	2	0	0	2
207428106001	2074281060	2074281	浙江省	0	0	1	64	4	1	2	2	1	#N/A	2	0	0	0	0	0	0	0	0	0	0	0	0	0	0	0	0	0	0	0	0	0	0	0	2	66	1	1	2	0
207428106002	2074281060	2074281	浙江省	0	0	2	63	3	1	2	1	1	9000	3	0	0		0	0	0		0	0		0	0		0	0	0	0	0	0	0	0	0	0	1	1207.5	2	0	0	0
207428137002	2074281370	2074281	浙江省	0	0	2	66	4	1	2	1	1	#N/A	2		1	0	0	0	0	0	0	0	0	0	0	0	0	1	0	0	0	1	1	0	0	0	2	80	1	0	0	0
207428134002	2074281340	2074281	浙江省	0	0	1	65	4	1	2	2	1	#N/A			0	0	0	0	0	0	0	0	0	0	0	1	0	1	0	0	0	0	0	0	0	0		894	2	1	1	2
207428132001	2074281320	2074281	浙江省	0	0	2	54	0	0	2	1	1	36000	1	0	0	0	0	0	0	0	0	0	0	0	0	0	0	0	0	0	0	0	0	0	0	0	2	247.5	1	1	2	0
207428121001	2074281210	2074281	浙江省	0	0	1	64	3	1	2	1	1	0	3				0	0	0	0	0		0	0	0	0	0	0	0	0	0	0	0	0	0	0	2	1440	2	1	1	0
207428121002	2074281210	2074281	浙江省	0	0	2	60	2	1	2	3	1	#N/A	3	0		0	0	0	1	0	0	0		0	0		0	1	0	0	0	0	0	0	1	0	2	66	1	0	0	0
207428129002	2074281290	2074281	浙江省	0	0	1	61	2	1	2	2	1	#N/A	1	0	0	0	0	0	0	0	0	0	0	0	0	0	0	0	0	0	0	0	0	0	0	0		1440	2	0	0	2
207428129001	2074281290	2074281	浙江省	0	0	2	56	0	0	2	1	1	0	3	0	0	0	0	0	0	0	0	0	0	0	0	0	0	0	0	0	0	0	0	0	0	0	2	792	2	0	0	0
207428116002	2074281160	2074281	浙江省	0	0	1	61	2	1	2	1	1	#N/A		0	0	0	0	1	0	0	0	0		0	0	0	0	1	0	0	0	0	0	1	0	0		1687.5	2	1	2	2
207428116001	2074281160	2074281	浙江省	0	0	2	61	2	1	2	1	1	0	1	0	0	0	0	0	0	0	0	0	0	0	0	0	0	0	0	0	0	0	0	0	0	0	2	66	1	1	2	0
207428126001	2074281260	2074281	浙江省	0	0	1	55	0	0	2	1	1	#N/A	2	0	0	0	0	0	0	0	0	0	0	0	0	0	0	0	0	0	0	0	0	0	0	0		0	1	1	3	2
207428303002	2074283030	2074283	浙江省	0	0	1	63	3	1	2	1	1	#N/A	2	0	0	0	0	0	0	0	0	0	0	0	0	0	0	0	0	0	0	0	0	0	0	0		2880	2	0	0	0
207428328001	2074283280	2074283	浙江省	0	0	1	54	0	0	1	1	1	#N/A		0	0	0	0	0	0	0	0	0	0	0	0	0	0	0	0	0	0	0	0	0	0	0		900	2	1	1	0
207428308001	2074283080	2074283	浙江省	0	0	2	61	2	1	2	3	1	0	2	0	0	0	0	0	0		0	0	0	0	0	0	0	0	0	0	0	0	0	0	0	0		1752	2	1	1	0
207428308002	2074283080	2074283	浙江省	0	0	2	61	2	1	2	3	1	#N/A	2	0	0	0		0	0	0	0	0	0	0	0	0	0	0	0	0	0	0	0	0	0	0	2	547.5	1	1	1	0
207428316002	2074283160	2074283	浙江省	0	0	2	58	1	1	2	1	0	0	1	0		0	0	0	0	0	0	0	0	0	0	0	0	0	0	0	0	0	0	0	0	0	2	2647.5	2	0	0	0
207428318001	2074283180	2074283	浙江省	0	0	1	54	0	0	2	1	1	12000	2	0			0	0	0	0	0	0	0	0	0	0	0	0	0	0	0	0	0	0	0	0	2	1147.5	2	1	2	2
207428326002	2074283260	2074283	浙江省	0	0	1	55	0	0	1	1	1	10000	2			0	0	0	0	0	0	0	0	0	0	0	0	0	0	0	0	0	0	0	0	0		247.5	1	1	1	0
207428321001	2074283210	2074283	浙江省	0	0	2	61	2	1	2	2	1	15000	1	0	1	0	0	0	1	0	0	0	0	0	0	0	0	2	1	0	0	1	1	0	1	0	2	366	1	1	1	0
207428321002	2074283210	2074283	浙江省	0	0	1	62	2	1	2	1	1	#N/A	1	0	0	1	0	0	0	0	0	0	0	0	0	0	0	1	0	0	0	1	1	0	0	0	2	1207.5	2	0	0	2
207428306001	2074283060	2074283	浙江省	0	0	1	58	1	1	2	1	1	0	1	0	1	0	0	0	0	0	0	0	0	0	0	0	0	1	0	0	0	1	1	0	0	0	1	1207.5	2	0	0	2
207428306002	2074283060	2074283	浙江省	0	0	2	57	1	1	2	1	1	#N/A	1	1	0	0	0	0	0	0	0	0	0	0	0	0	0	1	0	0	1	0	1	0	0	0	2	1207.5	2	1	1	1
207428325001	2074283250	2074283	浙江省	0	0	2	65	4	1	2	1	1	33333.3	1		0	0	0	0	0	0	0	0	0	0	0	0	0	0	0	0	0	0	0	0	0	0	2	967.5	2	1	1	2
207428314002	2074283140	2074283	浙江省	0	0	2	62	3	1	2	1	1	5000	1	0	0	0	0	0	0	0	0	0	0	0	0	0	0	0	0	0	0	0	0	0	0	0	2	247.5	1	0	0	0
207428302001	2074283020	2074283	浙江省	0	0	2	62	3	1	2	1	1	#N/A	3		0	0	0	0	0	0	0	0	0	0	0	1	0	1	0	0	0	0	0	0	0	0	2	0	1	1	1	1
207428317001	2074283170	2074283	浙江省	0	0	2	63	3	1	2	1	0	0	1	0	0	0	0	0	0	0	0	0	0	0	0	0	0	0	0	0	0	0	0	0	0	0	2	1207.5	2	0	0	0
207428223002	2074282230	2074282	浙江省	0	0	1	61	2	1	2	1	1	0	3	0	0	0	0	0	0	0	0	0	0	0	0	0	0	0	0	0	0	0	0	0	0	0		66	1	1	1	0
207428223001	2074282230	2074282	浙江省	0	0	2	58	1	1	2	1	1	#N/A	1	0	0	0	0	0	0	0	0	0	0	0	0		0	0	0	0	0	0	0	0	0	0	2	327.5	1	1	1	0
207428214001	2074282140	2074282	浙江省	0	0	1	56	0	0	2	2	0	0	1	0	0	0	0	0	0	0	0	0	0	0	0	0	0	0	0	0	0	0	0	0	0	0		2467.5	2	1	1	0
207428227001	2074282270	2074282	浙江省	0	0	1	54	0	0	2	2	1	#N/A	2	0	1	0	0	0	0	0	0	0	0	0	0	0	0	1	0	0	0	1	1	0	0	0		847.5	2	1	3	0
207428212002	2074282120	2074282	浙江省	0	0	2	64	4	1	2	1	1	#N/A	2	0	0	0	0	0	0	0	0	0	0	0	0	0	0	0	0	0	0	0	0	0	0	0	2	786	2	0	0	2
207428215002	2074282150	2074282	浙江省	0	0	1	58	1	1	2	1	1	#N/A	2		1	0	1	0		0	0	0		0	0		0	2	1	0	0	1	1	0	0	0		247.5	1	1	1	2
207428215001	2074282150	2074282	浙江省	0	0	2	58	1	1	2	1	1	0	2	0	0	0	0	0	0	0	0	0	0	0	0	0	0	0	0	0	0	0	0	0	0	0	2	300	1	1	3	0
207428218002	2074282180	2074282	浙江省	0	0	2	54	0	0	2	1	1	0	1		0	0	0	0	0	0	0	0		0	0		0	0	0	0	0	0	0	0	0	0	2	2467.5	2	0	0	0
207428222001	2074282220	2074282	浙江省	0	0	1	63	3	1	2	2	1	3333.33	2	0	0	0	0	0	0		0	0	0	0	0	0	0	0	0	0	0	0	0	0	0	0		1920	2	1	2	0
207428222002	2074282220	2074282	浙江省	0	0	2	60	2	1	2	1	1	#N/A	1	0	1	0	0	0	0	0	0	0	0	0	0	0	0	1	0	0	0	1	1	0	0	0	2	300	1	1	1	0
[truncated: 4,642 more rows]

## Sheet: Sheet1 (抑郁筛选出至少两个未填写-红色标出)
ID	householdID	communityID					Gender（1male）	出生年月日				城市农村	Education	Marital Status			夫妻个人		Self-Reported Health Status	Hypertension	Dyslipidemia	Diabetes	癌症 Cancer	慢性肺病 Chronic Lung Diseases	肝病Liver Disease	心脏病Heart Attack	中风Stroke	肾病Kidney disease	消化疾病Stomach Disease	精神疾病Emotional Problems	记忆相关疾病Memory-Related Disease	关节炎Arthritis	哮喘Asthma	高	中	低	高天	中天	低天	高2小时	中2小时	低2小时	高30分钟	中30分钟	低30分钟	高4小时	中4小时	低4小时	Smoke
ID	householdID	communityID	Province	urban_nbs	Severity	Severity1	ba000_w2_3	ba004_w3_1	ba004_w3_2	ba004_w3_3	group	bb000_w3_2	bd001_w2_4	be001	家庭成员	家庭总收入	ga002	人均	da2	da007_1_	da007_2_	da007_3_	DA007_4_	DA007_5_	DA007_6_	DA007_7_	DA007_8_	DA007_9_	DA007_10_	DA007_11_	DA007_12_	DA007_13_	DA007_14_	da51_1_	da51_2_	da51_3_	da52_1_	da52_2_	da52_3_	da53_1_	da53_2_	da53_3_	da54_1_	da54_2_	da54_3_	da55_1_	da55_2_	da55_3_	da059
94004113002	940041130	940041	北京	Urban	0	0	2	1953	12	27		1	5	5	3	80000	0	26666.7	1	1	2	2	2	2	2	2	2	2	2	2	2	2	2	2	2	1			7			2						2	2
94004111002	940041110	940041	北京	Urban	0	0	2	1954	6	15		1	4	1	#N/A			#N/A	4	2	1	2	2	1	0	1	2	2	0	2	2	1	2	2	2	1			7			1			2				2
94004111001	940041110	940041	北京	Urban	0	0	2	1954	6	15		1	4	1	2	0	0	0	4	2		2	2	1	2	0	2	2	2	2	2	0	2	2	2	1			7			1			2				2
94004112001	940041120	940041	北京	Urban	0	0	1	1946	10	9		1	5	5	2	0	0	0	1			2	2	2	2	2	2	2	2	2	2	2	2	2	2	1			7			1			2				2
94004118001	940041180	940041	北京	Urban	0	0	1	1952	4	17		1	5	1	2	0	0	0	5	2	2	2	2	2	2	2	2	2	0	2	2	0	2	2	2	2													0
94004118002	940041180	940041	北京	Urban	0	0	2	1951	12	5		1	5	1	#N/A			#N/A	4			2	2	2	2	0	2	2	2	2	2	0	2	2	1	1		7	5		2	2					1	1	2
94004121001	940041210	940041	北京	Urban	0	0	1	1935	12	22		1	7	5	2	0	0	0		2	2	2	2	2	2	2	2	2	2	2	2	2	2	2	2	1			7			2						1	1
94004119002	940041190	940041	北京	Urban	0	0	1	1934	1	15		1	4	5	2	0	0	0	2	2	2	2	2	2	1	2	2	2	2	2	2	2	2	2	1	1		7	7		2	2					1	1	2
94004122001	940041220	940041	北京	Urban	0	0	1	1964	12	21		1	6	1	2	65000	26400	45700	3	2	2	1	2	2	2	2	2	2	2	2	2	2	2	2	2	1			7			1			2				0
94004122002	940041220	940041	北京	Urban	0	0	2	1968	2	5		1	7	1	#N/A			#N/A	2	2	2	2	2	2	2	2	2	2	0	2	2	1	2	2	1	1		7	7		2	2					1	1	2
94004109001	940041090	940041	北京	Urban	0	0	2	1958	3	3		1	5	1	3	0	0	0	3	2	2	1	2	2	2	2	2	2	2	2	2	1	2	2	2	1			7			1			2				2
94004109002	940041090	940041	北京	Urban	0	0	1	1945	1	18		1	5	1	#N/A			#N/A	2	1	1	2	2	2	2	2	2	2	2	2	2	2	2	2	2	1			7			1			2				2
94004117002	940041170	940041	北京	Urban	0	0	1	1935	12	9		1	5	1	#N/A			#N/A	1		2	2	2	2	2	2	2	2	2	2	2	2	2	1	2	1	7		7	1		1	2		2				2
94004117001	940041170	940041	北京	Urban	0	0	2	1938	10	18		1	6	1	2	150000	0	75000	3	1	1	1	2	2	2	0	2	2	2	2	2	2	2	2	2	1			7			2						1	2
94004107001	940041070	940041	北京	Urban	0	0	1	1956	9	25		1	6	4	3	0	0	0	1		2	2	2	2	2	2	2	2	2	2	2	2	2	2	2	1			7			1			2				0
94004313001	940043130	940043	北京	Urban	0	0	2	1969	5	7		1	9	4	3	0	0	0	2	2	2	2	2	2	2	2	2	2	2	2	2	2	2	2	1	1		2	7		1	1		2	2				2
94004317002	940043170	940043	北京	Urban	0	0	2	1938	3	29		1	9	1	#N/A			#N/A	3		1	2	2	2	2	2	2	2	0	2	2	2	2	2	2	1			7			1			2				2
94004317001	940043170	940043	北京	Urban	0	0	1	1938	11	1		1	9	1	2	150000	0	75000	3		2		2	2	2	2	2	2	2	2	2	2	2	2	2	1			7			1			2				0
94004302002	940043020	940043	北京	Urban	0	0	1	1960	8	18		1	6	1	3	0	0	0	3		1	2	2	2	2	2	2	2	2	2	2	2	2	1	2	1	5		7	1		1	2		1				0
94004316002	940043160	940043	北京	Urban	0	0	1	1966	7	6		1	9	1	3	0	0	0	1	2	2	2	2	2	2	2	2	2	2	2	2	2	2	2	1	1		7	7		1	1		2	2				0
94004316001	940043160	940043	北京	Urban	0	0	2	1966	7	24		1	8	1	#N/A			#N/A	3	2	2	2	2	2	2	2	2	2	2	2	2	2	2	1	1	1	7	7	7	2	1	1		2	2	1			2
94004308001	940043080	940043	北京	Urban	0	0	2	1950	4	9		1	5	5	2	0	0	0	3	2			2	2	2	2	2	2	2	2	2	0	2	2	1	1		7	7		1	1		1	2				2
94004303001	940043030	940043	北京	Urban	0	0	1	1939	5	26		1	6	1	#N/A			#N/A	2		2	2	2	2	1	1	2	1	2	2	2	1	2	2	1	1		4	7		1	1		2	2				2
94004303002	940043030	940043	北京	Urban	0	0	2	1942	3	16		1	5	1	2	0	0	0	3		2		2	2	2	2	2	1	2	2	2	2	2	2	2	1			7			1			2				2
94004307001	940043070	940043	北京	Urban	0	0	1	1942	5	4		1	9	1	#N/A			#N/A	4	1	2	2	1	2	2	2	2	2	2	2	2	2	2	1	1	1	5	3	7	1	1	1	2	1	2				0
94004307002	940043070	940043	北京	Urban	0	0	2	1942	2	26		1	9	1	2	0	150000	75000	3		2	2	2	2	2	0	2	2	2	2	2	0	2	1	1	1	4	7	7	1	1	1	1	2	2				2
94004319001	940043190	940043	北京	Urban	0	0	2	1959	10	29		1	9	1	#N/A			#N/A	3	2		2	2	2	0	2	2	2	0	2	2	2	2	2	1	1		7	7		2	1			2		1		2
94004319003	940043190	940043	北京	Urban	0	0	1	1955	11	20			10	1	2	0	120000	60000	1	2	1	2	2	2	2	2	2	2	2	2	2	2	2	2	1	1		7	7		1	1		2	2				1
94004320001	940043200	940043	北京	Urban	0	0	1	1938	10	2		1	8	1	#N/A			#N/A	2		2	2	2	2	2	2	2	2	2	2	2	2	2	2	2	1			2			1			2				2
94004320002	940043200	940043	北京	Urban	0	0	2	1942	12	31		1	8	1	2	0	0	0	3	2	1	2	2	2	0	2	2	2	2	2	2	2	2	2	2	1			7			1			2				2
94004322001	940043220	940043	北京	Urban	0	0	1						9	4	2	0	0	0	2	2	2	2	2	2	2	2	2	2	2	2	2	2	2	1	1	1	7	7	7	2	2	1			2	1	1		1
94004318001	940043180	940043	北京	Urban	0	0	2	1959	6	19		1	6	1	2	0	0	0	3	2		2	2	2	2	2	2	2	2	2	2	2	2	2	1	1		1	7		1	1		2	2				2
94004318002	940043180	940043	北京	Urban	0	0	1	1959	1	29		1	8	1	#N/A			#N/A		2		2	2	2	2	2	2	2	2	2	2	2	2	2	2	1			7			1			2				2
94004311002	940043110	940043	北京	Urban	0	0	1	1968	6	24		1	9	1	#N/A			#N/A	2	2	2	2	2	2	2	2	2	2	2	2	2	2	2	1	2	1	3		4	1		1	2		2				2
94004311001	940043110	940043	北京	Urban	0	0	2	1969	9	20		1	8	1	3	38400	0	12800	1	2	2	2	2	2	2	2	2	2	2	2	2	2	0	1	1	1	3	7	7	1	1	1	2	2	2				2
94004309001	940043090	940043	北京	Urban	0	0	2	1958	11	8		1	6	1	3	40000	0	13333.3	3	1	1		2	2	2	2	2	2	2	2	2	2	2	2	2	1			4			1			2				2
94004219001	940042190	940042	北京	Urban	0	0	2	1934	3	19		1	4	1	3	50000	0	16666.7	3		2	1	2	1	2	0	2	2	2	2	2	0	2	2	2	2													2
94004219002	940042190	940042	北京	Urban	0	0	1	1929	9	10		1	4	1	#N/A			#N/A		1	2	2	2	2	2	2	2	2	0	2	0	2	2	2	2	2													2
94004220002	940042200	940042	北京	Urban	0	0	1	1938	11	7		1	7	1	#N/A			#N/A	5	2	2	2	2	2	2	2	2	2	0	1	2	2	2	1	2	1	7		7	1		1	2		2				0
94004220001	940042200	940042	北京	Urban	0	0	2	1946	7	4		1	8	1	3	75000	0	25000	3				2	2	2	1	2	1	2	2	2	2	2	2	1	1		7	2		1	1		1	2				2
94004210002	940042100	940042	北京	Urban	0	0	1	1951	4	24		1	5	1	#N/A			#N/A	3	1	1	2	2	2	2	2	2	2	2	2	2	1	2	2	2	1			7			1			2				1
94004210001	940042100	940042	北京	Urban	0	0	2	1951	7	14		1	5	1	2	0	0	0	3	1	1	1	1	2	1	2	2	2	2	2	2	2	2	2	2	1			7			1			2				2
94004208002	940042080	940042	北京	Urban	0	0	2	1929	2	2		1	8	1	2	0	0	0	3	2	2	2	1	2	2	2	2	2	2	2	2	2	2	2	2	1			7			1			2				2
94004208001	940042080	940042	北京	Urban	0	0	1	1926	5	22		1	6	1	#N/A			#N/A		1	2	2	2	2	2	2	2	2	2	2	2	2	2	2	2	1			7			1			1				1
94004223002	940042230	940042	北京	Urban	0	0	2	1942	8	22		1	6	1	2	0	0	0	3			2	0	2	2	2	2	2	2	2	2	2	2	2	1	2		7			1			2					2
94004223001	940042230	940042	北京	Urban	0	0	1	1939	6	7		1	9	1	#N/A			#N/A	3				2	2	1	2	1	2	2	2	2	0	2	2	2	1			7			1			2				2
94004226001	940042260	940042	北京	Urban	0	0	2	1934	8	19		1	2	5	2	110000	50000	80000		2	2	2	2	2	2	2	2	2	1	2	2	2	1	2	2	1			2			1			1				2
94004214001	940042140	940042	北京	Urban	0	0	2	1933	6	20		1	7	5	3	0	0	0		2	1	2	2	2	2	1	2	2	2	1	1	2	2	2	2	1			7			1			2				2
94004216002	940042160	940042	北京	Urban	0	0	1	1946	10	26		1	4	1	#N/A			#N/A	2	1	1	2	2	2	2	2	2	2	2	2	2	2	2	2	2	1			3			1			2				0
94004216001	940042160	940042	北京	Urban	0	0	2	1948	12	3		1	5	1	2	50000	60000	55000	1	2	2	2	2	2	2	2	2	2	2	2	2	2	2	2	1	1		7	7		1	1		2	2				2
94004212002	940042120	940042	北京	Urban	0	0	2	1947	10	31		1	6	1	3	60000	252000	104000	4		2		2	2	2	0	2	2	0	2	2	2	0	2	2	1			7			1			2				2
94004212001	940042120	940042	北京	Urban	0	0	1	1948	5	12		1	7	1	#N/A			#N/A		2	2	2	1	2	2	2	2	2	2	2	2	2	2	2	2	1			7			1			1				0
94004211001	940042110	940042	北京	Urban	0	0	2	1959	8	21		1	6	1	3	0	200000	66666.7	2	1	2	2	2	2	2	2	2	2	2	2	2	2	2	2	1	1		5	7		1	1		2	2				2
194037217001	1940372170	1940372	天津	Urban	0	0	1	1951	6	13		4	4	5	2	0	0	0	4	1	2	2	2	2	2	1	2	2	2	2	2	1	2	2	1	1		7	7		2	1			2		1		1
194037205001	1940372050	1940372	天津	Urban	0	0	2	1952	3	3		2	1	1	2	0	0	0	4	1	2	2	2	2	2	1	2	2	1	2	2	1	2	2	1	1		7	5		1	1		1	1				2
194037205002	1940372050	1940372	天津	Urban	0	0	1	1952	3	7		2	5	1	#N/A			#N/A	3	1	2	2	2	1	2	2	2	2	2	2	2	2	1	1	2	1	7		7	2		1			2	2			2
194037221002	1940372210	1940372	天津	Urban	0	0	1	1949	6	4		1	10	1	2	70000	0	35000	2		2		2	2	2	1	2	2	2	2	2	2	2	2	1	1		7	7		1	1		2	2				2
194037221001	1940372210	1940372	天津	Urban	0	0	2	1952	8	1		1	6	1	#N/A			#N/A	1	2	2	2	2	2	2	2	2	2	2	2	2	1	2	2	1	1		7	7		1	1		2	2				2
194037219001	1940372190	1940372	天津	Urban	0	0	1	1947	6	12		2	4	1	#N/A			#N/A	3	2			2	1	2	0	1	2	2	2	2	2	1	2	1	1		5	7		1	1		2	2				0
194037219002	1940372190	1940372	天津	Urban	0	0	2	1951	1	11		2	4	1	3	0	0	0	3			2	2	2	2	0	2	2	2	2	2	0	2	1	1	1	7	7	7	2	1	1		2	2	1			2
194037214002	1940372140	1940372	天津	Urban	0	0	1	1946	12	18		1	5	1	2	0	0	0	3			2	2	2	2	0	2	2	2	2	2	0	2	2	1	1		7	7		1	1		2	1				2
194037214001	1940372140	1940372	天津	Urban	0	0	2	1946	9	9		1	5	1	#N/A			#N/A	3	2		2	2	2	2	2	2	2	2	2	2	2	2	1	2	1	7		7	1		1	2		1				2
194037206002	1940372060	1940372	天津	Urban	0	0	1	1949	5	2		1	8	1	#N/A			#N/A	5			2	2	2	2	0	2	0	0	2	2	1	2	1	1	1	7	7	7	2	1	1		2	2	1			2
194037206001	1940372060	1940372	天津	Urban	0	0	2	1951	10	13		1	6	1	2	0	0	0	3			2	2	2	2	0	2	2	2	2	2	0	2	2	1	1		7	7		1	2		2				1	2
194037204001	1940372040	1940372	天津	Urban	0	0	2	1958	3	27		1	6	1	2	0	0	0	3	2	2	2	2	2	2	2	2	2	2	2	2	0	2	2	1	1		5	7		1	1		2	2				2
194037204002	1940372040	1940372	天津	Urban	0	0	1	1954	2	20		1	5	1	#N/A			#N/A		1	2	2	2	2	2	2	2	2	1	2	2	2	2	2	2	1			7			1			2				0
194037224001	1940372240	1940372	天津	Urban	0	0	1	1969	10	4		1	5	1	3	24000	0	8000	3	2		2	2	2	1	2	2	2	0	2	2	1	2	2	1	1		2	7		1	1		1	2				0
194037224002	1940372240	1940372	天津	Urban	0	0	2	1972	4	15		1	4	1	#N/A			#N/A	4	2	2	2	2	2	2	2	2	2	2	2	2	1	2	2	2	2													2
194037227002	1940372270	1940372	天津	Urban	0	0	2	1968	6	22		2	6	1	3	0	0	0	4			1	2	2	2	2	2	2	2	2	2	2	2	2	1	1		7	7		1	1		2	2				2
194037227003	1940372270	1940372	天津	Urban	0	0	1	1962	12	27			6	1	#N/A			#N/A		2	1	1	2	2	2	2	2	2	2	2	2	2	2	2	1	1		3	7		1	2		1				1	1
194037333002	1940373330	1940373	天津	Urban	0	0	1	1945	11	28		3	2	1	2	20000	0	10000	3	2	2	2	2	2	2	2	0	2	2	2	2	1	2	2	1	1		7	7		2	2					1	2	0
194037333001	1940373330	1940373	天津	Urban	0	0	2	1945	3	24		3	1	1	#N/A			#N/A		2	2	1	1	1	2	1	2	2	2	2	2	2	0	2	2	1			7			1			2				0
194037342002	1940373420	1940373	天津	Urban	0	0	1	1965	5	5		3	5	1	2	0	0	0					#N/A	#N/A	#N/A	#N/A	#N/A	#N/A	#N/A	#N/A	#N/A	#N/A	#N/A																#N/A
194037301002	1940373010	1940373	天津	Urban	0	0	2	1949	12	27		3	1	1	3	0	0	0	1	2	2	2	2	2	2	2	2	2	2	2	0	2	2	2	1	1		7	7		1	1		2	2				0
194037301001	1940373010	1940373	天津	Urban	0	0	1	1945	10	9		3	4	1	#N/A			#N/A	3	2	2	2	2	2	2	2	2	2	2	0	2	2	2	2	2	1			3			1			2				0
194037320002	1940373200	1940373	天津	Urban	0	0	1	1965	5	30		3	4	1	#N/A			#N/A	1	2	2	2	2	2	2	2	2	2	2	2	2	2	2	1	1	1	7	6	7	1	1	2	2	2				1	1
194037320001	1940373200	1940373	天津	Urban	0	0	2	1966	1	10		3	4	1	2	0	0	0	1	2	2	2	2	2	2	2	2	2	2	2	2	2	2	1	1	1	7	7	7	2	1	2		2		1		1	2
194037315002	1940373150	1940373	天津	Urban	0	0	1	1938	1	21		3	4	5	2	0	0	0	3	2	2	2	2	2	2	2	2	2	2	2	2	2	2	2	2	1			7			1			2				1
194037311002	1940373110	1940373	天津	Urban	0	0	1	1952	7	26		3	4	5	2	0	0	0	1	2	2	2	2	2	2	2	2	2	2	2	2	2	2	1	1	1	7	7	7	2	1	1		2	2	1			0
194037310001	1940373100	1940373	天津	Urban	0	0	1	1963	2	16		3	5	1	#N/A			#N/A	1	1	2	2	2	2	2	2	2	2	2	2	2	2	2	1	2	1	2		7	2		2				1		1	0
194037310002	1940373100	1940373	天津	Urban	0	0	2	1965	1	17		3	6	1	3	0	3000	1000	2	2	2	2	2	2	2	2	2	2	2	2	2	2	2	2	1	1		7	7		2	1			2		1		2
194037329001	1940373290	1940373	天津	Urban	0	0	2	1938	4	9		3	1	5	3	0	0	0	3		2		2	0	2	0	2	2	0	2	2	0	0	2	2	2													0
194037316001	1940373160	1940373	天津	Urban	0	0	1	1952	5	14		3	2	1	2	0	50000	25000	2	1	2		2	2	2	2	2	2	2	2	2	1	2	2	2	1			7			1			2				2
194037316002	1940373160	1940373	天津	Urban	0	0	2	1953	9	29		3	1	1	#N/A			#N/A	1	2	2	2	2	2	2	2	2	2	2	2	2	2	2	2	1	1		7	7		1	1		1	2				0
194037314001	1940373140	1940373	天津	Urban	0	0	1	1959	11	15		3	2	1	#N/A			#N/A	3		2	2	2	2	2	2	1	2	2	2	2	2	2	2	2	1			7			1			2				0
194037314002	1940373140	1940373	天津	Urban	0	0	2	1962	7	14		3	2	1	2	0	0	0	1	2	1	2	2	2	2	2	2	0	2	2	2	2	2	2	1	1		7	7		1	1		2	2				0
194037321001	1940373210	1940373	天津	Urban	0	0	2	1947	7	16		3	1	5	2	0	0	0	4		2		2	2	2	0	1	2	2	2	0	2	2	2	1	1		5	7		2	1			2		1		2
194037319001	1940373190	1940373	天津	Urban	0	0	1	1954	3	4		2	8	1	2	0	0	0	3	2	1	2	2	2	2	2	2	2	2	2	2	2	2	2	2	1			7			1			2				1
194037319002	1940373190	1940373	天津	Urban	0	0	2	1952	3	7		2	2	1	#N/A			#N/A	1	1	2	2	2	2	2	2	2	2	2	2	2	2	2	2	2	1			7			1			2				1
194037306002	1940373060	1940373	天津	Urban	0	0	2	1956	12	25		3	1	5	2	0	0	0	3	2	2	2	2	2	2	2	2	2	2	2	2	1	2	2	1	1		7	7		1	2		2				1	2
194037325002	1940373250	1940373	天津	Urban	0	0	1	1966	6	15		2	8	1	#N/A			#N/A			1		2	2	2	2	2	2	2	2	2	2	2	2	2	1			5			1			2				0
194037325001	1940373250	1940373	天津	Urban	0	0	2	1967	7	12		2	5	1	2	40000	0	20000	3	2	2	2	2	2	2	2	2	2	0	2	2	2	2	2	2	1			2			1			2				2
194037345002	1940373450	1940373	天津	Urban	0	0	1	1971	11	15		3	5	1	#N/A			#N/A	1	2	2	2	2	2	2	2	2	2	2	2	2	2	2	2	1	1		7	7		1	1		2	2				0
194037345001	1940373450	1940373	天津	Urban	0	0	2	1972	8	1		3	4	1	3	0	0	0	1	2	2	2	2	2	2	2	2	2	2	2	2	2	2	2	1	1		7	7		1	1		1	2				0
194037351001	1940373510	1940373	天津	Urban	0	0	1	1970	1	17			5	4	4	0	0	0	2	2	2	2	2	2	2	2	2	2	2	2	2	2	2	2	2	1			3			2						1	1
194037308002	1940373080	1940373	天津	Urban	0	0	1	1964	9	4		3	5	1	#N/A			#N/A		1	2	2	2	2	2	2	2	2	2	2	2	2	2	1	1	1	4	1	5	1	1	1	2	2	2				1
194037308001	1940373080	1940373	天津	Urban	0	0	2	1964	1	20		3	6	1	3	0	0	0	1	2	2	2	2	2	2	2	2	2	2	2	2	2	2	2	2	1			7			1			2				2
194037307001	1940373070	1940373	天津	Urban	0	0	1	1956	11	10		3	5	1	#N/A			#N/A	1			2	2	2	2	2	2	2	2	2	2	0	2	1	1	1	7	7	7	2	2	2				2	2	2	0
194037307002	1940373070	1940373	天津	Urban	0	0	2	1956	1	7		3	4	1	2	0	0	0	3	2	1	2	2	2	2	1	2	2	0	2	2	0	2	2	1	2		7			2						1		0
194037340002	1940373400	1940373	天津	Urban	0	0	1	1963	10	24		3	5	1	#N/A			#N/A		1	2	2	2	2	2	2	2	2	2	2	2	2	2	2	2	1			7			1			1				1
194037340001	1940373400	1940373	天津	Urban	0	0	2	1965	8	9		3	5	1	3	0	0	0	1	2	2	2	2	2	2	2	2	2	2	2	2	2	2	2	1	1		2	7		1	2		1				2	2
194037326001	1940373260	1940373	天津	Urban	0	0	1	1950	12	18		3	4	1	2	0	0	0	3		1	2	2	2	2	0	2	2	2	2	2	2	2	2	2	1			7			1			2				0
194037326002	1940373260	1940373	天津	Urban	0	0	2	1949	5	18		3	2	1	#N/A			#N/A	3		2	2	2	2	2	2	2	2	2	2	2	2	2	2	2	1			7			1			2				2
194037348001	1940373480	1940373	天津	Urban	0	0	1	1965	11	17		2	2	1	3	0	0	0	1	2	2	2	2	2	2	2	2	2	2	2	2	2	2	2	2	2													2
194037348002	1940373480	1940373	天津	Urban	0	0	2	1968	11	16		2	4	1	#N/A			#N/A	1	2	2	2	2	2	2	2	2	2	2	2	2	2	2	2	2	1			3			1			1				2
194037328001	1940373280	1940373	天津	Urban	0	0	2	1939	8	28		3	1	5	2	0	0	0	1	2	2	2	2	1	2	0	2	2	2	2	2	0	0	2	2	2													0
194037347002	1940373470	1940373	天津	Urban	0	0	1	1967	12	1		3	4	2	2	0	50000	25000	1	2	2	2	2	2	2	2	2	2	2	2	2	2	2	2	2	1			7			2						2	0
194037347001	1940373470	1940373	天津	Urban	0	0	2	1968	12	12		3	4	2	#N/A			#N/A	1	2	2	2	2	2	2	2	2	2	2	2	2	0	2	1	1	1	2	7	7	1	1	1	1	2	1				2
194037344001	1940373440	1940373	天津	Urban	0	0	1	1972	1	16		2	4	1	2	0	5600	2800	3	2	1	1	2	2	2	2	2	2	2	2	2	2	2	2	2	1			7			2						2	2
194037344002	1940373440	1940373	天津	Urban	0	0	2	1972	10	18		3	2	1	#N/A			#N/A	3	2	2	2	2	2	2	2	2	2	2	2	2	2	2	1	2	1	7		7	2		2				2		2	2
194037341001	1940373410	1940373	天津	Urban	0	0	1	1969	4	20		3	6	1	2	0	50000	25000	1	2	2	2	2	2	2	2	2	2	2	2	2	2	2	2	2	1			7			1			2				0
194037341002	1940373410	1940373	天津	Urban	0	0	2	1971	3	11		3	4	1	#N/A			#N/A	3	2	2	2	2	2	2	2	2	2	0	2	2	1	2	2	2	1			7			1			2				2
194037350001	1940373500	1940373	天津	Urban	0	0	1	1970	10	9			2	1	#N/A			#N/A	5	2	2	2	2	1	2	2	2	2	2	2	2	2	1	2	2	2													2
194037350002	1940373500	1940373	天津	Urban	0	0	2	1975	9	19			5	1	3	0	54000	18000	2	2	2	2	2	2	2	2	2	2	2	2	2	2	2	2	2	1			7			2						2	2
194037324001	1940373240	1940373	天津	Urban	0	0	1	1954	9	12		3	4	1	#N/A			#N/A	3	2	2	2	2	2	2	2	2	2	2	2	0	2	2	1	1	2	7	5		2	2					2	2		2
194037324002	1940373240	1940373	天津	Urban	0	0	2	1952	5	3		3	2	1	2	0	0	0	3			1	2	2	2	0	2	0	0	2	2	0	2	2	2	2													0
194037302002	1940373020	1940373	天津	Urban	0	0	1	1958	8	1		3	1	1	#N/A			#N/A	3	2	2	2	2	2	2	2	2	2	2	2	2	2	2	2	2	1			7			2						2	2
194037302001	1940373020	1940373	天津	Urban	0	0	2	1957	2	17		3	4	1	2	0	0	0	2	2	2	2	2	2	2	2	2	2	2	2	2	2	2	2	1	1		7	7		1	1		1	2				2
194037343001	1940373430	1940373	天津	Urban	0	0	2	1971	8	17		3	7	1	3	0	60000	20000	3	1	2	2	2	2	2	2	2	2	2	2	2	1	2	2	2	1			7			1			2				2
194037343003	1940373430	1940373	天津	Urban	0	0	1	1969	3	19			5	1	#N/A			#N/A		2	2	2	2	2	2	1	2	2	2	2	2	2	2	2	2	1			7			1			2				1
194037332001	1940373320	1940373	天津	Urban	0	0	1	1957	1	27		3	2	1	#N/A			#N/A	3	2	2		2	2	2	1	0	2	2	2	2	2	2	2	1	1		7	7		1	2		1				1	0
194037332002	1940373320	1940373	天津	Urban	0	0	2	1957	10	30		3	5	1	2	0	0	0	3	2	2		2	2	2	2	2	2	2	2	2	2	2	2	2	1			7			2						1	0
194037335002	1940373350	1940373	天津	Urban	0	0	1	1962	11	26		3	5	1	#N/A			#N/A	1		2	2	2	2	2	2	2	2	2	2	2	2	2	1	1	1	6	7	7	2	1	2		2		1		2	0
194037335001	1940373350	1940373	天津	Urban	0	0	2	1962	4	19		3	5	1	2	0	0	0	2	2	2		2	2	2	1	2	2	2	2	2	2	2	2	1	1		7	5		1	1		2	2				2
194037346002	1940373460	1940373	天津	Urban	0	0	1	1968	1	26		3	2	1	#N/A			#N/A	3	1	1		2	2	2	2	2	2	2	2	2	2	2	2	1	1		7	7		2	2					2	2	0
194037346001	1940373460	1940373	天津	Urban	0	0	2	1967	8	19		3	5	1	3	0	40000	13333.3	3	2	2	2	2	2	2	2	2	2	2	2	2	2	2	2	1	1		7	7		2	1			2		1		2
194037330002	1940373300	1940373	天津	Urban	0	0	1	1957	7	27		3	2	1	#N/A			#N/A	1	2	2	2	2	2	2	2	2	2	2	2	2	2	2	2	1	1		7	7		2	1			2		2		0
194037330001	1940373300	1940373	天津	Urban	0	0	2	1959	1	19		3	4	1	2	0	0	0	1	2		2	2	2	2	0	2	2	2	2	2	2	2	2	1	1		7	1		1	1		1	1				0
194037336001	1940373360	1940373	天津	Urban	0	0	1	1934	8	12		3	5	1	2	0	0	0	3			1	2	2	2	0	2	2	1	2	2	2	2	2	1	1		7	7		1	1		1	2				0
194037336002	1940373360	1940373	天津	Urban	0	0	2	1938	5	9		3	1	1	#N/A			#N/A	2			2	2	2	2	0	2	2	2	2	2	2	2	2	1	1		7	7		1	1		2	2				0
194037338001	1940373380	1940373	天津	Urban	0	0	1	1940	2	8		2	2	1	2	0	0	0	3		2	2	2	2	2	0	2	2	2	2	2	2	2	2	2	2													2
194037338002	1940373380	1940373	天津	Urban	0	0	2	1943	8	8		2	2	1	#N/A			#N/A				2	0	2	2	0	2	2	2	2	2	2	2	2	2	1			7			1			2				0
194037334001	1940373340	1940373	天津	Urban	0	0	1	1949	6	18		3	2	1	#N/A			#N/A	4		1	2	2	0	2	0	2	0	2	2	0	2	1	2	2	1			7			2						1	0
194037334002	1940373340	1940373	天津	Urban	0	0	2	1948	12	29		3	2	1	2	0	30000	15000	3			1	2	2	2	0	2	2	2	2	2	0	2	2	1	2		2			1			2					0
194037318002	1940373180	1940373	天津	Urban	0	0	1	1958	4	16		3	5	1	2	0	24000	12000	2	2			2	2	2	2	2	2	2	2	2	2	2	1	1	1	7	7	4	1	1	1	2	2	2				0
194037318001	1940373180	1940373	天津	Urban	0	0	2	1958	1	31		3	6	1	#N/A			#N/A	1	2		2	2	2	2	2	2	2	2	2	2	2	2	2	1	1		7	7		1	1		1	2				2
194037303001	1940373030	1940373	天津	Urban	0	0	1	1933	12	14		3	3	5	3	0	0	0		1	1	2	2	2	2	2	2	2	2	2	2	2	2	2	2	2													2
194037349001	1940373490	1940373	天津	Urban	0	0	1	1963	5	18		3	4	1	#N/A			#N/A	1	2	2	2	2	2	2	2	2	2	2	2	2	2	2	1	2	1	5		7	2		2				2		1	0
194037349002	1940373490	1940373	天津	Urban	0	0	2	1966	1	7		3	2	1	5	0	1280	256	4	1			2	2	1	1	1	0	2	2	2	1	2	2	2	1			7			1			2				2
194037312001	1940373120	1940373	天津	Urban	0	0	2	1961	3	19		3	6	5	2	5500	0	2750	2		2	2	2	2	2	2	2	2	2	2	2	0	2	2	1	2		7			1			1					2
64028313003	640283130	640283	河北省	Urban	0	0	1	1964	1	30		1	5	1	#N/A			#N/A		2	2	2	2	2	2	2	2	2	2	2	2	2	2	2	1	1		7	7		1	1		1	2				2
64028313002	640283130	640283	河北省	Urban	0	0	2	1963	5	31		2	5	1	2	120000	50000	85000	3	2	2	2	2	2	2	2	2	2	2	2	2	2	2	2	1	1		3	3		1	1		2	2				0
64028316002	640283160	640283	河北省	Urban	0	0	2	1968	5	30		1	4	1	5	0	0	0	2	1	2	2	2	2	2	2	2	2	2	2	2	2	2	2	2	2													2
64028316001	640283160	640283	河北省	Urban	0	0	1	1970	9	19		1	5	1	#N/A			#N/A	3	2	2	2	2	2	2	2	2	2	0	2	2	2	2	2	2	2													0
64028307001	640283070	640283	河北省	Urban	0	0	2	1956	5	5		2	6	5	3	0	0	0	3	2	2	2	2	2	2	2	2	2	0	2	2	2	2	2	1	1		2	7		1	1		2	1				2
64028317001	640283170	640283	河北省	Urban	0	0	1	1970	11	16		1	9	1	#N/A			#N/A	3	1	1	2	2	2	2	2	2	2	2	2	2	2	2	2	2	1			7			1			2				0
64028317002	640283170	640283	河北省	Urban	0	0	2	1973	7	28		1	10	1	2	0	250000	125000	3	2	2	2	2	2	2	2	2	2	1	2	2	2	2	2	2	2													2
64028315002	640283150	640283	河北省	Urban	0	0	1	1946	1	25		1	7	1	#N/A			#N/A	3	1	1	1	2	2	2	1	2	2	2	2	2	2	2	2	2	1			7			1			2				1
64028315001	640283150	640283	河北省	Urban	0	0	2	1946	12	23		1	8	1	2	50000	0	25000	4	1	1	2	2	2	2	1	2	1	1	2	1	2	2	2	2	1			7			1			2				2
64028314002	640283140	640283	河北省	Urban	0	0	2	1944	4	24		1	6	1	#N/A			#N/A	3	2	2	2	2	2	2	2	2	2	2	2	2	0	2	2	1	1		7	7		1	1		2	2				2
64028314001	640283140	640283	河北省	Urban	0	0	1	1945	7	5		1	6	1	2	0	0	0	1	2	2	2	2	2	2	0	2	2	0	2	2	2	2	2	2	1			4			2						1	0
64028311001	640283110	640283	河北省	Urban	0	0	2	1963	4	30		1	6	1	3	0	0	0	3	2	2	2	2	2	2	2	2	2	2	2	2	2	2	2	2	1			7			1			2				2
64028310001	640283100	640283	河北省	Urban	0	0	1	1934	8	15		1	1	5	2	24000	30000	27000	3	2	2	1	0	2	2	1	2	2	2	2	2	2	2	2	2	2													0
64028308001	640283080	640283	河北省	Urban	0	0	2	1949	11	13		1	5	5	2	0	33000	16500	3	1	1	2	2	1	2	2	1	2	2	2	2	2	1	2	2	2													2
64028304001	640283040	640283	河北省	Urban	0	0	1	1963	5	4		1	4	1	#N/A			#N/A	3	2	2	2	2	0	2	2	2	2	0	2	2	2	2	2	2	1			7			1			2				1
64028304002	640283040	640283	河北省	Urban	0	0	2	1963	1	25		1	5	1	3	0	0	0	3			2	2	1	2	2	2	2	2	2	2	0	2	2	2	1			7			1			2				2
64028312001	640283120	640283	河北省	Urban	0	0	2	1965	7	14		1	5	1	2	0	50000	25000	1	2	2	2	2	2	2	2	2	2	2	2	2	2	2	2	1	1		7	7		1	1		2	2				2
64028312002	640283120	640283	河北省	Urban	0	0	1	1964	12	1		1	6	1	#N/A			#N/A		2	2	2	2	2	2	2	2	2	2	2	2	2	2	2	1	1		2	7		1	1		2	2				2
64028301001	640283010	640283	河北省	Urban	0	0	2	1929	11	24		1	1	5	2	0	20000	10000	2		2	1	2	2	2	2	2	2	2	2	2	2	2	2	2	1			7			1			2				2
64028106001	640281060	640281	河北省	Urban	0	0	2	1938	10	14		1	1	5	2	0	0	0	2	2	2	2	2	2	2	2	0	2	2	2	2	0	2	2	2	1			7			1			2				2
64028105002	640281050	640281	河北省	Urban	0	0	1	1934	10	29		1	8	1	2	0	0	0	3			2	2	2	2	2	2	2	2	2	2	2	2	2	2	1			7			1			2				2
64028105003	640281050	640281	河北省	Urban	0	0	2	1938	12	15		1	9	1	#N/A			#N/A		2			2	2	2	0	2	2	2	0	2	2	2	2	2	2													2
64028101002	640281010	640281	河北省	Urban	0	0	2	1943	1	24		1	7	1	2	0	0	0	4				2	2	2	0	1	0	2	2	2	0	2	2	1	2		3			1			1					2
64028101001	640281010	640281	河北省	Urban	0	0	1	1939	3	15		1	4	1	#N/A			#N/A	1	2		2	2	0	2	2	2	2	1	2	2	2	1	2	1	1		3	3		1	1		1	2				0
64028124001	640281240	640281	河北省	Urban	0	0	1	1969	8	8		1	5	1	#N/A			#N/A	5				2	2	2	2	1	0	2	2	2	1	2	2	2	1			7			1			2				0
64028124002	640281240	640281	河北省	Urban	0	0	2	1970	7	8		1	7	1	3	0	2500	833.333	4	2	2	2	2	2	2	2	2	2	2	2	2	2	2	2	1	1		7	7		1	2		1				1	2
64028108002	640281080	640281	河北省	Urban	0	0	2	1963	9	1		1	6	1	2	0	10800	5400	2	2		2	2	2	2	2	2	2	2	2	2	2	2	2	2	1			7			1			2				2
64028108003	640281080	640281	河北省	Urban	0	0	1	1962	8	24		1	5	1	#N/A			#N/A	2	2	2	2	2	2	2	2	2	2	2	2	2	2	2	2	2	1			7			2						1	0
64028102001	640281020	640281	河北省	Urban	0	0	2	1943	10	14		1	4	5	3	42000	0	14000	3	2	2	2	2	2	2	2	2	2	1	2	2	0	2	2	1	1		1	7		1	1		1	2				2
64028111002	640281110	640281	河北省	Urban	0	0	2	1932	9	3		1	4	5	2	0	0	0		1	1	2	2	2	2	2	2	2	2	2	0	0	2	2	2	2													0
64028121002	640281210	640281	河北省	Urban	0	0	2	1963	8	24		1	5	1	4	0	3700	925	2	2	1	2	2	2	2	1	2	2	2	2	2	2	2	2	2	2													2
64028121001	640281210	640281	河北省	Urban	0	0	1	1960	4	1		1	5	1	#N/A			#N/A		2	2	2	2	2	2	2	2	2	2	2	2	2	2	2	2	1			7			1			2				1
64028110003	640281100	640281	河北省	Urban	0	0	1	1946	6	13		1	5	1	2	110000	0	55000	3	2	1	2	2	2	2	0	2	2	1	2	1	2	2	2	2	1			7			1			2				2
64028110002	640281100	640281	河北省	Urban	0	0	2	1949	2	15		1	4	1	#N/A			#N/A	5	2	1	1	2	1	2	0	0	2	1	2	1	2	0	2	2	1			7			1			1				2
64028117002	640281170	640281	河北省	Urban	0	0	2	1960	11	11		1	8	1	2	0	5000	2500	3	2	1	2	2	2	2	1	2	2	2	2	2	2	2	2	1	1		7	7		2	1			2		1		2
64028117001	640281170	640281	河北省	Urban	0	0	1	1959	11	9		1	7	1	#N/A			#N/A	3	2		1	2	2	2	2	2	2	2	2	2	2	2	1	2	1	4		3	1		1	2		1				2
64028103002	640281030	640281	河北省	Urban	0	0	1	1955	1	1		1	8	1	#N/A			#N/A	3	2	2	2	2	2	2	1	2	2	1	2	2	2	2	2	1	1		7	7		2	2					2	2	0
64028103001	640281030	640281	河北省	Urban	0	0	2	1957	12	15		1	6	1	3	60000	35000	31666.7	3	2	2	2	2	2	2	2	2	2	2	2	2	2	2	2	1	1		7	7		2	2					2	2	2
64028115002	640281150	640281	河北省	Urban	0	0	1	1940	1	1		1	4	1	#N/A			#N/A			1	2	2	2	2	0	1	2	2	2	2	2	0	2	2	2													0
64028115001	640281150	640281	河北省	Urban	0	0	2	1940	8	13		1	2	1	3	0	0	0		2	2	2	2	2	2	2	2	2	2	2	2	0	2	2	2	2													2
64028126001	640281260	640281	河北省	Urban	0	0	1	1967	1	21			6	2	3	0	56000	18666.7	3	1	2	2	2	2	2	2	1	2	2	2	2	2	2	2	2	1			5			1			2				1
64028126002	640281260	640281	河北省	Urban	0	0	2	1973	9	18			8	2	#N/A			#N/A	1	2	2	1	2	2	2	1	2	2	2	2	2	2	2	2	2	1			5			1			2				2
64028125001	640281250	640281	河北省	Urban	0	0	2	1933	3	6		1	1	5	2	0	30000	15000	3	1	2	1	2	2	2	2	2	2	0	2	2	0	2	2	2	1			7			1			2				2
64028112001	640281120	640281	河北省	Urban	0	0	1	1940	3	8		2	5	1	#N/A			#N/A		2	1	2	2	1	2	1	1	1	1	2	1	2	2	2	1	1		3	7		1	1		2	2				1
64028112002	640281120	640281	河北省	Urban	0	0	2	1945	5	2		2	5	1	2	0	40000	20000	3	1	1	2	2	2	2	1	2	2	2	2	2	2	2	2	1	1		1	5		1	2		2				1	2
64028118002	640281180	640281	河北省	Urban	0	0	1	1939	4	15		1	7	5	2	0	20000	10000		2		2	2	2	2	1	2	2	0	2	1	0	2	2	2	1			7			2						2	0
64028114002	640281140	640281	河北省	Urban	0	0	1	1953	9	12		1	7	1	2	0	30000	15000	3	1	1	2	2	2	2	1	2	2	1	2	2	2	2	2	2	1			7			1			2				0
64028114001	640281140	640281	河北省	Urban	0	0	2	1953	7	20		1	5	1	#N/A			#N/A	3	2	2	2	2	2	2	2	0	2	2	2	2	2	2	2	2	1			7			1			2				2
64028122001	640281220	640281	河北省	Urban	0	0	1	1968	7	19		1	6	1	4	120000	20000	35000	3	2	2	2	2	2	2	0	2	2	2	2	2	2	2	2	2	1			1			1			2				0
64028122002	640281220	640281	河北省	Urban	0	0	2	1972	4	10		1	6	1	#N/A			#N/A		2	2	2	2	2	2	1	2	2	2	2	2	2	2	2	2	1			7			1			2				2
64028104001	640281040	640281	河北省	Urban	0	0	1	1962	10	8		1	6	1	3	0	0	0	3	2	2	2	2	2	2	2	2	2	2	2	2	2	2	2	2	1			7			1			2				2
64028104002	640281040	640281	河北省	Urban	0	0	2	1963	10	24		1	6	1	#N/A			#N/A	3	2	2	2	0	2	2	2	2	2	0	2	2	2	2	2	2	1			7			1			2				2
64028119001	640281190	640281	河北省	Urban	0	0	1	1939	8	21		1	5	1	2	36000	0	18000	2	2	2	2	2	2	2	2	2	2	2	2	2	2	2	2	1	1		7	7		1	1		2	2				1
64028119002	640281190	640281	河北省	Urban	0	0	2	1940	4	9		1	7	1	#N/A			#N/A	3	1	2	1	2	2	2	2	2	2	2	2	2	2	2	2	2	1			7			2						1	2
64028113002	640281130	640281	河北省	Urban	0	0	2	1959	5	26		1	6	1	2	0	9000	4500	2	2	2	2	2	2	2	2	2	2	2	2	2	2	2	2	2	1			7			1			2				2
64028113001	640281130	640281	河北省	Urban	0	0	1	1956	5	2		1	6	1	#N/A			#N/A	2	2	2	2	2	2	2	2	2	2	2	2	2	2	2	2	2	1			7			1			2				0
64028208002	640282080	640282	河北省	Urban	0	0	2	1957	12	6		1	6	1	#N/A			#N/A	3			2	2	2	2	2	2	2	2	2	2	0	2	2	2	1			7			1			1				1
64028208001	640282080	640282	河北省	Urban	0	0	1	1957	5	2		1	4	1	3	60000	0	20000	3	2	2	2	2	2	2	0	2	2	2	2	2	2	2	2	2	1			7			2						1	0
64028215001	640282150	640282	河北省	Urban	0	0	1	1964	2	10		1	5	4	3	5000	43200	16066.7	3		2	2	2	2	2	2	0	2	2	2	2	2	2	2	2	1			7			1			2				0
64028218002	640282180	640282	河北省	Urban	0	0	1	1963	12	1		1	5	1	3	57600	62400	40000	3		2	2	2	2	2	2	2	2	2	2	2	2	2	2	2	1			7			1			1				0
64028218001	640282180	640282	河北省	Urban	0	0	2	1965	6	8		1	5	1	#N/A			#N/A	3	1	1	2	2	2	2	2	2	2	2	2	2	2	2	2	2	1			7			2						1	2
64028212001	640282120	640282	河北省	Urban	0	0	1	1955	9	14		1	5	1	#N/A			#N/A		2	1	2	2	2	2	2	1	2	2	2	2	2	2	2	2	1			7			2						1	1
64028212002	640282120	640282	河北省	Urban	0	0	2	1955	6	1		1	6	1	3	0	0	0	3	2	1	2	2	2	2	2	2	2	1	2	2	2	2	2	2	1			7			1			2				2
64028217001	640282170	640282	河北省	Urban	0	0	2	1958	4	19		1	5	1	#N/A			#N/A	3	2	2	2	2	2	2	2	2	2	1	2	2	2	2	2	1	1		7	7		1	1		2	2				2
64028217002	640282170	640282	河北省	Urban	0	0	1	1958	1	15		1	5	1	3	108000	0	36000	3	1	2	2	0	0	2	2	1	2	2	2	2	2	2	2	2	1			7			1			2				0
64028223001	640282230	640282	河北省	Urban	0	0	1	1968	2	10		1	6	1	3	0	44000	14666.7	1	2	2	2	2	2	2	2	2	2	2	2	2	2	2	1	1	1	2	2	7	1	1	1	2	2	2				2
64028223002	640282230	640282	河北省	Urban	0	0	2	1972	12	15		1	9	1	#N/A			#N/A		2	2	2	2	2	2	2	2	2	2	2	2	2	2	2	2	1			7			1			1				2
64028205001	640282050	640282	河北省	Urban	0	0	1	1935	10	23		1	4	5	3	0	0	0	2	1	2		0	2	2	2	2	2	2	2	2	2	2	2	2	1			7			2						1	2
64028203001	640282030	640282	河北省	Urban	0	0	2	1962	6	27		1	5	1	#N/A			#N/A	3	2			2	2	2	2	2	2	2	2	2	2	2	2	2	1			7			1			2				2
64028203002	640282030	640282	河北省	Urban	0	0	1	1957	4	11		1	6	1	2	0	0	0	5				2	2	2	2	2	2	2	2	2	2	2	2	2	1			7			1			2				0
64028221001	640282210	640282	河北省	Urban	0	0	2	1966	6	16		1	6	1	3	0	0	0	3	2	2	2	2	2	2	2	2	2	2	2	2	0	2	2	1	1		7	2		1	1		2	2				2
64028221002	640282210	640282	河北省	Urban	0	0	1	1965	8	17		1	5	1	#N/A			#N/A	3	2	2	2	2	2	2	2	2	2	2	2	2	2	2	2	2	1			7			2						2	2
64028220001	640282200	640282	河北省	Urban	0	0	1	1963	4	1		1	4	4	2	50000	0	25000	2	2	2	2	2	2	2	2	2	2	2	2	2	2	2	1	2	2	2			1			2						0
64028210001	640282100	640282	河北省	Urban	0	0	1	1957	2	15		1	6	4	2	36000	0	18000	4	2	2	2	2	2	2	2	2	2	2	1	1	1	1	1	1	2	2	7		1	1		1	2					1
64028210102	640282101	640282	河北省	Urban	0	0	2	1966	11	19		1	7	4	3	0	0	0	1	2	2	2	2	2	2	2	2	2	2	2	2	2	2	2	1	1		7	4		1	1		1	2				2
64028206001	640282060	640282	河北省	Urban	0	0	2	1957	12	23		1	5	5	3	0	0	0	3	1	2	2	2	2	2	2	2	2	2	2	2	2	2	2	1	1		7	7		1	1		2	2				2
64028216001	640282160	640282	河北省	Urban	0	0	2	1953	5	4		1	6	4	2	0	0	0	3	2	2	2	2	2	1	2	2	2	2	2	2	2	2	2	1	1		7	7		1	1		1	2				2
64028209001	640282090	640282	河北省	Urban	0	0	2	1938	11	16		1	2	5	2	0	0	0	3		2	1	2	1	2	2	2	2	2	2	2	0	2	2	1	1		2	2		1	2		2				1	2
64028219002	640282190	640282	河北省	Urban	0	0	2	1954	2	14		1	5	1	2	0	0	0	3	2	2	2	2	2	0	2	2	2	2	2	2	0	2	2	1	2		7			1			2					2
64028219001	640282190	640282	河北省	Urban	0	0	1	1952	5	1		1	5	1	#N/A			#N/A	3	2	2	2	2	2	2	2	2	2	2	2	2	2	2	2	2	1			7			1			2				0
64028211001	640282110	640282	河北省	Urban	0	0	2	1951	2	2		1	5	4	2	0	0	0	3	2		2	2	2	2	2	2	2	0	2	2	2	2	2	2	2													2
64028228002	640282280	640282	河北省	Urban	0	0	2	1975	7	7		1	8	1	3	0	38400	12800	1	2	2	2	2	2	2	2	2	2	2	2	2	2	2	2	2	1			7			1			2				2
64028224002	640282240	640282	河北省	Urban	0	0	2	1971	11	8		1	9	1	2	0	0	0	2	2	2	2	2	2	2	2	2	2	2	2	2	2	2	1	2	1	3		7	1		1	2		2				2
64028224001	640282240	640282	河北省	Urban	0	0	1	1968	11	11		1	9	2	#N/A			#N/A	2	2	2	2	2	2	2	2	2	2	2	2	2	2	2	2	1	1		7	7		1	2		2				1	2
64033321001	640333210	640333	河北省	Rural	0	0	1	1955	5	10		3	5	1	2	0	0	0	3		2	2	2	0	2	2	2	2	2	2	2	2	0	2	1	1		7	7		2	2					1	1	0
64033321002	640333210	640333	河北省	Rural	0	0	2	1956	5	15		3	1	1	#N/A			#N/A	4	2	2	2	2	2	2	2	2	2	2	2	2	0	2	2	2	1			7			2						2	2
64033327001	640333270	640333	河北省	Rural	0	0	1	1949	12	26		3	4	1	#N/A			#N/A	3	2	2	2	2	0	0	0	2	2	0	2	2	1	0	2	1	1		5	7		2	1			1		2		0
64033327002	640333270	640333	河北省	Rural	0	0	2	1953	6	8		3	1	1	2	87600	0	43800	4	1	1	2	2	2	2	0	2	2	0	0	2	2	2	2	1	2		7			2						2		2
64033325002	640333250	640333	河北省	Rural	0	0	2	1955	3	17		3	1	5	2	0	0	0	4	2	2	2	2	2	2	2	2	2	2	2	2	1	2	2	2	1			7			2						1	2
64033322001	640333220	640333	河北省	Rural	0	0	1	1952	2	2		3	1	1	4	0	0	0	3	2	2	2	2	0	0	2	2	2	0	2	2	0	2	2	1	2		7			2						2		0
64033322002	640333220	640333	河北省	Rural	0	0	2	1952	5	4		3	1	1	#N/A			#N/A	4	2	2	1	2	2	0	2	2	2	0	2	2	2	2	2	1	1		7	7		2	2					1	1	2
64033330002	640333300	640333	河北省	Rural	0	0	1	1956	2	26		3	5	1	2	0	12000	6000	3		2	2	2	2	2	2	2	0	2	2	2	0	2	1	2	1	7		7	2		1			2	2			0
64033330001	640333300	640333	河北省	Rural	0	0	2	1958	2	29		3	5	1	#N/A			#N/A	3		2	2	2	2	2	1	2	2	2	2	2	0	2	2	2	1			7			2						1	2
64033341001	640333410	640333	河北省	Rural	0	0	1	1967	2	6		3	7	1	3	0	0	0	2	2	2	2	2	2	2	2	2	2	2	2	2	2	2	2	1	1		1	7		2	1			2		1		2
64033341002	640333410	640333	河北省	Rural	0	0	2	1968	11	9		3	5	1	#N/A			#N/A	4				2	2	2	2	1	2	2	2	2	2	2	2	1	1		3	7		1	1		2	2				2
64033324001	640333240	640333	河北省	Rural	0	0	2	1953	5	8		3	2	5	2	0	0	0	4		2		2	2	0	0	0	2	0	2	2	0	0	2	1	1		7	7		1	1		2	1				2
64033333001	640333330	640333	河北省	Rural	0	0	1	1963	2	1		2	6	4	2	0	0	0	5	2	2	2	2	2	2	2	2	2	2	2	2	1	2	2	2	1			7			1			2				0
64033306002	640333060	640333	河北省	Rural	0	0	1	1957	7	24		3	7	1	3	0	0	0	3		2	2	2	2	2	2	2	2	2	2	2	2	2	1	1	1	2	7	6	2	1	1		2	2	1			0
64033306001	640333060	640333	河北省	Rural	0	0	2	1956	9	28		3	2	1	#N/A			#N/A	3		1	2	2	1	2	2	2	2	0	2	2	2	2	2	2	1			2			2						1	2
64033301002	640333010	640333	河北省	Rural	0	0	1	1949	3	5		3	4	1	2	0	0	0	2		2	1	2	2	2	0	2	0	0	2	2	0	2	1	2	1	7		7	2		2				1		1	0
64033301001	640333010	640333	河北省	Rural	0	0	2	1947	6	22		3	2	1	#N/A			#N/A	3	2			2	2	2	2	2	2	2	2	2	0	2	2	1	1		7	7		2	1			2		1		2
64033342002	640333420	640333	河北省	Rural	0	0	1	1943	10	15		3	5	1	2	0	0	0	2	2		2	2	2	2	2	2	2	2	2	2	0	2	2	1	1		7	7		1	1		1	2				0
64033342001	640333420	640333	河北省	Rural	0	0	2	1942	1	23		3	4	1	#N/A			#N/A	4		2	2	2	2	2	2	2	1	1	2	2	0	2	2	2	2													2
64033331002	640333310	640333	河北省	Rural	0	0	1	1954	8	26		3	2	1	2	0	0	0	4		2	2	2	2	2	0	1	2	2	2	2	2	2	2	1	1		7	7		2	2					2	1	0
64033331001	640333310	640333	河北省	Rural	0	0	2	1956	8	9		3	6	1	#N/A			#N/A	3	2	2	2	2	2	2	2	2	0	2	2	2	2	2	2	1	1		7	7		1	2		1				1	2
64033303001	640333030	640333	河北省	Rural	0	0	2	1939	11	26		3	1	5	3	0	0	0	4	2	2	2	2	2	2	0	2	2	2	2	2	0	2	2	2	2													2
64033340001	640333400	640333	河北省	Rural	0	0	1	1962	10	18		3	6	2	#N/A			#N/A	3		2	2	2	2	2	1	2	2	2	2	2	1	2	2	1	1		7	7		2	1			2		2		1
64033340002	640333400	640333	河北省	Rural	0	0	2	1968	12	13		3	4	2	2	0	0	0	1	2	2	2	2	2	2	2	2	2	2	2	2	2	2	2	2	1			7			1			1				2
64033336001	640333360	640333	河北省	Rural	0	0	2	1946	10	6		3	4	5	2	0	0	0	3	2	2	2	0	2	2	2	2	2	2	2	2	2	2	2	2	2													2
64033304002	640333040	640333	河北省	Rural	0	0	1	1952	3	15		3	5	2	#N/A			#N/A	2	2	2	2	2	2	2	2	2	2	0	2	2	2	2	2	2	1			7			2						1	0
64033304001	640333040	640333	河北省	Rural	0	0	2	1953	4	13		3	4	2	2	0	0	0	1	2		2	2	2	2	2	2	2	2	2	2	0	2	2	2	1			7			2						1	2
64033343001	640333430	640333	河北省	Rural	0	0	2	1954	1	19		3	4	1	#N/A			#N/A	3	1	1	1	2	2	2	2	1	2	2	2	2	2	2	2	1	1		7	3		1	1		2	2				2
64033343002	640333430	640333	河北省	Rural	0	0	1	1950	2	20			4	1	2	0	0	0	4	1	2	2	2	2	2	1	2	2	2	2	2	1	2	1	1	1	7	7	7	2	1	2		2		1		2	1
64033307001	640333070	640333	河北省	Rural	0	0	1	1962	5	3		1	4	3	2	0	0	0	3	2	2	2	2	2	2	2	2	2	2	2	2	2	2	2	1	2		7			2						2		0
64033326001	640333260	640333	河北省	Rural	0	0	1	1948	11	3		3	4	1	2	21600	25200	23400	3	2		2	2	2	1	2	1	0	0	2	2	0	2	2	1	2		5			2						2		0
64033326002	640333260	640333	河北省	Rural	0	0	2	1946	4	16		3	4	1	#N/A			#N/A	5	2	2	2	2	2	2	2	1	2	0	2	2	0	2	2	2	2													2
64033320001	640333200	640333	河北省	Rural	0	0	2	1940	7	2		3	1	5	3	26000	0	8666.67	5				2	1	2	0	1	1	0	2	0	0	0	2	2	2													2
64033308001	640333080	640333	河北省	Rural	0	0	2	1933	5	18		3	1	5	3	0	0	0	4	2	2	2	2	2	2	0	2	2	0	2	2	0	2	2	2	1			7			1			2				2
64033334001	640333340	640333	河北省	Rural	0	0	2	1945	5	1		3	1	4	3	0	0	0	5	1	2	2	2	2	2	1	1	2	0	2	2	2	2	2	2	2													2
64033319002	640333190	640333	河北省	Rural	0	0	1	1945	3	28		3	7	1	2	6000	0	3000	2	2	2	2	2	2	2	2	2	2	0	2	2	2	2	1	2	1	7		5	2		1			2	2			2
64033319001	640333190	640333	河北省	Rural	0	0	2	1946	5	23		3	2	1	#N/A			#N/A	4			2	2	2	2	0	1	0	2	2	1	2	2	2	2	1			7			1			2				2
64033313002	640333130	640333	河北省	Rural	0	0	1	1962	4	22		3	4	1	2	0	0	0	3	2		2	2	2	2	2	2	2	2	2	2	0	2	2	1	1		7	7		2	2					1	2	0
64033313001	640333130	640333	河北省	Rural	0	0	2	1962	2	1		3	4	1	#N/A			#N/A	3		2	2	2	2	2	2	2	2	2	2	2	2	2	2	2	1			7			2						2	2
64033316002	640333160	640333	河北省	Rural	0	0	2	1948	12	11		3	2	5	3	0	0	0	3	2	2	2	2	2	2	2	2	2	2	2	2	2	2	2	1	1		3	3		2	2					1	1	2
64033335002	640333350	640333	河北省	Rural	0	0	1	1963	8	20		3	4	1	2	19600	0	9800	3	2	2	2	2	2	2	2	2	2	2	2	2	2	2	1	2	2	7			2						1			0
64033335001	640333350	640333	河北省	Rural	0	0	2	1968	4	5		3	2	1	#N/A			#N/A	2	2	2	2	2	2	2	2	2	2	2	2	2	2	2	2	2	2													2
64033314002	640333140	640333	河北省	Rural	0	0	1	1956	12	25		3	2	1	2	0	0	0	2	2	2		2	2	2	2	2	2	2	2	2	0	2	1	2	1	7		7	2		1			2	1			0
64033314001	640333140	640333	河北省	Rural	0	0	2	1965	3	2		3	1	1	#N/A			#N/A	1	2	2	2	2	2	2	2	2	2	2	2	2	2	2	1	2	2	7			2						2			2
64033318001	640333180	640333	河北省	Rural	0	0	1	1960	6	23		3	5	2	#N/A			#N/A	3		2	2	2	2	2	2	2	2	2	2	2	0	2	1	2	2	7			2						2			0
64033318002	640333180	640333	河北省	Rural	0	0	2	1960	7	16		4	5	2	3	0	0	0	3	1	2	2	2	2	2	2	2	2	2	2	2	0	2	2	1	1		7	7		1	2		1				1	2
64033328001	640333280	640333	河北省	Rural	0	0	1	1961	8	16		3	6	1	2	0	0	0	4		1	2	2	2	2	2	1	2	2	2	1	0	2	2	2	1			7			1			2				0
64033328002	640333280	640333	河北省	Rural	0	0	2	1962	9	13		3	4	1	#N/A			#N/A	3		2	2	2	2	2	2	2	2	2	2	2	2	2	1	1	1	3	7	7	2	2	1			2	2	1		2
64033338002	640333380	640333	河北省	Rural	0	0	1	1963	4	27		3	5	4	2	30000	0	15000	5	2	2	2	2	2	0	2	2	1	0	2	2	2	2	2	1	1		4	7		2	2					1	2	0
64033317001	640333170	640333	河北省	Rural	0	0	1	1940	12	1		3	5	5	2	0	0	0	3	2	2	2	2	2	2	2	2	2	2	2	2	1	2	1	1	1	7	3	7	1	2	1	2		2		1		0
64033339001	640333390	640333	河北省	Rural	0	0	2	1938	2	4		3	5	5	3	0	0	0					2	0	2	0	2	2	0	2	1	2	0	2	2	1			5			1			1				2
64033302001	640333020	640333	河北省	Rural	0	0	1	1931	6	21		3	2	1	2	0	0	0		2	2	2	2	2	2	2	2	2	2	2	2	2	2	2	2	1			7			1			2				2
64033302002	640333020	640333	河北省	Rural	0	0	2	1937	11	24		3	1	1	#N/A			#N/A	3	2		2	2	2	2	2	2	2	0	2	2	0	2	2	2	1			5			1			2				2
64033309001	640333090	640333	河北省	Rural	0	0	1	1956	2	19		3	6	1	3	0	0	0	5			2	2	0	2	2	2	2	0	2	2	2	2	1	1	1	7	7	7	2	2	1			2	2	1		0
64033309002	640333090	640333	河北省	Rural	0	0	2	1956	1	4		3	2	1	#N/A			#N/A	3	2	1	2	2	2	2	2	2	2	2	2	2	2	2	2	1	1		7	7		2	2					1	2	2
64033329002	640333290	640333	河北省	Rural	0	0	1	1950	4	24		3	2	5	2	0	0	0	3		2	2	2	2	2	0	2	2	2	2	2	0	2	2	2	1			7			2						1	0
64033312001	640333120	640333	河北省	Rural	0	0	1	1941	11	1		3	1	1	2	0	0	0	3	2	2	2	2	2	2	2	0	2	2	2	2	2	2	1	2	1	7		7	2		1			1	1			0
64033312002	640333120	640333	河北省	Rural	0	0	2	1949	2	14		3	2	1	#N/A			#N/A	3			2	2	2	2	0	2	2	2	2	2	2	1	2	2	1			5			1			2				2
64033311002	640333110	640333	河北省	Rural	0	0	1	1961	6	1		3	6	1	#N/A			#N/A	3		2	2	2	2	2	0	2	2	0	2	2	2	2	2	1	2		7			2						2		0
64033311001	640333110	640333	河北省	Rural	0	0	2	1958	9	19		3	6	1	2	70000	0	35000	1			2	0	2	2	0	2	2	0	2	2	2	2	2	2	1			7			1			2				2
64033332002	640333320	640333	河北省	Rural	0	0	1	1967	5	5		3	5	1	#N/A			#N/A	1	2	2	2	2	2	2	2	2	2	2	2	2	2	2	2	2	1			7			2						2	0
64033332001	640333320	640333	河北省	Rural	0	0	2	1966	4	9		3	6	1	3	0	0	0	3	2	1	2	2	2	0	1	2	2	0	2	2	0	2	2	1	1		7	7		1	2		2				2	2
64033310001	640333100	640333	河北省	Rural	0	0	2	1966	5	14		3	4	1	3	0	12000	4000	4			2	2	2	2	2	0	2	2	2	2	2	2	2	2	1			7			1			2				2
64033310002	640333100	640333	河北省	Rural	0	0	1	1963	7	29		3	4	1	#N/A			#N/A	3	2	2	2	2	2	2	2	2	2	0	2	2	0	2	2	2	1			7			1			2				0
64033221001	640332210	640332	河北省	Rural	0	0	1	1948	6	7		3	4	1	#N/A			#N/A	4	2	2	2	2	0	2	2	2	2	2	2	2	2	0	2	2	1			7			1			2				2
64033221002	640332210	640332	河北省	Rural	0	0	2	1948	6	28		3	2	1	2	0	100000	50000	5				2	2	1	0	2	2	2	2	2	0	2	2	2	1			7			1			2				2
64033234001	640332340	640332	河北省	Rural	0	0	2	1935	12	25		3	4	5	2	0	0	0	4	2	1	1	2	2	2	2	2	2	1	2	1	0	2	2	2	2													2
64033207001	640332070	640332	河北省	Rural	0	0	1	1968	4	4		3	5	1	4	6000	0	1500	1	2	2	2	2	2	2	2	2	2	2	2	2	2	2	1	2	1	7		7	2		2				1		2	0
64033207002	640332070	640332	河北省	Rural	0	0	2	1973	3	25		3	5	1	#N/A			#N/A	1	2	2	2	2	2	2	2	2	2	2	2	2	2	2	2	2	1			7			2						2	2
64033223002	640332230	640332	河北省	Rural	0	0	1	1954	9	22		3	6	1	2	0	0	0	3	2			2	2	0	0	2	0	2	2	2	0	2	1	1	1	4	2	7	1	1	1	2	2	2				0
64033223001	640332230	640332	河北省	Rural	0	0	2	1957	11	13		3	2	1	#N/A			#N/A	4		1	2	2	2	0	0	2	1	0	2	2	2	2	1	1	1	7	7	7	2	2	2				2	2	1	2
64033212001	640332120	640332	河北省	Rural	0	0	1	1946	10	18		3	4	1	2	30000	0	15000	3		2	2	2	2	2	2	2	2	2	2	2	1	2	2	1	1		4	3		2	2					2	2	2
64033212002	640332120	640332	河北省	Rural	0	0	2	1946	4	26		3	4	1	#N/A			#N/A	4			1	2	1	2	2	2	2	0	2	2	0	1	2	1	1		3	5		1	1		2	1				2
64033219001	640332190	640332	河北省	Rural	0	0	1	1966	3	13		3	5	1	#N/A			#N/A	4	2	2	2	0	2	2	2	2	2	0	2	2	2	2	2	2	1			7			2						1	0
64033219002	640332190	640332	河北省	Rural	0	0	2	1968	5	17		3	5	1	2	0	18000	9000	4	2		2	2	2	2	2	2	1	2	2	2	2	2	2	2	1			7			1			2				2
64033215001	640332150	640332	河北省	Rural	0	0	1	1966	2	8		3	5	6	3	170000	60000	76666.7	5	2	2	2	2	2	2	2	2	2	2	2	1	2	2	2	2	2													2
64033225001	640332250	640332	河北省	Rural	0	0	1	1966	7	15		3	4	4	3	24000	0	8000	3	1	2	2	2	2	2	2	2	2	2	2	2	2	2	2	1	2		7			2						2		2
64033213002	640332130	640332	河北省	Rural	0	0	2	1957	9	24		3	1	1	#N/A			#N/A	3		2	2	2	2	2	1	2	2	2	2	2	0	2	2	1	1		7	7		1	1		2	2				2
64033213001	640332130	640332	河北省	Rural	0	0	1	1959	6	14		3	6	1	3	0	0	0	2	2	2	2	2	2	2	2	2	2	2	2	2	0	2	2	1	1		7	7		2	2					1	2	0
64033232001	640332320	640332	河北省	Rural	0	0	1	1964	3	29		3	5	1	3	0	0	0	4			2	2	2	2	0	2	2	0	2	2	2	2	2	2	1			7			2						1	0
64033232002	640332320	640332	河北省	Rural	0	0	2	1964	10	24		3	4	1	#N/A			#N/A	2	2	2	2	2	2	2	2	2	2	2	2	2	2	2	2	2	1			7			1			1				2
64033201002	640332010	640332	河北省	Rural	0	0	1	1944	11	13		3	4	1	2	0	0	0	3	2	2	2	2	2	2	2	2	2	0	2	1	0	2	2	1	1		7	7		1	1		2	2				0
64033201001	640332010	640332	河北省	Rural	0	0	2	1946	2	7		3	2	1	#N/A			#N/A	4	2		1	2	2	2	1	2	2	0	2	2	0	2	1	2	1	7		7	2		1			2	1			2
64033233001	640332330	640332	河北省	Rural	0	0	1	1972	3	21		1	6	1	4	0	0	0	1	2	2	2	2	2	2	2	2	2	2	2	2	2	2	2	2	1			7			1			2				1
64033233003	640332330	640332	河北省	Rural	0	0	2	1972	10	28			5	1	#N/A			#N/A	3	2	2	2	2	2	2	2	2	2	2	2	2	2	2	2	2	1			7			2						2	2
64033208002	640332080	640332	河北省	Rural	0	0	1	1963	8	22		1	6	1	#N/A			#N/A	3	2	2	2	2	2	2	2	2	2	2	2	2	0	2	2	2	1			7			1			1				0
64033208001	640332080	640332	河北省	Rural	0	0	2	1963	4	6		3	5	2	2	10000	0	5000	3	2	2		2	2	2	2	2	2	2	2	2	2	2	2	2	1			7			1			2				2
64033230001	640332300	640332	河北省	Rural	0	0	1	1963	4	18		3	1	5	2	0	24000	12000	2	2	2	2	2	2	2	2	2	2	2	2	2	2	2	2	2	1			7			1			2				2
64033203001	640332030	640332	河北省	Rural	0	0	2	1946	4	11		2	4	5	3	120000	38000	52666.7	5		2		2	1	2	0	2	2	0	2	1	0	2	2	1	2		7			1			2					2
64033209002	640332090	640332	河北省	Rural	0	0	1	1960	6	30		3	6	2	2	21600	0	10800	2	2	2	2	2	2	2	2	2	2	0	2	2	0	2	2	2	2													0
64033209001	640332090	640332	河北省	Rural	0	0	2	1961	9	28		3	5	2	#N/A			#N/A	3	2	2	2	1	2	2	2	2	2	2	2	2	1	2	2	1	2		7			1			1					2
64033206001	640332060	640332	河北省	Rural	0	0	2	1956	10	6		3	1	5	3	50400	0	16800	1	2	2	2	2	2	2	0	2	2	2	2	2	2	2	2	2	1			7			1			2				2
64033226001	640332260	640332	河北省	Rural	0	0	1	1958	6	6		3	6	1	#N/A			#N/A	2		2	2	2	2	2	2	2	2	2	2	2	2	2	1	1	1	7	2	3	2	1	1		1	1	2			0
64033226002	640332260	640332	河北省	Rural	0	0	2	1960	12	5		3	1	1	3	0	0	0	3	2	2	2	2	2	2	2	2	2	2	2	2	2	2	2	1	1		7	5		2	1			2		1		2
64033220002	640332200	640332	河北省	Rural	0	0	1	1957	7	27		3	6	1	5	12000	0	2400	3	2	2	2	2	2	2	1	2	2	2	2	2	2	2	2	1	1		7	7		1	1		2	2				0
64033220001	640332200	640332	河北省	Rural	0	0	2	1959	1	16		3	5	1	#N/A			#N/A	4	2	2		2	2	2	1	2	0	2	2	0	2	2	2	1	1		7	7		1	1		2	2				2
64033210002	640332100	640332	河北省	Rural	0	0	1	1958	9	29		3	6	1	2	36000	0	18000	3		2	2	2	2	2	0	2	0	2	2	2	2	2	2	2	1			7			1			2				0
64033210001	640332100	640332	河北省	Rural	0	0	2	1958	9	29		3	6	1	#N/A			#N/A	3	2	2	2	2	2	2	2	2	2	2	2	2	2	2	2	2	1			7			1			2				2
64033228001	640332280	640332	河北省	Rural	0	0	1	1950	12	5		3	5	1	3	0	20000	6666.67	3		2	2	2	2	2	2	2	2	0	2	2	2	2	2	2	1			7			1			2				0
64033228002	640332280	640332	河北省	Rural	0	0	2	1954	12	8		3	1	1	#N/A			#N/A	4		2	2	2	0	2	2	2	2	2	2	2	2	1	2	2	2													2
64033217002	640332170	640332	河北省	Rural	0	0	1	1954	4	18		3	5	1	3	0	12000	4000	2	2	2	2	2	2	2	2	2	2	2	2	2	2	2	1	1	1	2	7	7	2	1	2		1		2		2	0
64033217001	640332170	640332	河北省	Rural	0	0	2	1953	9	26		3	1	1	#N/A			#N/A	3	1	1	2	2	2	2	1	2	2	2	2	2	2	2	2	1	1		2	7		1	1		2	2				2
64033231001	640332310	640332	河北省	Rural	0	0	1	1963	4	16		3	6	1	#N/A			#N/A	3		2	1	2	2	2	2	2	2	0	2	2	2	1	2	2	1			5			1			2				0
64033231002	640332310	640332	河北省	Rural	0	0	2	1975	1	17		3	4	1	5	2000	19200	4240	2	2	2	2	2	2	2	2	2	2	0	2	2	2	2	2	1	1		7	7		1	1		2	2				2
64033211001	640332110	640332	河北省	Rural	0	0	1	1960	12	10		3	5	1	3	81600	24000	35200	2		2	2	2	2	2	2	2	2	2	2	2	2	2	2	2	1			7			2						1	0
64033211002	640332110	640332	河北省	Rural	0	0	2	1959	3	2		3	5	1	#N/A			#N/A	3	2	2	2	2	2	2	2	2	2	2	2	2	2	2	2	2	1			7			1			1				2
64033235002	640332350	640332	河北省	Rural	0	0	1	1932	12	29		3	7	1	3	0	39600	13200	3	2	2	2	2	2	2	2	2	2	2	2	2	2	2	2	2	1			3			1			1				2
64033235001	640332350	640332	河北省	Rural	0	0	2	1930	3	17		3	1	1	#N/A			#N/A		2	2	2	2	2	2	0	2	2	2	2	2	2	2	2	2	2													2
64033224001	640332240	640332	河北省	Rural	0	0	1	1956	8	18		3	6	1	4	10000	0	2500	4	2	1	2	2	2	0	1	2	2	0	2	2	0	2	2	1	1		7	7		2	1			1		2		0
64033224002	640332240	640332	河北省	Rural	0	0	2	1956	8	1		3	5	1	#N/A			#N/A	3	2	2	2	2	2	2	2	2	2	2	2	2	2	2	1	1	1	2	5	4	1	1	1	2	2	2				2
64033216002	640332160	640332	河北省	Rural	0	0	1	1960	3	13		3	5	1	#N/A			#N/A	4	2	2	2	2	2	2	1	2	2	2	2	2	0	2	1	2	1	7		7	2		2				2		1	0
64033216001	640332160	640332	河北省	Rural	0	0	2	1960	3	29		3	6	1	2	0	0	0	4		2	2	2	2	2	2	2	2	0	2	2	2	2	2	2	1			7			2						1	2
64033229001	640332290	640332	河北省	Rural	0	0	1	1934	12	23		3	4	1	4	0	0	0	3	2	2	2	2	2	2	1	2	2	2	2	2	0	2	2	2	1			7			1			2				0
64033229002	640332290	640332	河北省	Rural	0	0	2	1939	6	16		3	1	1	#N/A			#N/A				1	2	1	2	2	1	2	2	2	1	2	2	2	1	1		3	7		1	1		1	2				2
64033202001	640332020	640332	河北省	Rural	0	0	1	1929	11	15		3	1	5	2	4	0	2			2	2	2	2	2	1	2	2	2	2	2	2	2	2	2	1			7			1			1				0
64033218001	640332180	640332	河北省	Rural	0	0	1	1955	11	22		3	6	1	#N/A			#N/A	3	2	2	2	2	2	2	0	2	2	2	2	2	1	2	2	1	1		7	7		2	2					2	2	0
64033218002	640332180	640332	河北省	Rural	0	0	2	1957	4	19		3	1	1	3	0	6000	2000	1		2	2	2	2	2	0	2	2	2	2	2	0	2	2	1	1		7	7		2	2					1	2	2
64033214001	640332140	640332	河北省	Rural	0	0	1	1963	10	10		3	1	1	3	0	130000	43333.3	4	2	2	2	2	2	1	2	2	2	2	2	2	2	2	2	2	1			7			1			2				1
64033214002	640332140	640332	河北省	Rural	0	0	2	1961	4	26		3	5	1	#N/A			#N/A	2	2	2	2	2	2	2	2	2	2	2	2	2	2	2	2	2	1			7			1			2				2
64033222001	640332220	640332	河北省	Rural	0	0	1	1953	11	6		3	2	1	#N/A			#N/A	4	1	2	2	2	2	2	0	2	2	1	2	2	0	2	2	2	1			7			2						2	2
64033222002	640332220	640332	河北省	Rural	0	0	2	1952	7	9		3	1	1	2	0	150000	75000	5		1	2	2	0	2	0	2	2	2	2	2	0	2	2	2	1			7			1			1				2
64033204002	640332040	640332	河北省	Rural	0	0	1	1953	7	3		3	2	1	3	0	0	0	3	2	2	2	2	0	2	2	2	2	2	2	2	0	0	1	1	1	7	2	7	1	2	2	1				2	2	0
64033204001	640332040	640332	河北省	Rural	0	0	2	1947	7	11		1	2	1	#N/A			#N/A	2	2	2	2	2	2	2	2	2	2	2	2	2	2	2	1	1	1	3	2	7	2	2	1			2	1	1		2
64033103001	640331030	640331	河北省	Rural	0	0	1	1938	12	20		3	1	5	3	0	0	0	1	2	2	2	2	2	2	2	2	2	0	2	2	2	2	1	2	1	7		7	2		1			2	1			0
64033122002	640331220	640331	河北省	Rural	0	0	1	1964	9	16		3	4	2	#N/A			#N/A		2	2	2	2	2	2	2	2	2	2	2	2	2	2	1	1	1	7	7	7	2	2	2				2	2	2	2
64033122003	640331220	640331	河北省	Rural	0	0	2	1964	7	7		3	4	2	4	0	0	0	2	2	2	2	2	2	2	2	2	2	2	2	2	2	2	2	1	1		7	7		2	2					2	2	2
64033110001	640331100	640331	河北省	Rural	0	0	2	1935	7	1		3	1	5	3	0	24000	8000	2		2	2	2	2	2	2	2	2	2	2	2	2	2	2	2	1			7			1			1				2
64033108001	640331080	640331	河北省	Rural	0	0	1	1946	11	16		3	4	6	2	0	0	0	4	2	2	2	2	2	2	2	2	2	2	2	2	1	2	2	2	1			7			1			2				0
64033127002	640331270	640331	河北省	Rural	0	0	1	1956	4	10		3	6	1	2	0	0	0	2	2	2	2	2	2	2	2	2	2	2	2	2	2	2	1	1	1	7	3	7	2	2	2				2	1	1	2
64033127001	640331270	640331	河北省	Rural	0	0	2	1955	1	6		3	4	1	#N/A			#N/A	2	2	2		2	2	2	0	2	2	2	2	2	2	2	2	2	1			7			2						1	2
64033120001	640331200	640331	河北省	Rural	0	0	1	1960	1	1		3	6	1	#N/A			#N/A	3		1	2	2	2	2	0	2	2	2	2	2	2	2	2	1	1		4	7		2	1			2		2		1
64033120002	640331200	640331	河北省	Rural	0	0	2	1961	2	7		3	6	1	2	0	0	0	3			2	2	2	2	2	2	2	2	2	2	2	2	2	2	1			7			2						2	2
64033123002	640331230	640331	河北省	Rural	0	0	1	1955	9	22		3	6	1	#N/A			#N/A	3	2	2	2	2	2	2	1	1	2	1	2	2	2	2	2	2	1			7			1			2				0
64033123001	640331230	640331	河北省	Rural	0	0	2	1954	12	22		3	5	1	2	0	0	0	3	2	2	2	2	2	2	1	2	2	2	2	2	2	2	2	1	1		5	7		1	2		2				1	2
64033130002	640331300	640331	河北省	Rural	0	0	1	1963	3	25		1	5	1	#N/A			#N/A	3	2	2	2	2	2	2	2	2	2	2	2	2	2	2	2	2	1			7			1			1				0
64033130001	640331300	640331	河北省	Rural	0	0	2	1965	12	22		3	4	1	3	0	0	0	3	1	2	2	2	2	2	2	2	2	2	2	2	0	2	2	1	1		7	7		2	2					2	1	2
64033119002	640331190	640331	河北省	Rural	0	0	1	1956	3	11		3	2	1	#N/A			#N/A	2	2	2	2	2	2	2	2	2	2	2	2	2	2	2	2	1	1		7	7		2	2					2	2	0
64033119001	640331190	640331	河北省	Rural	0	0	2	1963	12	15		3	2	1	2	0	0	0	3	2	2		2	0	2	1	2	2	2	2	2	0	0	2	1	1		7	7		1	2		2				2	2
64033128001	640331280	640331	河北省	Rural	0	0	1	1966	11	28		3	5	5	2	0	0	0	1	2	2	2	2	2	2	2	2	2	2	2	2	2	2	1	1	1	7	7	7	2	2	2				2	2	2	2
64033109002	640331090	640331	河北省	Rural	0	0	1	1966	3	12		2	4	1	3	0	0	0	4	1	1	2	2	2	2	0	1	2	1	2	2	0	2	2	1	1		7	7		2	2					1	1	0
64033109001	640331090	640331	河北省	Rural	0	0	2	1966	9	28		1	5	2	#N/A			#N/A	2	2		2	2	0	2	1	2	2	2	2	2	2	2	2	1	1		7	4		1	1		2	2				2
64033117002	640331170	640331	河北省	Rural	0	0	1	1954	8	29		2	4	1	3	0	0	0	4		2	2	2	2	2	2	1	2	2	2	2	2	2	2	2	1			7			2						1	0
64033117001	640331170	640331	河北省	Rural	0	0	2	1953	3	15		2	2	1	#N/A			#N/A	1	1	2	2	2	2	2	2	2	2	2	2	2	2	1	2	1	2		4			1			2					2
64033106001	640331060	640331	河北省	Rural	0	0	1	1965	5	14		3	4	2	2	50400	0	25200	3	1	1	2	2	2	2	2	1	2	2	2	2	2	2	2	2	1			7			1			2				0
64033106002	640331060	640331	河北省	Rural	0	0	2	1969	2	19		3	4	2	#N/A			#N/A	1	2	2	2	2	2	2	2	2	2	2	2	2	2	2	2	1	1		7	7		2	2					2	1	2
64033116001	640331160	640331	河北省	Rural	0	0	1	1938	4	5		3	4	1	2	0	60000	30000	4		2	2	2	2	2	2	1	2	2	2	2	0	2	2	2	1			7			1			2				0
64033116002	640331160	640331	河北省	Rural	0	0	2	1937	8	15		3	1	1	#N/A			#N/A		1	2	2	2	2	2	2	1	2	2	2	1	1	2	2	1	2		7			2						2		0
64033101001	640331010	640331	河北省	Rural	0	0	2	1953	9	23		3	1	5	3	0	60000	20000	4	2	2	2	2	1	2	1	2	0	2	2	2	1	2	2	2	1			7			1			2				2
64033124001	640331240	640331	河北省	Rural	0	0	1	1951	5	3		3	5	1	4	0	120000	30000	2	2	2	2	2	2	2	2	2	2	2	2	2	0	2	2	2	1			7			1			2				2
64033124002	640331240	640331	河北省	Rural	0	0	2	1948	3	2		3	4	1	#N/A			#N/A	4		2	2	2	2	2	2	2	2	0	2	2	0	2	2	2	1			7			1			2				2
64033129001	640331290	640331	河北省	Rural	0	0	1	1961	11	6		3	5	4	4	2000	36000	9500	3	2	2	2	2	2	2	2	2	2	2	2	2	2	2	1	2	1	7		7	2		2				2		2	0
64033102002	640331020	640331	河北省	Rural	0	0	1	1961	2	16		3	6	1	#N/A			#N/A	2	2	2	2	2	2	2	2	2	2	2	2	2	2	2	1	2	1	7		7	2		2				2		1	2
64033102001	640331020	640331	河北省	Rural	0	0	2	1961	10	18		3	2	1	2	76000	0	38000	3		2	2	2	1	2	2	0	2	2	2	2	2	2	1	2	1	7		7	2		1			2	2			2
64033111002	640331110	640331	河北省	Rural	0	0	1	1958	12	26		3	5	1	#N/A			#N/A	4	1	2	2	2	1	2	2	2	2	0	2	2	0	2	1	1	1	3	5	7	2	2	2				1	1	1	0
64033111001	640331110	640331	河北省	Rural	0	0	2	1959	3	11		3	6	1	3	0	0	0	1	2		2	2	2	2	2	2	2	2	2	2	2	2	1	2	1	3		7	2		1			2	1			2
64033125001	640331250	640331	河北省	Rural	0	0	1	1961	4	6		3	5	1	4	0	0	0	4			2	2	2	2	2	1	2	2	2	2	2	2	1	1	1	7	7	5	1	2	2	2				2	2	0
64033125002	640331250	640331	河北省	Rural	0	0	2	1959	10	1		3	4	1	#N/A			#N/A	3		2	2	2	2	2	0	2	2	2	2	2	2	2	2	1	1		6	7		1	2		2				1	2
64033126002	640331260	640331	河北省	Rural	0	0	1	1951	4	8		3	4	1	2	0	0	0	5				2	2	2	2	2	2	0	2	2	2	2	1	2	1	3		7	2		2				2		1	0
64033126001	640331260	640331	河北省	Rural	0	0	2	1950	5	8		3	1	1	#N/A			#N/A	4		1	2	2	2	2	1	2	2	1	2	2	2	2	1	1	1	3	7	7	2	1	2		1		1		1	2
64033114002	640331140	640331	河北省	Rural	0	0	1	1944	4	21		3	5	1	2	3900	5000	4450	4	2	1	2	2	2	2	0	1	2	2	2	0	2	2	2	2	1			7			1			1				0
64033114001	640331140	640331	河北省	Rural	0	0	2	1949	9	10		1	4	1	#N/A			#N/A	3	1		2	2	2	2	0	2	0	0	2	2	2	2	2	1	1		1	7		1	1		2	2				2
64033113002	640331130	640331	河北省	Rural	0	0	2	1954	7	22		3	1	5	3	0	0	0	4				2	2	2	0	0	2	2	2	2	0	2	2	2	1			7			2						1	2
64033118001	640331180	640331	河北省	Rural	0	0	2	1946	2	11		3	4	5	4	0	5900	1475	1		2	2	2	2	2	2	2	2	2	2	2	0	2	1	1	2	3	5		2	2					1	1		2
64033112002	640331120	640331	河北省	Rural	0	0	1	1952	3	3		3	5	1	#N/A			#N/A	3	2	2	2	2	2	2	2	2	2	2	2	2	2	2	1	2	1	7		7	2		1			2	2			0
64033112001	640331120	640331	河北省	Rural	0	0	2	1954	11	24		3	1	1	2	0	0	0	3	2	2	2	2	2	2	2	2	2	2	2	2	2	2	1	2	1	7		7	2		1			2	2			2
64033132001	640331320	640331	河北省	Rural	0	0	1	1970	1	7		3	4	6	2	0	48500	24250	5	1	2	2	2	2	1	2	2	0	0	2	1	2	2	2	1	1		5	7		1	2		2				1	0
64033131001	640331310	640331	河北省	Rural	0	0	1	1966	11	12		3	5	1	#N/A			#N/A	1	2	2	2	2	2	2	2	2	2	2	2	2	2	2	1	2	2	7			2						2			0
64033131002	640331310	640331	河北省	Rural	0	0	2	1969	11	4		3	5	1	4	0	0	0	2	2	2	2	2	2	2	2	2	2	2	2	2	2	2	2	2	1			7			1			2				2
64033115002	640331150	640331	河北省	Rural	0	0	1	1954	8	12		3	5	1	#N/A			#N/A	2	2	2	2	2	2	2	2	2	2	2	2	2	2	2	2	2	1			7			2						2	0
64033115001	640331150	640331	河北省	Rural	0	0	2	1957	8	24		3	1	1	2	0	0	0	3	2	2	2	2	2	2	2	2	0	2	2	2	2	2	2	1	1		5	7		1	2		2				1	2
64033104001	640331040	640331	河北省	Rural	0	0	1	1953	9	27		3	4	1	2	0	13500	6750	3	2	2	2	2	2	2	2	2	2	2	2	2	2	2	2	2	1			7			2						1	0
64033104002	640331040	640331	河北省	Rural	0	0	2	1955	5	8		3	1	1	#N/A			#N/A	4		1	2	2	2	2	1	2	2	1	2	2	2	2	2	2	1			7			1			2				2
64033105001	640331050	640331	河北省	Rural	0	0	1	1954	9	2		3	6	1	#N/A			#N/A	4			2	2	2	2	2	0	2	2	2	1	2	2	2	2	1			7			1			2				0
64033105002	640331050	640331	河北省	Rural	0	0	2	1955	5	13		3	5	1	2	0	80000	40000	3		1	2	2	1	2	2	2	2	2	2	2	0	2	2	1	1		7	7		1	1		2	1				2
64033107002	640331070	640331	河北省	Rural	0	0	1	1943	1	20		3	7	1	#N/A			#N/A	5	2	2	2	2	2	2	2	2	2	0	2	2	2	2	2	2	1			7			1			2				2
64033107001	640331070	640331	河北省	Rural	0	0	2	1946	12	11		3	2	1	2	0	0	0	4				0	1	2	0	2	0	0	2	2	0	2	2	1	1		7	7		1	2		2				1	2
60481308001	604813080	604813	河北省	Rural	0	0	1	1964	2	15		3	5	1	2	0	0	0	4		1	2	2	2	2	0	2	2	1	2	2	0	2	2	1	1		2	7		1	1		1	1				0
60481308002	604813080	604813	河北省	Rural	0	0	2	1962	11	14		3	6	1	#N/A			#N/A	5		2	2	2	2	2	0	2	2	0	2	2	0	2	2	2	2													2
60481310001	604813100	604813	河北省	Rural	0	0	2	1944	10	29		3	5	5	2	0	0	0	3	2	2	2	2	2	2	2	2	0	2	2	2	2	2	2	1	1		3	7		1	1		2	2				2
60481301002	604813010	604813	河北省	Rural	0	0	1	1949	5	5		3	4	1	#N/A			#N/A	3		2		2	2	2	2	2	2	2	2	2	2	2	2	2	1			7			2						1	2
60481301001	604813010	604813	河北省	Rural	0	0	2	1950	1	1		3	4	1	2	0	0	0	4			1	2	2	2	0	2	2	1	0	2	2	2	2	1	1		7	7		2	1			2		1		2
60481312001	604813120	604813	河北省	Rural	0	0	1	1962	5	16		3	5	1	2	0	0	0	3		2	2	2	2	2	2	2	0	2	2	2	2	2	2	1	1		7	7		1	1		1	1				2
60481312002	604813120	604813	河北省	Rural	0	0	2	1963	5	8		3	2	1	#N/A			#N/A	3	1	2	2	2	2	2	2	2	2	2	2	2	2	0	2	2	2													0
60481322002	604813220	604813	河北省	Rural	0	0	1	1947	4	27		3	5	1	2	0	0	0	4	2		1	2	2	2	0	1	2	2	2	2	0	2	2	2	1			7			1			2				0
60481322001	604813220	604813	河北省	Rural	0	0	2	1944	7	27		3	4	1	#N/A			#N/A	3		2		2	2	2	2	2	2	2	2	2	2	2	2	2	1			7			1			2				2
60481303002	604813030	604813	河北省	Rural	0	0	1	1963	9	29		3	6	1	#N/A			#N/A	3	2		2	2	2	2	2	2	2	2	2	2	0	2	1	1	1	7	2	7	2	2	2				2	2	2	2
60481303001	604813030	604813	河北省	Rural	0	0	2	1966	10	17		3	5	1	2	0	0	0	2	2	2	2	2	2	2	0	2	2	0	2	2	0	2	2	1	1		7	7		1	2		2				1	2
60481325001	604813250	604813	河北省	Rural	0	0	1	1966	9	25		3	2	4	2	0	0	0	1	2	2	2	2	2	0	0	2	2	2	2	2	2	2	1	2	1	7		7	2		2				2		2	0
60481309003	604813090	604813	河北省	Rural	0	0	1	1939	4	21		3	4	1	#N/A			#N/A	3	1	1	2	2	2	2	2	2	1	0	2	0	2	2	2	2	2													0
60481309002	604813090	604813	河北省	Rural	0	0	2	1943	4	1		3	4	1	2	0	35000	17500	3	2	1	2	2	2	2	0	2	2	2	2	2	2	2	2	1	1		2	2		1	1		1	1				2
60481307002	604813070	604813	河北省	Rural	0	0	1	1954	10	12		3	4	1	#N/A			#N/A	4			2	2	2	2	2	2	2	2	2	2	2	2	1	2	1	7		7	1		1	2		1				0
60481307001	604813070	604813	河北省	Rural	0	0	2	1958	8	11		3	4	1	2	30000	0	15000	4	2	2	1	2	2	2	2	2	2	0	2	2	0	2	2	1	1		7	7		2	1			2		1		2
60481320001	604813200	604813	河北省	Rural	0	0	1	1962	2	4		3	4	1	#N/A			#N/A	3	2	2	2	2	2	2	2	2	2	0	2	2	2	2	1	1	1	7	7	7	2	2	1			2	2	2		0
60481320002	604813200	604813	河北省	Rural	0	0	2	1961	2	20		3	6	1	2	40000	0	20000	3	2	2	2	2	2	2	2	2	2	2	2	2	1	2	1	1	1	2	7	7	2	2	2				1	2	2	2
60481302001	604813020	604813	河北省	Rural	0	0	1	1962	10	10		3	2	4	3	12000	18000	10000	1	2	2	2	2	2	2	2	2	2	0	2	2	2	2	2	2	1			7			2						2	0
60481313001	604813130	604813	河北省	Rural	0	0	1	1964	8	23		3	4	1	4	0	0	0	3	2	2	2	2	2	2	2	2	2	0	2	2	0	2	1	1	1	7	2	3	2	2	2				2	1	2	0
60481313002	604813130	604813	河北省	Rural	0	0	2	1965	3	10		3	4	1	#N/A			#N/A	3	2	2	2	2	2	2	2	2	2	1	2	2	2	2	2	1	1		1	7		1	2		2				1	2
60481331001	604813310	604813	河北省	Rural	0	0	1	1972	6	6		3	4	1	4	0	0	0	3		2	2	2	2	2	1	2	2	1	2	2	2	2	2	1	1		7	7		2	1			2		2		2
60481331002	604813310	604813	河北省	Rural	0	0	2	1970	12	11		3	5	1	#N/A			#N/A	3	2	2	2	2	1	2	2	2	2	2	2	2	2	2	2	1	2		7			2						2		2
60481316002	604813160	604813	河北省	Rural	0	0	1	1947	2	29		3	4	1	#N/A			#N/A	3	2	2	2	2	2	2	2	2	2	2	2	2	2	2	1	2	1	7		7	2		1			2	1			0
60481316001	604813160	604813	河北省	Rural	0	0	2	1949	1	11		3	4	1	2	0	0	0	4				2	2	2	1	2	2	2	2	2	2	2	2	2	1			7			1			2				2
60481326002	604813260	604813	河北省	Rural	0	0	1	1969	7	29		3	2	1	#N/A			#N/A	3	2	1	2	2	2	2	2	2	0	2	2	2	2	2	1	1	1	5	5	7	2	2	2				2	1	2	2
60481326001	604813260	604813	河北省	Rural	0	0	2	1967	4	8		3	5	1	2	0	32000	16000	3	2	2	2	2	2	2	2	2	2	0	2	2	0	2	1	2	1	4		7	2		2				2		2	2
60481328001	604813280	604813	河北省	Rural	0	0	1	1970	9	9		3	4	6	3	0	0	0		2	2	2	2	2	2	2	2	2	2	2	2	2	2	2	2	2													2
60481323001	604813230	604813	河北省	Rural	0	0	2	1930	6	17		3	1	5	3	60000	0	20000			2	2	2	2	2	2	2	2	2	2	2	2	2	2	2	1			7			1			2				2
60481327001	604813270	604813	河北省	Rural	0	0	1	1970	5	3		3	6	1	3	0	0	0	4	2	2	2	2	2	2	0	2	2	1	2	1	1	2	1	1	1	7	7	7	1	1	2	2	2				2	2
60481327002	604813270	604813	河北省	Rural	0	0	2	1971	1	6		3	4	1	#N/A			#N/A	3		2	2	2	2	2	2	2	2	2	2	2	2	2	1	1	1	7	7	7	2	1	2		2		2		1	2
60481329001	604813290	604813	河北省	Rural	0	0	1	1969	11	20		3	5	1	#N/A			#N/A	3	2	2	2	2	1	2	2	2	2	2	2	2	2	2	2	1	1		6	7		2	1			2		1		0
60481329002	604813290	604813	河北省	Rural	0	0	2	1972	2	7		3	4	1	3	0	0	0	3	2	2	2	2	2	2	2	2	2	2	2	2	2	2	2	1	1		4	7		1	1		2	2				2
60481321001	604813210	604813	河北省	Rural	0	0	1	1953	10	10		3	4	1	#N/A			#N/A	3		2	2	2	2	2	2	2	2	2	2	2	2	2	2	2	1			7			1			2				0
60481321002	604813210	604813	河北省	Rural	0	0	2	1955	4	18		3	1	1	2	0	0	0	2		2	2	2	2	2	2	2	2	2	2	2	2	2	2	2	2													2
60481305001	604813050	604813	河北省	Rural	0	0	1	1924	8	15		2	4	5	3	0	0	0		2	2	2	2	2	2	1	2	2	2	2	2	2	2	2	2	1			7			1			2				0
60481332002	604813320	604813	河北省	Rural	0	0	1	1970	5	14		3	5	1	#N/A			#N/A	2	1	1	2	2	2	2	2	2	2	2	2	2	2	2	2	2	1			7			1			2				0
60481332001	604813320	604813	河北省	Rural	0	0	2	1970	4	4		3	5	1	3	48000	0	16000	3	2	2	2	2	2	2	1	2	2	2	2	2	2	2	2	2	1			7			1			2				2
60481304001	604813040	604813	河北省	Rural	0	0	1	1966	2	28		3	5	1	#N/A			#N/A	3	2	2	2	2	2	2	0	2	2	0	2	2	2	2	2	1	1		7	7		2	1			2		2		0
60481304002	604813040	604813	河北省	Rural	0	0	2	1967	11	15		3	4	1	3	0	0	0	4		2	2	2	2	2	0	2	2	2	2	2	0	2	2	1	1		7	7		1	2		2				1	2
60481330001	604813300	604813	河北省	Rural	0	0	1	1965	11	21		3	5	1	3	0	0	0	2	2	2	2	2	2	2	2	2	2	2	2	2	2	2	2	2	1			7			2						1	0
60481330002	604813300	604813	河北省	Rural	0	0	2	1971	3	14		3	1	1	#N/A			#N/A	3	2	2	2	2	2	2	2	2	2	0	2	2	2	2	2	2	1			7			1			2				2
60481319001	604813190	604813	河北省	Rural	0	0	2	1949	12	12		3	5	5	2	0	0	0			2	2	1	1	2	0	1	2	2	2	2	2	2	2	2	2													2
60481311001	604813110	604813	河北省	Rural	0	0	1	1964	12	7		3	5	1	2	0	24000	12000	4				2	2	2	1	2	2	2	2	2	2	2	2	2	1			7			1			2				0
60481311002	604813110	604813	河北省	Rural	0	0	2	1963	5	12		3	5	1	#N/A			#N/A	4		1	2	2	2	2	1	2	2	2	2	2	0	2	2	2	1			7			1			2				2
60481324002	604813240	604813	河北省	Rural	0	0	1	1950	6	11		3	5	1	#N/A			#N/A	3			1	2	0	2	0	2	2	2	2	2	0	0	2	2	1			4			1			2				0
60481324001	604813240	604813	河北省	Rural	0	0	2	1950	10	20		3	2	1	2	11000	0	5500	3		2	1	2	2	2	0	2	2	2	2	2	0	2	2	2	2													2
60481132002	604811320	604811	河北省	Rural	0	0	1	1965	3	25		3	6	1	2	0	0	0	2	2	2	2	2	2	2	2	2	2	2	2	2	2	2	2	1	1		7	7		1	1		2	2				0
60481132001	604811320	604811	河北省	Rural	0	0	2	1965	4	12		3	5	1	#N/A			#N/A	4		2	2	2	2	1	0	2	2	0	2	2	2	2	2	1	1		7	2		2	2					1	1	2
60481102001	604811020	604811	河北省	Rural	0	0	1	1953	9	18		3	5	1	3	0	0	0	1		2	2	2	2	2	2	2	2	0	2	2	2	2	2	1	1		7	7		2	2					1	1	0
60481102002	604811020	604811	河北省	Rural	0	0	2	1951				3	2	1	#N/A			#N/A	1		2	2	2	2	2	2	2	2	2	2	2	2	2	1	1	1	3	7	7	2	2	2				2	2	2	2
60481136001	604811360	604811	河北省	Rural	0	0	2	1927	3	6		3	1	5	3	0	30000	10000			2	2	2	2	2	0	2	2	0	1	2	0	2	2	2	1			7			1			1				2
60481118001	604811180	604811	河北省	Rural	0	0	2	1952	5	29		3	7	5	2	0	0	0	4	2	2	2	2	2	2	1	2	2	0	2	2	0	2	2	1	1		7	7		2	1			2		2		2
60481109002	604811090	604811	河北省	Rural	0	0	1	1960	4	3		3	5	1	2	0	0	0	3			2	2	2	2	2	2	2	2	2	2	2	2	1	1	2	2	7		2	1			2		2			0
60481109001	604811090	604811	河北省	Rural	0	0	2	1958	10	30		3	2	1	#N/A			#N/A	4				2	2	2	0	2	2	0	2	2	0	2	2	2	2													2
60481111002	604811110	604811	河北省	Rural	0	0	1	1963	8	1		3	5	1	2	0	0	0	3	1	2	2	2	2	2	2	2	2	1	2	2	2	2	2	1	1		7	7		2	2					2	2	2
60481111001	604811110	604811	河北省	Rural	0	0	2	1963	9	18		3	4	1	#N/A			#N/A	4	2	2	2	2	2	2	0	2	2	2	2	2	1	2	2	2	2													2
60481101002	604811010	604811	河北省	Rural	0	0	1	1952	10	12		3	4	1	2	0	0	0	3		2		2	2	2	0	2	2	0	2	2	1	2	2	1	1		7	7		1	1		2	2				0
60481101001	604811010	604811	河北省	Rural	0	0	2	1954	10	25		3	5	1	#N/A			#N/A	3	2	2	2	2	2	2	2	2	2	2	2	2	2	2	2	1	1		2	7		2	1			1		1		2
60481125002	604811250	604811	河北省	Rural	0	0	1	1957	8	9		3	6	1	#N/A			#N/A	4	2		2	2	1	2	0	2	2	2	2	2	0	2	2	1	1		7	7		1	2		2				1	0
60481125001	604811250	604811	河北省	Rural	0	0	2	1956	12	1		3	4	1	3	0	4800	1600	4	2	1	2	1	2	2	2	2	2	2	2	2	2	2	2	1	1		1	3		2	1			1		1		2
60481107002	604811070	604811	河北省	Rural	0	0	2	1952	4	2		3	2	2	2	0	0	0	4	2	2	2	2	2	2	0	2	2	0	2	2	0	2	2	2	1			3			1			2				2
60481107003	604811070	604811	河北省	Rural	0	0	1	1951	1	2			2	2	#N/A			#N/A		1	2	2	2	2	2	2	2	2	2	2	2	2	2	2	2	1			7			1			2				1
60481114002	604811140	604811	河北省	Rural	0	0	1	1942	3	30		3	4	1	#N/A			#N/A	5	2		2	2	0	1	2	0	1	2	2	2	2	2	2	2	2													0
60481114001	604811140	604811	河北省	Rural	0	0	2	1943	10	18		3	5	1	2	0	0	0	4	2		2	2	0	2	0	2	2	0	2	2	0	2	2	1	1		6	7		1	2		1				2	2
60481128002	604811280	604811	河北省	Rural	0	0	1	1964	8	26		3	6	1	#N/A			#N/A	1	2	2	2	2	2	2	2	2	2	2	2	2	2	2	1	1	1	7	7	7	2	2	2				1	2	2	2
60481128001	604811280	604811	河北省	Rural	0	0	2	1962	8	11		3	6	1	2	38500	0	19250	3		1		1	2	2	0	2	2	1	2	2	2	2	2	1	1		7	7		1	2		2				2	2
60481104002	604811040	604811	河北省	Rural	0	0	1	1948	12	15		3	4	1	2	0	960	480	4	2	2	2	2	0	2	0	2	2	2	2	2	2	0	2	2	1			7			1			2				0
60481104001	604811040	604811	河北省	Rural	0	0	2	1957	8	15		3	5	1	#N/A			#N/A	3		2	2	2	1	0	2	2	2	2	2	2	2	2	2	1	1		7	7		2	1			2		1		2
60481108002	604811080	604811	河北省	Rural	0	0	1	1952	1	18		3	5	1	#N/A			#N/A	1	2	2	2	2	2	2	2	2	2	2	2	2	0	2	2	1	1		7	7		2	1			2		2		0
60481108001	604811080	604811	河北省	Rural	0	0	2	1954	9	7		3	4	1	3	0	0	0	3		2	2	2	2	2	0	2	2	2	2	2	2	2	1	1	1	7	7	7	2	2	1			2	2	1		2
60481123001	604811230	604811	河北省	Rural	0	0	2	1942	4	9		3	4	5	2	0	0	0	3		2	2	2	2	2	0	2	2	2	2	2	0	2	2	1	1		1	7		1	2		2				1	2
60481124001	604811240	604811	河北省	Rural	0	0	1	1962	9	3		3	5	1	#N/A			#N/A	4		2	2	2	2	2	0	2	2	2	2	2	0	2	1	1	1	3	7	7	1	1	2	2	2				2	0
60481124002	604811240	604811	河北省	Rural	0	0	2	1961	12	22		3	1	1	2	18000	0	9000	5		2	2	2	2	2	0	2	2	1	2	2	0	2	1	1	1	1	7	7	2	1	1		2	2	1			2
60481120001	604811200	604811	河北省	Rural	0	0	1	1964	6	6		3	2	5	4	0	0	0	1	2	2	2	2	2	2	2	2	2	0	2	2	2	2	2	1	1		7	7		2	1			1		2		0
60481112001	604811120	604811	河北省	Rural	0	0	1	1953	10	6		3	6	1	#N/A			#N/A	3	2	2	2	2	2	2	2	2	2	2	2	2	2	2	2	2	1			7			2						1	0
60481112002	604811120	604811	河北省	Rural	0	0	2	1951	3	18		3	1	1	3	5100	36000	13700	3				2	2	2	0	2	2	2	2	2	2	2	2	1	2		2			1			1					2
60481133002	604811330	604811	河北省	Rural	0	0	1	1948	6	1		3	4	1	#N/A			#N/A	3			2	2	2	2	0	2	2	0	2	2	0	2	2	2	1			7			1			2				0
60481133001	604811330	604811	河北省	Rural	0	0	2	1946	9	29		3	4	1	2	0	0	0	4			2	2	2	2	1	2	2	0	2	2	0	2	2	1	1		2	7		1	1		1	1				2
60481110001	604811100	604811	河北省	Rural	0	0	1	1963	3	9		3	6	1	#N/A			#N/A	3	2	2	2	2	2	2	2	2	2	2	2	2	2	2	2	1	1		7	7		1	1		2	2				0
60481110002	604811100	604811	河北省	Rural	0	0	2	1962	9	15		1	5	1	3	0	31000	10333.3	3	2	2	2	2	2	2	2	2	2	2	2	2	2	2	2	2	1			7			2						1	2
60481122002	604811220	604811	河北省	Rural	0	0	1	1960	3	18		3	5	1	2	0	2000	1000	1		2	2	2	2	2	2	2	2	2	2	2	2	2	1	1	2	5	1		2	1			2		2			2
60481122001	604811220	604811	河北省	Rural	0	0	2	1957	5	19		3	5	1	#N/A			#N/A	1		2	2	2	0	2	2	2	2	2	2	2	0	2	2	1	1		1	1		1	1		1	1				2
60481119001	604811190	604811	河北省	Rural	0	0	1	1951	9	28		3	6	1	#N/A			#N/A	3	2	2	2	2	2	2	2	2	2	2	2	2	2	2	2	1	2		7			2						2		0
60481119002	604811190	604811	河北省	Rural	0	0	2	1954	3	17		3	1	1	2	0	0	0	3		1	2	2	2	2	0	2	2	2	2	2	2	2	2	1	1		7	7		2	1			2		2		2
60481130001	604811300	604811	河北省	Rural	0	0	2	1947	6	27		3	2	5	2	50000	36000	43000	4				2	2	2	0	2	2	0	2	2	0	2	2	2	1			7			1			2				2
60481106001	604811060	604811	河北省	Rural	0	0	1	1952	8	15		3	2	1	#N/A			#N/A	3	1	2	2	2	2	2	2	2	2	2	2	2	2	2	1	1	2	7	3		2	1			2		1			1
60481106002	604811060	604811	河北省	Rural	0	0	2	1952	10	3		3	2	1	3	0	0	0	4	2	2	1	2	2	2	2	2	2	2	2	2	2	2	2	1	1		3	7		1	1		2	1				2
60481127001	604811270	604811	河北省	Rural	0	0	1	1962	8	5		3	4	1	#N/A			#N/A	3		2	2	2	2	2	2	2	2	2	2	2	2	2	1	1	1	1	7	7	2	1	2		2		2		1	0
60481127002	604811270	604811	河北省	Rural	0	0	2	1960	2	6		3	4	1	3	0	0	0	4			1	2	2	2	0	2	2	1	2	2	2	2	2	2	2													2
60481117001	604811170	604811	河北省	Rural	0	0	1	1954	12	15		3	5	1	2	0	0	0	4			2	2	2	2	2	2	2	2	2	2	2	2	1	2	1	4		7	2		1			2	2			0
60481117002	604811170	604811	河北省	Rural	0	0	2	1955	12	1		3	1	1	#N/A			#N/A	3			1	2	2	2	2	2	2	0	2	2	1	2	1	1	1	5	7	7	2	1	2		2		1		1	2
60481129001	604811290	604811	河北省	Rural	0	0	2	1947	10	16		3	4	5	2	0	25000	12500	5	1	1	1	2	0	2	0	2	2	2	2	2	0	2	2	2	1			1			1			1				2
60481121001	604811210	604811	河北省	Rural	0	0	1	1945	3	6		3	5	5	2	31000	30000	30500	4		2	2	1	2	2	2	2	2	2	2	2	2	2	2	1	1		7	7		1	1		2	2				0
60481140001	604811400	604811	河北省	Rural	0	0	1	1969	7	21		3	2	1	2	0	0	0	2		2	2	2	2	2	2	2	2	2	2	2	2	2	1	2	1	1		7	2		2				1		2	2
60481140002	604811400	604811	河北省	Rural	0	0	2	1967	10	16		3	4	1	#N/A			#N/A	1	2	2	2	2	2	2	1	2	2	2	2	2	2	2	2	1	1		3	7		1	2		2				2	2
60481126002	604811260	604811	河北省	Rural	0	0	1	1958	1	20		3	6	1	#N/A			#N/A	3	2	2		2	2	2	2	2	2	2	2	2	2	2	2	1	2		7			2						2		0
60481126001	604811260	604811	河北省	Rural	0	0	2	1956	9	6		3	6	1	4	0	0	0	3	2	1	2	2	2	2	1	2	2	2	2	2	0	2	2	2	1			7			2						2	2
60481135002	604811350	604811	河北省	Rural	0	0	1	1966	5	11		3	4	1	2	0	0	0	4		2	2	2	2	2	2	1	2	2	2	2	2	2	1	2	1	5		7	2		1			2	2			0
60481135003	604811350	604811	河北省	Rural	0	0	2	1965	6	8			2	1	#N/A			#N/A	3	1	1	2	2	2	2	2	2	2	2	2	2	2	2	2	1	1		7	7		1	1		2	2				2
60481105001	604811050	604811	河北省	Rural	0	0	2	1949	6	10		3	1	5	3	0	0	0	3	2	2	2	2	2	2	1	2	2	1	2	2	2	2	2	1	2		3			1			1					2
60481134001	604811340	604811	河北省	Rural	0	0	1	1962	2	15		3	6	1	#N/A			#N/A			1	2	2	2	2	2	2	2	2	2	2	1	2	2	2	1			7			1			2				0
60481134002	604811340	604811	河北省	Rural	0	0	2	1960	3	29		3	6	1	2	55000	0	27500	4			2	2	2	0	0	2	2	0	2	2	0	2	2	2	1			7			2						1	2
60481131002	604811310	604811	河北省	Rural	0	0	1	1951	4	2		3	4	1	#N/A			#N/A	1	2	2	2	2	2	2	2	2	2	2	2	2	2	2	1	1	1	7	7	7	2	2	2				2	2	2	0
60481131001	604811310	604811	河北省	Rural	0	0	2	1955	5	6		3	1	1	2	0	4500	2250	3	2	2	2	2	2	2	2	2	2	2	2	2	0	2	2	1	2		7			1			2					2
60481115001	604811150	604811	河北省	Rural	0	0	2	1957	2	4		3	5	5	3	0	0	0	3		1	2	2	2	2	0	2	2	1	2	2	2	2	2	1	1		5	7		2	1			2		1		2
60481113002	604811130	604811	河北省	Rural	0	0	1	1965	8	15		3	5	1	#N/A			#N/A	3		1	1	2	2	2	1	2	2	2	2	2	2	2	1	1	1	7	7	7	2	2	1			2	2	2		0
60481113001	604811130	604811	河北省	Rural	0	0	2	1963	4	30		3	2	1	2	0	20000	10000	3	2	2	2	2	2	2	0	2	2	0	2	2	2	2	2	1	1		5	7		1	1		2	2				2
60481116001	604811160	604811	河北省	Rural	0	0	1	1962	4	5		3	5	1	4	0	0	0	1	2	1	2	2	2	2	2	2	2	0	2	2	0	2	2	1	2		7			2						1		0
60481116002	604811160	604811	河北省	Rural	0	0	2	1977	3	17		3	5	1	#N/A			#N/A	3	2	2	2	2	2	2	0	2	2	2	2	2	2	2	2	1	2		7			1			2					2
60481208001	604812080	604812	河北省	Rural	0	0	1	1952	4	5		3	2	1	2	0	24000	12000	3	2	2	2	2	2	2	2	2	2	2	2	2	2	2	2	1	1		7	7		2	2					2	2	0
60481208002	604812080	604812	河北省	Rural	0	0	2	1951	6	6		3	4	1	#N/A			#N/A	4			1	2	0	2	0	2	2	2	2	2	2	2	2	2	1			7			2						1	2
60481230001	604812300	604812	河北省	Rural	0	0	1	1947	6	8		3	5	1	#N/A			#N/A	1	2	2	2	2	2	2	2	2	2	2	2	2	2	2	2	1	2		7			2						2		0
60481230002	604812300	604812	河北省	Rural	0	0	2	1949	11	25		3	4	1	2	0	0	0	3		2	2	2	2	2	0	2	2	2	2	2	0	2	2	2	1			7			2						2	2
60481219001	604812190	604812	河北省	Rural	0	0	1	1954	9	10		3	5	1	#N/A			#N/A		2	2	2	1	2	2	2	2	2	2	2	2	2	2	2	2	2													0
60481219002	604812190	604812	河北省	Rural	0	0	2	1956	10	30		3	2	1	2	0	0	0	4	2		2	2	2	2	2	2	2	2	2	2	0	2	2	2	2													2
60481238001	604812380	604812	河北省	Rural	0	0	1	1934	2	1		3	1	1	2	10000	0	5000	4	2	2	2	2	2	2	2	2	2	2	2	2	2	2	1	1	1	4	1	7	1	2	2	2				1	1	2
60481238002	604812380	604812	河北省	Rural	0	0	2	1942	5	3		3	1	1	#N/A			#N/A	4		2	2	2	2	2	2	2	2	2	2	2	2	2	2	2	2													2
60481223002	604812230	604812	河北省	Rural	0	0	1	1956	10	25		3	5	1	2	0	0	0	2	1	2	2	2	2	0	2	2	0	0	2	2	2	2	2	1	2		7			2						2		0
60481223001	604812230	604812	河北省	Rural	0	0	2	1957	5	26		3	4	1	#N/A			#N/A	3			1	2	2	2	1	2	2	0	2	2	2	2	2	1	1		7	7		1	1		2	2				2
60481241001	604812410	604812	河北省	Rural	0	0	1	1971	11	28		3	5	1	#N/A			#N/A	2	2	2	2	2	2	2	2	2	2	2	2	2	2	2	2	1	1		7	7		2	2					2	2	2
60481241002	604812410	604812	河北省	Rural	0	0	2	1970	10	25		3	2	1	5	0	4000	800	5		1	2	2	2	2	2	2	0	2	2	2	2	2	2	2	2													2
60481220001	604812200	604812	河北省	Rural	0	0	2	1942	2	16		3	1	5	3	8000	17000	8333.33		2	2	2	2	2	2	2	0	2	2	0	0	2	2	2	2	2													2
60481217002	604812170	604812	河北省	Rural	0	0	1	1947	5	13		3	4	1	2	0	0	0	4				2	2	2	2	2	2	2	2	2	2	2	2	1	1		4	3		1	1		2	2				0
60481217001	604812170	604812	河北省	Rural	0	0	2	1957	6	6		3	1	1	#N/A			#N/A	3		2	2	2	2	2	1	2	2	2	2	2	2	2	2	2	2													2
60481212002	604812120	604812	河北省	Rural	0	0	1	1949	11	1		3	5	1	#N/A			#N/A	3	1	2	2	2	2	2	1	2	2	1	2	2	1	2	1	1	1	3	7	7	1	2	2	2				1	1	0
60481212001	604812120	604812	河北省	Rural	0	0	2	1948	1	5		3	5	1	3	70000	0	23333.3	3		2	2	2	2	2	2	2	2	2	2	2	0	2	2	2	1			7			1			1				2
60481218002	604812180	604812	河北省	Rural	0	0	2	1946	5	5		3	4	5	3	0	0	0		1	2	2	2	2	2	2	0	2	2	2	2	1	2	2	2	1			7			2						1	2
60481234001	604812340	604812	河北省	Rural	0	0	1	1941	7	10		3	6	1	3	0	0	0	4			2	2	2	2	0	2	0	0	2	2	1	2	2	2	1			7			1			1				0
60481234002	604812340	604812	河北省	Rural	0	0	2	1942	3	5		3	5	1	#N/A			#N/A			2	2	2	2	2	0	2	2	2	2	2	2	2	2	2	2													2
60481205002	604812050	604812	河北省	Rural	0	0	1	1958	8	15		3	4	1	2	0	18000	9000	4				2	2	2	0	1	2	0	2	2	2	2	2	1	1		3	7		1	1		1	2				0
60481205001	604812050	604812	河北省	Rural	0	0	2	1960	2	2		3	4	1	#N/A			#N/A	3	2	2	2	2	2	2	2	2	2	2	2	2	0	2	2	2	2													2
60481224001	604812240	604812	河北省	Rural	0	0	1	1957	2	16		3	7	1	2	0	5130	2565	3			2	2	1	2	2	2	2	2	2	2	2	2	2	1	1		2	3		1	1		2	2				0
60481224002	604812240	604812	河北省	Rural	0	0	2	1955	7	6		3	4	1	#N/A			#N/A	3	2	2	2	2	2	2	2	2	2	2	2	2	2	2	2	2	2													2
60481242001	604812420	604812	河北省	Rural	0	0	1	1970	1	26		3	5	1	#N/A			#N/A	2	1	2	2	2	2	2	2	2	2	2	2	2	2	2	2	2	2													2
60481242002	604812420	604812	河北省	Rural	0	0	2	1969	6	8		3	5	1	4	0	0	0	3	1	2	2	2	2	2	1	2	2	2	2	2	2	2	2	2	2													2
60481207001	604812070	604812	河北省	Rural	0	0	1	1959	10	3		3	5	1	2	0	0	0	3	1	2	2	2	2	2	1	2	2	2	2	2	0	2	2	2	2													0
60481207002	604812070	604812	河北省	Rural	0	0	2	1956	3	26		3	2	1	#N/A			#N/A	2				2	2	2	2	2	2	2	2	2	2	2	1	2	2	7			2						2			2
60481239002	604812390	604812	河北省	Rural	0	0	1	1967	2	28		3	4	1	2	0	0	0	1	1	2	2	2	2	2	2	2	2	2	2	2	2	2	2	1	1		7	7		2	2					2	2	0
60481239001	604812390	604812	河北省	Rural	0	0	2	1967	4	15		3	5	1	#N/A			#N/A		2	2	2	2	2	2	2	2	2	2	2	2	2	2	2	1	1		7	7		2	2					1	2	2
60481222002	604812220	604812	河北省	Rural	0	0	1	1949	6	14		3	2	1	#N/A			#N/A	3		2	2	2	2	2	0	2	2	0	2	2	2	2	2	2	1			4			1			2				0
60481222001	604812220	604812	河北省	Rural	0	0	2	1952	5	16		3	2	1	2	0	0	0	4	1	1	2	2	0	2	2	2	2	0	2	2	2	0	2	1	1		7	3		2	1			2		1		2
60481231001	604812310	604812	河北省	Rural	0	0	1	1959	4	15		3	6	1	3	0	0	0	3	2	2	2	2	2	2	0	2	2	2	2	2	2	2	1	1	1	4	7	7	1	2	1	2		2		1		2
60481231002	604812310	604812	河北省	Rural	0	0	2	1957	10	1		1	5	1	#N/A			#N/A	3			2	2	2	2	2	2	2	2	2	2	2	2	2	1	1		7	7		1	1		2	2				2
60481226001	604812260	604812	河北省	Rural	0	0	1	1960	4	25		3	5	1	2	18000	0	9000	4			2	2	2	2	2	2	2	2	2	2	1	2	2	2	2													0
60481226002	604812260	604812	河北省	Rural	0	0	2	1962	8	19		3	5	1	#N/A			#N/A	4		2		2	2	2	0	2	2	2	2	2	2	2	2	1	2		2			1			1					2
60481211002	604812110	604812	河北省	Rural	0	0	1	1953	10	3		3	4	1	#N/A			#N/A	3	2	2	2	2	2	2	2	2	2	2	2	2	2	2	1	1	1	3	4	7	2	2	2				2	2	2	0
60481211001	604812110	604812	河北省	Rural	0	0	2	1955	1	21		3	1	1	2	0	0	0	3	2	1	2	2	2	2	1	2	2	2	2	2	2	2	1	1	1	6	7	6	2	1	2		1		2		2	2
60481240001	604812400	604812	河北省	Rural	0	0	1	1969	7	16		3	4	1	#N/A			#N/A	4		1	1	2	2	2	1	2	2	2	2	2	2	2	2	2	1			2			1			1				0
60481240002	604812400	604812	河北省	Rural	0	0	2	1968	10	3		3	4	1	3	0	0	0	3			2	2	2	2	2	2	2	2	2	2	2	2	2	1	1		3	7		1	2		2				2	2
60481213001	604812130	604812	河北省	Rural	0	0	2	1937	11	1		3	4	5	2	0	0	0	3	2	2	2	2	2	2	1	2	2	2	2	2	2	2	2	1	1		7	7		1	1		2	2				2
60481203001	604812030	604812	河北省	Rural	0	0	1	1952	10	24		3	6	1	#N/A			#N/A	5				2	2	2	2	2	2	2	2	2	2	2	2	1	1		2	7		2	1			2		2		0
60481203002	604812030	604812	河北省	Rural	0	0	2	1952	4	4		3	2	1	2	0	10000	5000	3	2	2	2	2	2	2	0	2	2	0	2	2	0	2	2	1	1		7	7		2	1			2		1		2
60481201001	604812010	604812	河北省	Rural	0	0	1	1949	11	11		3	4	1	#N/A			#N/A	4	1	2	2	2	2	2	2	1	2	1	2	2	1	2	2	2	1			7			1			2				2
60481201002	604812010	604812	河北省	Rural	0	0	2	1952	7	5		3	5	1	3	20000	0	6666.67	5	1	1	1	2	1	2	1	2	1	2	2	2	2	2	2	2	2													2
60481232001	604812320	604812	河北省	Rural	0	0	1	1954	4	14		3	5	1	2	0	12000	6000	2	2	2	2	2	2	2	2	2	2	2	2	2	2	2	1	1	1	7	7	7	2	2	2				2	2	1	0
60481232002	604812320	604812	河北省	Rural	0	0	2	1956	3	19		3	6	1	#N/A			#N/A	3	1	1	2	2	2	2	2	2	2	2	2	2	1	2	2	2	1			7			1			2				2
60481209001	604812090	604812	河北省	Rural	0	0	2	1951	2	1		3	1	5	3	0	3600	1200	1	1	2	2	2	2	2	2	2	2	2	2	2	2	2	2	2	1			7			1			1				2
60481233002	604812330	604812	河北省	Rural	0	0	1	1944	10	20		3	4	1	#N/A			#N/A	3		2	2	2	2	2	2	2	2	2	2	2	2	2	2	2	1			7			1			2				2
60481233001	604812330	604812	河北省	Rural	0	0	2	1946	1	17		3	5	1	2	40000	0	20000	1		2	2	2	2	2	2	2	2	2	2	2	2	2	2	2	1			7			1			2				2
60481216001	604812160	604812	河北省	Rural	0	0	1	1950	6	19		3	5	1	#N/A			#N/A	2	2	2	2	2	2	2	2	2	2	2	2	2	2	2	1	1	1	1	7	7	2	1	2		2		1		1	0
60481216002	604812160	604812	河北省	Rural	0	0	2	1956	6	14		3	1	1	2	23010	0	11505	1	2	2	2	2	2	2	2	2	2	2	2	2	2	2	1	1	1	2	7	7	2	1	1		2	2	1			2
60481221001	604812210	604812	河北省	Rural	0	0	1	1965	11	5		3	5	1	5	30000	0	6000	3	1	2	2	2	2	2	2	2	2	2	2	2	2	2	1	2	1	7		7	2		2				2		2	0
60481221002	604812210	604812	河北省	Rural	0	0	2	1969	1	1		3	2	1	#N/A			#N/A	4	2	1	2	2	2	2	2	2	2	2	2	2	2	2	2	2	2													2
60481227001	604812270	604812	河北省	Rural	0	0	1	1951	1	12		3	2	6	3	0	0	0	1	2	2	2	2	2	2	2	2	2	2	2	2	2	2	2	2	1			7			2						2	1
60481237001	604812370	604812	河北省	Rural	0	0	1	1955	6	5		3	5	1	#N/A			#N/A	2	2	2	2	2	2	2	2	2	2	2	2	2	2	2	1	1	1	7	7	7	2	2	1			2	1	1		2
60481237002	604812370	604812	河北省	Rural	0	0	2	1956	3	6		3	5	1	3	35000	0	11666.7	3		2		2	2	2	2	2	2	2	2	2	0	2	2	1	1		7	7		1	1		2	2				2
60481235002	604812350	604812	河北省	Rural	0	0	2	1957	4	18		3	4	1	#N/A			#N/A	1		2	2	2	2	2	0	2	0	0	2	2	0	2	2	2	1			7			2						2	2
60481235001	604812350	604812	河北省	Rural	0	0	1	1956	9	14		3	7	1	2	0	0	0	4		2	2	2	1	2	2	1	2	2	2	2	2	2	2	1	1		7	7		2	1			2		1		0
60481210001	604812100	604812	河北省	Rural	0	0	2	1965	12	10		3	1	5	3	65000	3000	22666.7		2	2	2	2	2	2	2	0	2	2	2	2	2	2	2	2	1			7			2						2	2
60481202001	604812020	604812	河北省	Rural	0	0	1	1954	10	1		3	4	1	2	0	0	0	3		2	2	2	2	2	2	2	2	2	2	2	2	2	2	1	1		5	7		2	2					2	1	0
60481202002	604812020	604812	河北省	Rural	0	0	2	1954	10	4		3	1	1	#N/A			#N/A	3	2	2	2	2	2	2	2	2	2	0	2	2	2	2	2	2	2													2
60481214001	604812140	604812	河北省	Rural	0	0	1	1950	8	16		3	2	5	3	20000	0	6666.67	5		1	2	2	2	2	2	2	2	2	2	2	0	2	2	1	1		7	2		1	2		2				2	0
60481206002	604812060	604812	河北省	Rural	0	0	1	1954	9	28		3	5	1	#N/A			#N/A	1	2	2	2	2	2	2	0	2	2	2	0	2	2	2	1	1	1	5	7	7	2	2	2				2	2	2	0
60481206001	604812060	604812	河北省	Rural	0	0	2	1954	2	2		3	1	1	2	0	0	0	3				2	2	2	0	2	2	2	1	2	2	2	2	2	1			7			1			2				2
60481225001	604812250	604812	河北省	Rural	0	0	1	1949	9	9		3	4	1	#N/A			#N/A	3		2	2	2	1	2	2	2	2	0	2	2	0	0	2	2	1			7			1			2				0
60481225002	604812250	604812	河北省	Rural	0	0	2	1949	12	12		3	4	1	3	0	18600	6200	3	2	2		2	2	2	2	2	2	2	2	2	2	2	2	2	1			7			1			2				2
60481229002	604812290	604812	河北省	Rural	0	0	1	1948	3	17		3	5	1	2	50000	0	25000	3	2	2	2	2	1	2	2	2	2	2	2	2	2	2	2	1	1		7	7		2	2					2	1	0
60481229001	604812290	604812	河北省	Rural	0	0	2	1947	10	16		3	4	1	#N/A			#N/A	4	2	2	2	2	2	2	2	2	2	1	1	2	2	2	2	1	1		1	7		1	1		2	1				2
60481215001	604812150	604812	河北省	Rural	0	0	1	1957	8	19		3	5	1	2	0	0	0	4			1	2	2	2	0	2	2	2	2	2	2	2	2	2	1			7			2						1	2
60481215002	604812150	604812	河北省	Rural	0	0	2	1966	12	1		3	4	1	#N/A			#N/A	4	2	2	2	2	2	2	2	2	2	2	2	2	1	2	2	2	2													2
60481204002	604812040	604812	河北省	Rural	0	0	1	1938	2	11		3	4	1	#N/A			#N/A	3		2	2	2	2	2	0	2	2	2	2	0	2	2	2	2	1			7			1			2				0
60481204001	604812040	604812	河北省	Rural	0	0	2	1947	2	22		3	1	1	3	0	0	0	3		2	2	2	2	2	2	2	2	2	2	2	0	2	2	2	2													2
60440116001	604401160	604401	河北省	Rural	0	0	2	1944	11	17		3	1	5	3	0	0	0	1		1		2	2	2	2	2	2	2	2	2	0	2	2	2	2													2
60440124001	604401240	604401	河北省	Rural	0	0	1	1961	10	28		3	5	5	3	0	9000	3000	4		2	2	2	2	2	0	2	2	2	2	2	2	2	2	2	1			4			2						2	0
60440131001	604401310	604401	河北省	Rural	0	0	1	1958	11	17		3	5	1	2	0	0	0	3	2	2	2	2	2	2	2	2	2	2	2	2	2	2	1	2	2	6			2						2			0
60440131002	604401310	604401	河北省	Rural	0	0	2	1955	8	15		3	4	1	#N/A			#N/A	3	2	2	2	2	2	2	2	2	2	2	2	2	2	2	1	2	2	7			2						2			2
60440109001	604401090	604401	河北省	Rural	0	0	2	1956	3	23		3	1	1	2	0	0	0	5	2	2	2	2	2	2	2	0	0	1	2	2	0	2	2	2	2													2
60440109002	604401090	604401	河北省	Rural	0	0	1	1955	7	27		3	1	1	#N/A			#N/A	3	1	2	2	2	2	2	2	1	2	2	2	2	2	2	2	2	1			7			2						2	0
60440120002	604401200	604401	河北省	Rural	0	0	2	1958	10	27		3	2	5	3	0	0	0	3	2	2	2	2	2	2	2	2	2	2	2	2	2	2	2	2	2													2
60440106002	604401060	604401	河北省	Rural	0	0	1	1953	10	4		3	6	1	2	0	0	0	2			2	2	2	2	2	2	2	2	2	2	2	2	2	2	2													0
60440106001	604401060	604401	河北省	Rural	0	0	2	1953	6	6		3	4	1	#N/A			#N/A	3		2	2	2	2	2	0	2	2	2	2	2	0	2	2	2	1			7			1			1				2
60440102001	604401020	604401	河北省	Rural	0	0	1	1938	11	14		3	4	1	2	0	15000	7500	1		2	2	2	2	2	2	2	2	2	2	2	2	2	2	2	1			7			1			2				0
60440102002	604401020	604401	河北省	Rural	0	0	2	1936	10	24		3	1	1	#N/A			#N/A	3	2	2	2	2	2	2	2	2	2	2	2	2	0	2	2	2	2													2
60440117001	604401170	604401	河北省	Rural	0	0	2	1945	4	15		3	4	5	3	0	0	0	3			2	2	2	2	2	2	2	2	2	2	0	0	2	2	1			7			1			2				2
60440107002	604401070	604401	河北省	Rural	0	0	1	1965	3	5		3	6	2	#N/A			#N/A			2	2	2	2	2	2	2	2	2	2	2	1	2	2	2	1			7			1			2				2
60440107001	604401070	604401	河北省	Rural	0	0	2	1963	11	25		1	2	1	2	0	0	0	4				2	2	2	1	0	2	2	2	2	2	2	2	2	1			7			1			2				2
60440110001	604401100	604401	河北省	Rural	0	0	1	1955	9	12		3	6	1	2	10000	37800	23900	3		2	2	2	2	2	2	1	2	2	2	2	1	2	2	2	1			5			2						1	2
60440110002	604401100	604401	河北省	Rural	0	0	2	1958	9	12		3	1	1	#N/A			#N/A	4	2	2	2	2	0	2	2	2	2	2	1	2	2	0	2	2	2													2
60440105002	604401050	604401	河北省	Rural	0	0	1	1958	2	11		3	5	1	2	0	20000	10000	2	2	2	2	2	2	0	0	2	0	2	2	2	0	2	2	2	1			5			1			2				0
60440105003	604401050	604401	河北省	Rural	0	0	2	1954	11	15		3	1	1	#N/A			#N/A	5				2	2	2	2	1	2	2	2	2	0	2	2	2	2													2
60440137002	604401370	604401	河北省	Rural	0	0	2	1967	5	29		3	4	1	3	0	2500	833.333	3	1	1	1	2	2	2	2	2	2	2	2	2	2	2	1	2	1	7		5	2		2				2		2	2
60440137001	604401370	604401	河北省	Rural	0	0	1	1971	10	16		3	4	1	#N/A			#N/A	5	2	2	2	2	2	2	2	2	2	2	0	2	2	2	2	1	1		3	3		1	2		2				2	0
60440139002	604401390	604401	河北省	Rural	0	0	2	1970	11	16		3	5	1	3	0	4500	1500	4		1		2	2	2	2	2	2	2	2	2	2	2	2	2	1			7			1			2				2
60440139003	604401390	604401	河北省	Rural	0	0	1	1971	8	8			4	1	#N/A			#N/A	3	1	2	2	2	2	2	2	2	2	2	2	2	2	2	1	1	1	4	5	7	2	2	1			2	1	1		1
60440133001	604401330	604401	河北省	Rural	0	0	2	1952	10	21		3	4	5	2	0	0	0	5		1	2	2	2	2	2	2	2	2	2	2	0	2	2	1	2		7			2						1		2
60440108001	604401080	604401	河北省	Rural	0	0	1	1957	8	26		3	5	2	2	0	0	0	5	2	2	1	2	2	2	0	2	0	0	2	2	0	2	2	1	1		7	7		2	1			2		1		0
60440108002	604401080	604401	河北省	Rural	0	0	2	1955	2	26		1	6	2	#N/A			#N/A	2	2	2	2	2	2	2	2	2	2	2	2	2	2	2	2	2	1			7			1			2				2
60440127001	604401270	604401	河北省	Rural	0	0	1	1959	11	24		3	4	3	2	0	0	0	4		2	2	2	2	2	2	0	0	0	2	2	0	2	2	2	2													0
60440104001	604401040	604401	河北省	Rural	0	0	2	1963	7	6		3	2	1	#N/A			#N/A	3	2		2	2	2	2	0	2	2	0	2	2	0	2	1	1	2	7	7		2	1			1		1			2
60440104002	604401040	604401	河北省	Rural	0	0	1	1959	1	26		3	2	1	2	0	0	0	3	2	2	2	2	2	2	2	2	0	2	2	2	0	2	1	1	1	2	3	7	1	1	2	2	2				2	0
60440130001	604401300	604401	河北省	Rural	0	0	1	1969	8	23		3	5	1	#N/A			#N/A	3	2	1	2	2	2	2	2	2	2	1	2	2	2	2	1	2	1	7		7	2		2				2		1	1
60440130002	604401300	604401	河北省	Rural	0	0	2	1968	3	3		3	4	1	3	0	0	0	3		1		2	2	2	2	2	2	1	2	2	2	2	1	2	1	5		7	2		2				2		1	2
60440134002	604401340	604401	河北省	Rural	0	0	1	1934	9	29		3	1	1	#N/A			#N/A	1	2	2	2	2	2	2	2	2	2	2	2	2	2	2	2	2	1			7			2						2	0
60440134001	604401340	604401	河北省	Rural	0	0	2	1943	7	14		3	1	1	2	4000	20000	12000	2		1	1	2	2	2	0	2	2	2	2	2	0	0	2	2	2													2
60440136001	604401360	604401	河北省	Rural	0	0	1	1964	4	22		3	6	1	2	0	2500	1250	3			2	2	2	2	0	2	2	2	2	2	2	2	1	1	1	3	7	5	2	1	1		2	2	1			2
60440136002	604401360	604401	河北省	Rural	0	0	2	1968	7	3		3	5	1	#N/A			#N/A	3	2	2	2	2	2	2	2	2	2	2	2	2	2	2	2	2	2													2
60440115001	604401150	604401	河北省	Rural	0	0	1	1964	8	14		3	5	1	#N/A			#N/A	4	2	2	2	2	2	2	2	2	2	2	2	2	2	2	2	2	1			7			2						2	0
60440115002	604401150	604401	河北省	Rural	0	0	2	1960	4	8		3	6	1	2	0	26000	13000	3	2	2	2	2	1	2	2	2	2	2	2	2	0	2	1	1	2	2	5		2	1			2		1			2
60440129001	604401290	604401	河北省	Rural	0	0	1	1972	3	14		3	5	1	2	0	0	0	3		2	2	2	2	2	2	2	2	2	2	2	2	2	1	1	1	7	7	7	2	2	2				2	2	2	0
60440129002	604401290	604401	河北省	Rural	0	0	2	1969	8	16		3	4	1	#N/A			#N/A	3	2	2	2	2	2	2	2	2	0	0	2	2	2	2	1	1	1	7	7	7	2	2	2				2	2	2	2
60440126001	604401260	604401	河北省	Rural	0	0	1	1965	5	25		3	4	1	#N/A			#N/A	5	2	2	2	2	2	2	2	2	2	0	2	2	2	2	2	2	1			7			1			2				0
60440126002	604401260	604401	河北省	Rural	0	0	2	1963	8	25		3	2	1	3	24000	42500	22166.7	3	2	2	2	2	2	2	2	2	2	0	2	2	2	2	2	2	1			7			1			2				2
60440132001	604401320	604401	河北省	Rural	0	0	1	1967	6	22		3	4	1	#N/A			#N/A	4	2	1	2	2	0	2	0	2	2	1	2	2	0	2	1	1	1	2	3	3	1	1	1	1	1	1				0
60440132002	604401320	604401	河北省	Rural	0	0	2	1964	11	10		3	5	1	2	0	0	0	3	2	1	1	2	2	2	2	2	2	0	2	2	2	2	2	1	2		2			1			2					2
60440113001	604401130	604401	河北省	Rural	0	0	2	1966	10	17		3	6	1	3	0	0	0	3	2	2	2	2	2	2	1	2	2	0	2	2	2	2	1	2	1	7		7	2		2				2		2	2
60440113002	604401130	604401	河北省	Rural	0	0	1	1964	9	20		3	2	1	#N/A			#N/A	5	2	2	2	2	2	2	2	2	2	2	2	2	2	2	1	1	1	7	7	7	2	2	1			2	2	2		0
60440138001	604401380	604401	河北省	Rural	0	0	1	1950	5	13		3	2	5	2	0	0	0	4	2	2	2	2	2	2	0	2	2	2	2	2	2	2	1	2	1	3		7	2		1			1	1			0
60440121001	604401210	604401	河北省	Rural	0	0	2	1961	3	13		3	2	2	2	0	35000	17500	3	1	2		2	2	2	2	2	2	1	2	2	1	2	1	1	1	7	7	7	2	2	2				2	2	1	2
60440121002	604401210	604401	河北省	Rural	0	0	1	1962	11	9		2	6	2	#N/A			#N/A	3	1	2	2	2	2	2	2	2	2	2	2	2	2	2	2	2	1			7			1			2				2
60440135002	604401350	604401	河北省	Rural	0	0	1	1971	10	3		3	2	1	3	0	0	0	1	2	2	2	2	2	2	2	2	2	2	2	2	2	2	2	2	1			7			1			2				0
60440135001	604401350	604401	河北省	Rural	0	0	2	1981	3	8		3	2	2	#N/A			#N/A	1	2	2	2	2	2	2	2	2	2	2	2	2	2	2	2	2	1			7			1			2				2
60440118001	604401180	604401	河北省	Rural	0	0	1	1956	6	2		3	4	5	2	0	0	0	4	1	1	2	2	2	2	2	2	2	1	2	2	2	2	1	2	1	7		7	2		2				2		1	0
60440122001	604401220	604401	河北省	Rural	0	0	1	1946	5	20		3	5	1	2	0	0	0	1	2	2	2	2	2	2	2	2	2	2	2	2	2	2	1	1	1	6	7	7	1	1	1	2	2	2				0
60440122002	604401220	604401	河北省	Rural	0	0	2	1944	10	14		3	2	1	#N/A			#N/A	2		2	2	2	2	2	2	2	2	2	2	2	2	2	2	1	1		7	7		1	1		2	2				2
60440114002	604401140	604401	河北省	Rural	0	0	2	1956	6	25		3	5	2	2	0	0	0	3	2	2	2	2	2	2	1	2	2	2	2	2	2	2	2	1	2		7			1			2					2
60440128001	604401280	604401	河北省	Rural	0	0	1	1953	5	17		3	5	1	#N/A			#N/A	4		2		2	2	0	2	2	2	2	2	2	2	2	2	1	1		7	7		1	1		2	2				2
60440128002	604401280	604401	河北省	Rural	0	0	2	1956	9	19		3	5	1	2	0	0	0	4		2	2	2	2	2	2	2	2	2	2	2	0	2	2	2	1			7			1			2				2
60440111001	604401110	604401	河北省	Rural	0	0	1	1945	4	17		3	4	1	2	0	0	0	3	2	2	2	2	2	2	2	2	2	2	2	2	2	2	1	2	1	7		7	2		2				2		2	0
60440111002	604401110	604401	河北省	Rural	0	0	2	1949	3	13		3	4	1	#N/A			#N/A	5	1	1	2	2	2	2	2	1	2	2	2	2	2	2	2	2	1			2			1			1				2
60440125002	604401250	604401	河北省	Rural	0	0	1	1948	12	3		3	4	1	2	0	13000	6500	4	2		2	2	0	2	0	2	2	0	2	2	0	1	2	2	2													0
60440125001	604401250	604401	河北省	Rural	0	0	2	1947	1	16		3	4	1	#N/A			#N/A	5			2	2	1	2	2	0	2	0	2	2	0	2	2	2	2													2
60440119002	604401190	604401	河北省	Rural	0	0	1	1957	4	6		3	1	1	2	0	0	0	3		2		2	2	2	2	2	2	2	2	2	2	2	2	2	1			4			1			1				1
60440119001	604401190	604401	河北省	Rural	0	0	2	1963	3	6		3	5	1	#N/A			#N/A	2	2	2	2	2	2	2	2	2	2	2	2	2	2	2	2	1	2		7			1			2					2
60440103002	604401030	604401	河北省	Rural	0	0	1	1951	6	28		3	4	1	#N/A			#N/A	3	2	2	2	2	2	2	2	2	2	2	2	2	2	2	2	2	2													0
60440103001	604401030	604401	河北省	Rural	0	0	2	1950	12	21		3	2	1	2	0	15000	7500	3	2	1	1	2	2	2	2	2	2	2	2	2	0	2	2	2	2													2
60440101001	604401010	604401	河北省	Rural	0	0	2	1954	5	24		3	2	5	2	0	0	0	4	2			2	2	2	2	2	2	0	2	2	0	2	2	1	1		2	7		1	1		2	2				2
60440212001	604402120	604402	河北省	Rural	0	0	1	1959	5	1		3	4	1	2	0	0	0	4		2	2	2	2	2	2	2	2	2	2	2	2	2	2	1	1		7	7		2	2					2	1	0
60440212002	604402120	604402	河北省	Rural	0	0	2	1960	9	15		3	4	1	#N/A			#N/A	3	2	1		2	1	2	2	2	2	2	2	2	1	2	1	2	1	7		7	2		1			2	1			2
60440219001	604402190	604402	河北省	Rural	0	0	1	1955	2	22		3	5	1	#N/A			#N/A	2	2	2	2	2	2	2	2	2	2	0	2	2	1	2	2	1	1		7	7		1	2		1				2	0
60440219002	604402190	604402	河北省	Rural	0	0	2	1953	6	6		3	2	1	2	40000	0	20000	4		1	2	2	2	2	0	2	2	2	2	2	0	2	2	2	1			7			1			2				2
60440224002	604402240	604402	河北省	Rural	0	0	1	1963	3	16		3	5	1	#N/A			#N/A	1	2	2	2	2	2	2	2	2	2	2	2	2	2	2	1	1	2	7	7		2	2					2	2		0
60440224001	604402240	604402	河北省	Rural	0	0	2	1967	10	22		3	5	1	2	0	6000	3000	2	2	2	2	2	2	2	2	2	2	2	2	2	2	2	1	1	1	1	7	7	1	2	2	2				2	2	2
60440216001	604402160	604402	河北省	Rural	0	0	1	1968	3	2		3	4	1	#N/A			#N/A	3	1	1	2	2	1	2	2	2	2	2	2	2	1	2	2	2	1			7			2						2	2
60440216002	604402160	604402	河北省	Rural	0	0	2	1965	10	3		3	6	1	3	0	0	0	3	2	2	2	2	2	2	2	2	2	2	2	2	2	2	2	1	1		3	7		1	1		1	2				2
60440228002	604402280	604402	河北省	Rural	0	0	1	1968	8	29		3	2	1	#N/A			#N/A	3	1	2	2	2	2	2	2	2	2	2	2	2	2	2	1	1	2	7	7		2	2					2	2		1
60440228001	604402280	604402	河北省	Rural	0	0	2	1970	5	20		3	4	1	2	0	0	0	4			2	2	2	2	0	2	2	2	2	2	2	2	1	2	1	6		3	2		1			2	2			2
60440209002	604402090	604402	河北省	Rural	0	0	1	1956	9	5		3	6	1	2	0	0	0	2	2	2	2	2	2	2	2	2	2	2	2	2	2	2	2	2	1			7			2						2	0
60440209001	604402090	604402	河北省	Rural	0	0	2	1956	12	5		3	1	1	#N/A			#N/A	3	2		2	2	2	2	2	2	2	2	2	2	2	2	2	2	1			7			2						1	2
60440204001	604402040	604402	河北省	Rural	0	0	1	1962	5	13		3	5	5	2	0	0	0	4		2	2	2	2	2	0	2	2	0	2	2	0	2	2	2	2													2
60440221002	604402210	604402	河北省	Rural	0	0	1	1959	7	19		3	5	1	#N/A			#N/A	2	2	2	2	2	2	2	2	2	2	2	2	2	2	2	2	2	1			7			2						2	0
60440221001	604402210	604402	河北省	Rural	0	0	2	1957	11	17		3	4	1	2	0	0	0	3		2	2	0	2	2	2	2	2	2	2	2	0	2	2	2	1			7			2						2	2
60440201001	604402010	604402	河北省	Rural	0	0	1	1952	11	24		3	4	1	#N/A			#N/A	4	2	2	2	2	0	2	2	2	2	2	2	2	2	0	1	2	2	6			2						2			0
60440201002	604402010	604402	河北省	Rural	0	0	2	1956	7	3		3	2	1	2	50000	0	25000	5	2	1	2	2	0	2	2	2	2	0	2	2	0	0	1	2	2	7			2						2			2
60440227001	604402270	604402	河北省	Rural	0	0	2	1954	1	29		3	2	5	3	0	0	0	3	1	2	2	2	2	2	2	2	2	2	2	2	2	2	2	2	1			7			2						1	2
60440205002	604402050	604402	河北省	Rural	0	0	1	1948	3	5		3	4	1	5	0	2000	400	4	2	2	2	2	0	2	1	2	2	2	2	2	2	0	2	2	2													0
60440205001	604402050	604402	河北省	Rural	0	0	2	1945	11	11		3	4	1	#N/A			#N/A	4		2	2	2	0	2	2	2	2	2	2	2	0	2	2	1	2		3			1			2					2
60440222001	604402220	604402	河北省	Rural	0	0	1	1947	8	12		3	4	5	2	0	0	0	3	2	1	2	2	2	2	2	1	2	0	2	2	2	2	2	2	2													0
60440214001	604402140	604402	河北省	Rural	0	0	1	1962	10	11		3	5	1	#N/A			#N/A	3			1	2	2	2	0	2	2	2	2	2	2	2	2	2	1			7			2						1	0
60440214002	604402140	604402	河北省	Rural	0	0	2	1962	10	27		3	5	1	2	0	6900	3450	4				2	1	2	1	2	0	0	2	2	0	2	2	1	1		7	7		2	2					1	1	2
60440215001	604402150	604402	河北省	Rural	0	0	1	1955	9	28		3	4	1	#N/A			#N/A	1	2	2	2	2	2	2	2	2	2	2	2	2	0	2	2	2	1			7			2						2	0
60440215002	604402150	604402	河北省	Rural	0	0	2	1953	6	6		3	2	1	2	0	10000	5000	3	2	1	1	2	2	2	2	2	2	0	2	2	0	2	2	2	1			7			2						2	2
60440226001	604402260	604402	河北省	Rural	0	0	1	1968	12	1		3	4	6	2	0	0	0	4	2	2	2	2	2	2	2	2	2	2	2	2	2	2	1	2	1	2		2	2		1			2	2			2
60440220001	604402200	604402	河北省	Rural	0	0	1	1958	2	14		3	6	1	#N/A			#N/A	5	2		2	2	2	2	2	1	2	2	2	2	2	2	1	1	1	7	2	7	2	1	2		2		2		1	1
60440220002	604402200	604402	河北省	Rural	0	0	2	1954	10	20		3	6	1	2	0	5500	2750	3	2	2	2	2	2	2	0	2	2	0	2	2	2	2	1	1	1	2	7	7	2	2	2				2	1	1	2
60440211001	604402110	604402	河北省	Rural	0	0	2	1936	6	12		3	1	5	2	0	0	0	3		2	2	2	2	2	2	2	2	2	2	2	0	2	2	2	1			7			1			1				2
60440207002	604402070	604402	河北省	Rural	0	0	1	1957	2	19		3	5	1	#N/A			#N/A	3	1	2	2	2	2	2	2	2	2	2	2	2	1	2	2	2	1			7			2						2	0
60440207001	604402070	604402	河北省	Rural	0	0	2	1957	1	16		3	5	1	2	0	0	0	3	2		1	2	2	1	0	2	2	2	2	2	0	2	2	1	1		7	7		2	1			2		2		2
60440217001	604402170	604402	河北省	Rural	0	0	1	1967	8	14		3	4	1	2	0	0	0	3	1	2	2	2	2	2	2	2	2	0	2	2	0	2	2	2	1			3			2						1	0
60440217002	604402170	604402	河北省	Rural	0	0	2	1964	8	14		3	2	1	#N/A			#N/A	4	2	2	1	2	2	2	1	2	2	0	2	2	0	2	2	2	2													2
60440218002	604402180	604402	河北省	Rural	0	0	2	1943	9	14		3	1	5	2	0	0	0	4				2	2	2	2	0	1	2	2	2	0	2	2	2	1			1			1			1				2
60440210001	604402100	604402	河北省	Rural	0	0	1	1964	12	18		3	5	5	2	36000	0	18000	3	2	2	2	2	2	2	2	2	2	2	2	2	2	2	2	2	1			7			1			1				1
60440223002	604402230	604402	河北省	Rural	0	0	1	1950	1	5		3	4	1	2	0	600	300	4	2	2	2	2	2	2	2	2	2	2	2	2	0	2	2	2	1			7			2						1	0
60440223001	604402230	604402	河北省	Rural	0	0	2	1947	3	11		3	4	1	#N/A			#N/A	4	2	2	2	2	2	2	2	2	2	0	2	2	2	2	2	2	2													2
60440202001	604402020	604402	河北省	Rural	0	0	1	1960	1	14		3	2	1	3	0	30000	10000	3	2	2	2	2	2	2	2	2	2	2	2	2	2	2	1	1	1	7	7	7	2	2	1			2	2	2		0
60440202002	604402020	604402	河北省	Rural	0	0	2	1956	10	18		3	5	1	#N/A			#N/A	4	2	2	1	2	2	2	2	2	2	2	2	2	2	2	1	2	2	3			2						2			2
60440206001	604402060	604402	河北省	Rural	0	0	1	1965	7	5		3	2	1	2	0	0	0	4	2	2	2	2	2	2	2	2	2	0	2	2	2	2	1	1	1	7	7	7	2	2	2				2	2	2	0
60440206002	604402060	604402	河北省	Rural	0	0	2	1968	7	26		3	2	1	#N/A			#N/A	4	1	2	2	2	2	2	2	2	2	2	2	2	2	2	2	1	1		2	7		1	2		2				2	2
60440213001	604402130	604402	河北省	Rural	0	0	1	1965	10	2		3	5	1	2	0	0	0	3	2	2	2	2	0	2	2	2	2	2	2	2	2	0	1	2	2	2			2						1			0
60440213002	604402130	604402	河北省	Rural	0	0	2	1965	2	12		3	5	1	#N/A			#N/A	3	2	2	2	2	2	2	2	2	2	2	2	2	2	2	1	1	1	7	7	7	2	2	2				2	2	2	2
60440203002	604402030	604402	河北省	Rural	0	0	1	1951	8	30		3	2	1	2	0	0	0	5			2	1	1	0	0	2	2	0	2	2	2	2	2	2	2													0
60440203001	604402030	604402	河北省	Rural	0	0	2	1953	2	28		3	1	1	#N/A			#N/A	4				2	2	2	0	2	2	2	2	2	1	2	2	1	1		4	3		1	1		2	1				2
60440225002	604402250	604402	河北省	Rural	0	0	1	1964	12	6		3	4	1	#N/A			#N/A	2	2	2	2	2	2	2	0	2	2	0	2	2	2	2	1	1	1	7	7	7	2	2	2				2	2	2	2
60440225001	604402250	604402	河北省	Rural	0	0	2	1964	1	10		3	5	1	2	0	2000	1000	1	2	2	2	2	2	2	2	2	2	2	2	2	2	2	1	1	1	7	7	7	2	2	2				2	2	2	2
60440317001	604403170	604403	河北省	Rural	0	0	1	1953	4	15		2	7	5	2	0	18000	9000	4			2	2	0	2	1	2	0	2	2	2	0	2	2	2	2													0
60440306003	604403060	604403	河北省	Rural	0	0	1	1954	2	12		3	5	1	#N/A			#N/A	3		2	2	2	2	2	2	2	2	2	2	2	2	2	2	2	1			7			1			1				0
60440306002	604403060	604403	河北省	Rural	0	0	2	1954	4	12		3	5	1	3	0	0	0	3	2	2	2	2	2	2	1	2	2	2	2	2	0	2	2	2	2													2
60440302002	604403020	604403	河北省	Rural	0	0	1	1958	10	5		3	6	1	#N/A			#N/A	4	1	1	1	2	2	2	1	2	2	0	2	2	2	2	2	2	2													0
60440302001	604403020	604403	河北省	Rural	0	0	2	1960	12	12		3	6	1	2	0	0	0	4		1		2	2	2	1	2	2	2	2	2	0	2	2	2	2													2
60440316001	604403160	604403	河北省	Rural	0	0	1	1954	6	18		3	4	1	2	0	12000	6000	3		2	2	2	2	2	2	2	2	2	2	2	2	2	2	2	1			7			1			2				0
60440316002	604403160	604403	河北省	Rural	0	0	2	1956	10	3		3	4	1	#N/A			#N/A	4	1	2	2	2	2	2	0	2	2	2	2	2	2	2	2	1	2		7			1			2					2
60440301002	604403010	604403	河北省	Rural	0	0	1	1936	5	14		3	2	5	2	0	0	0			2	2	2	0	2	2	2	2	2	2	2	2	2	2	1	1		7	7		1	1		1	1				0
60440309002	604403090	604403	河北省	Rural	0	0	1	1956	3	20		3	6	1	2	0	7500	3750	4		2	2	2	2	2	1	2	2	2	2	2	2	2	2	1	1		7	7		2	2					2	1	0
60440309001	604403090	604403	河北省	Rural	0	0	2	1952	12	18		3	2	1	#N/A			#N/A	4		1	2	2	2	2	1	1	2	1	2	2	1	2	2	1	1		7	3		2	1			2		2		2
60440305001	604403050	604403	河北省	Rural	0	0	2	1940	11	18		3	2	5	3	0	0	0	3	2	2	2	2	2	2	1	2	2	2	2	2	2	2	2	1	1		7	7		1	2		2				1	2
60440310001	604403100	604403	河北省	Rural	0	0	2	1939	8	27		3	1	4	3	0	0	0	2		1	2	2	2	2	0	2	1	0	2	2	0	2	2	2	2													2
60440328001	604403280	604403	河北省	Rural	0	0	1	1949	3	3		3	2	5	2	2500	0	1250	5		2	2	2	2	2	1	2	2	2	2	2	2	2	2	2	1			7			1			2				0
60440331001	604403310	604403	河北省	Rural	0	0	1	1969	3	1		3	4	1	4	0	10000	2500	3	2	2	2	2	2	2	2	2	2	2	2	2	2	2	2	2	1			7			2						1	0
60440331002	604403310	604403	河北省	Rural	0	0	2	1969	5	6		3	6	1	#N/A			#N/A	3	2	2	2	2	2	2	2	2	2	2	2	2	1	2	2	1	2		7			2						2		2
60440320001	604403200	604403	河北省	Rural	0	0	2	1954	12	24		3	2	5	3	0	7800	2600	4	1	2	2	1	2	2	2	2	2	2	2	2	2	2	2	2	2													2
60440303001	604403030	604403	河北省	Rural	0	0	1	1954	9	24		3	6	5	3	0	0	0	4			2	2	2	2	0	0	0	2	2	2	2	2	2	2	1			7			2						2	0
60440311001	604403110	604403	河北省	Rural	0	0	2	1943	2	16		3	5	5	3	0	20000	6666.67		1	2	2	2	2	2	2	2	2	2	2	1	2	2	2	2	1			7			1			1				2
60440318002	604403180	604403	河北省	Rural	0	0	2	1949	1	7		3	4	1	2	0	0	0	3	1	2	2	2	0	2	2	0	2	0	2	2	2	2	2	1	1		3	7		2	1			2		1		2
60440318001	604403180	604403	河北省	Rural	0	0	1	1943	12	20		3	5	1	#N/A			#N/A	3		1		2	2	2	0	2	1	0	2	2	0	2	2	2	1			7			1			1				0
60440314001	604403140	604403	河北省	Rural	0	0	1	1953	4	2		3	4	1	2	0	0	0	4	2	2	2	2	2	2	2	2	2	2	2	1	2	2	2	1	2		4			1			1					0
60440314002	604403140	604403	河北省	Rural	0	0	1	1953	4	2		3	4	1	#N/A			#N/A					2	2	2	0	2	2	0	0	2	2	2	2	2	2													2
60440325001	604403250	604403	河北省	Rural	0	0	1	1947	1	28		3	4	1	#N/A			#N/A	1	2	2	2	2	2	2	2	2	2	2	2	2	0	2	2	2	2													0
60440325002	604403250	604403	河北省	Rural	0	0	2	1945	2	6		3	4	1	3	0	20000	6666.67	4	2	1	1	2	1	2	2	2	2	0	2	2	2	2	1	1	2	4	7		2	1			2		2			2
60440332002	604403320	604403	河北省	Rural	0	0	1	1973	2	12		3	5	1	4	0	20000	5000	1	1	2	2	2	2	2	2	2	2	2	2	2	2	2	2	2	2													1
60440332001	604403320	604403	河北省	Rural	0	0	2	1971	10	18		3	4	1	#N/A			#N/A		2	2	2	2	2	2	2	2	2	2	2	2	2	2	2	2	2													2
60440327001	604403270	604403	河北省	Rural	0	0	1	1948	5	9		3	4	1	#N/A			#N/A	5	2		2	2	2	2	0	2	0	0	0	1	0	2	2	1	2		3			1			2					0
60440327002	604403270	604403	河北省	Rural	0	0	2	1953	5	16		3	5	1	3	0	0	0	5	2		2	2	0	2	2	2	2	0	2	2	2	2	2	1	2		3			1			1					2
60440307002	604403070	604403	河北省	Rural	0	0	1	1964	4	5		3	5	1	2	0	0	0	4				0	2	2	2	2	2	2	2	2	2	2	1	1	1	7	7	7	1	2	2	2				2	2	0
60440307001	604403070	604403	河北省	Rural	0	0	2	1966	4	21		3	4	1	#N/A			#N/A	4	1	2	2	0	2	2	2	2	2	2	2	2	2	2	2	2	2													2
60440326001	604403260	604403	河北省	Rural	0	0	1	1939	2	9		3	4	5	2	1000	25000	13000	5	1	1	2	2	2	2	0	2	0	0	2	1	0	2	2	2	1			7			1			1				0
60440323002	604403230	604403	河北省	Rural	0	0	1	1962	8	11		3	4	1	2	0	0	0	5		1	1	2	1	2	1	2	2	1	2	2	2	2	1	1	1	3	5	7	2	2	2				2	2	1	0
60440323001	604403230	604403	河北省	Rural	0	0	2	1962	2	28		3	5	1	#N/A			#N/A	4			2	2	2	2	0	2	2	0	2	2	0	2	1	1	1	2	3	7	2	2	1			2	1	1		2
60440329002	604403290	604403	河北省	Rural	0	0	1	1974	8	2		3	4	1	#N/A			#N/A	2	2	2	2	2	2	2	2	2	2	2	2	2	2	2	2	1	1		1	7		1	1		1	1				0
60440329001	604403290	604403	河北省	Rural	0	0	2	1971	12	20		3	5	1	3	0	0	0	3	2	2	2	2	2	2	2	2	2	2	2	2	2	2	2	2	1			1			1			1				2
60440330002	604403300	604403	河北省	Rural	0	0	1	1950	9	22		3	6	1	2	0	0	0	2	1	2	1	2	2	2	2	2	2	0	2	2	0	2	2	1	1		2	7		1	1		2	2				0
60440330001	604403300	604403	河北省	Rural	0	0	2	1950	12	27		3	2	1	#N/A			#N/A	3	2	1	2	2	2	2	2	2	2	0	2	2	0	2	1	1	2	7	7		2	2					1	2		2
60440308002	604403080	604403	河北省	Rural	0	0	1	1942	2	26		3	4	1	#N/A			#N/A				1	2	0	2	0	1	1	1	2	1	2	0	2	2	1			3			1			1				1
60440308001	604403080	604403	河北省	Rural	0	0	2	1941	11	12		3	4	1	3	0	13000	4333.33	3	2	2	2	2	2	2	2	2	2	2	2	2	0	2	2	1	1		7	7		1	1		1	1				2
60440319002	604403190	604403	河北省	Rural	0	0	1	1947	4	12		3	4	5	2	5000	11500	8250	4	1		1	2	2	1	0	2	2	0	2	2	2	2	2	1	1		7	7		1	1		2	2				0
60440313002	604403130	604403	河北省	Rural	0	0	1	1964	10	21		3	5	1	#N/A			#N/A	3	2	2	2	2	2	2	2	2	2	2	2	2	0	2	1	1	1	7	7	7	2	1	2		2		1		1	2
60440313001	604403130	604403	河北省	Rural	0	0	2	1964	2	25		3	5	1	2	0	5000	2500	3	2	2	2	2	0	2	2	2	2	0	2	2	0	2	2	1	1		7	7		1	1		2	2				2
60440321001	604403210	604403	河北省	Rural	0	0	1	1953	5	27		3	6	1	#N/A			#N/A	2	2	2	2	2	2	2	2	2	2	2	1	2	2	2	2	2	2													1
60440321002	604403210	604403	河北省	Rural	0	0	2	1952	12	15		3	4	1	4	0	2600	650	3		2	2	2	2	2	2	2	2	2	2	2	0	2	1	2	1	7		7	2		1			1	2			2
65546332001	655463320	655463	河北省	Rural	0	0	1	1962	4	13		3	4	6	2	0	0	0	3		2	2	2	2	2	2	2	2	2	2	2	2	2	1	2	1	5		7	2		1			2	2			0
65546320002	655463200	655463	河北省	Rural	0	0	1	1948	9	18		3	2	2	#N/A			#N/A	3	2	2	2	2	2	2	2	2	2	2	2	2	0	2	2	2	1			7			2						2	2
65546320001	655463200	655463	河北省	Rural	0	0	2	1947	10	27		3	2	2	2	0	10000	5000	5		2	2	2	2	2	0	2	2	0	2	2	0	2	2	1	1		7	7		1	1		2	2				2
65546317002	655463170	655463	河北省	Rural	0	0	2	1942	12	13		3	1	5	2	0	0	0	5	2	2	2	0	2	2	2	2	2	0	2	2	0	2	2	2	2													2
65546314001	655463140	655463	河北省	Rural	0	0	1	1949	3	8		3	1	6	2	20000	10000	15000	4		2	2	2	2	2	1	2	2	0	2	2	0	2	2	2	2													0
65546311001	655463110	655463	河北省	Rural	0	0	1	1929	10	15		3	1	6	2	48000	10000	29000	3		2	2	2	2	0	2	2	2	0	2	2	0	2	2	2	2													0
65546309002	655463090	655463	河北省	Rural	0	0	1	1964	8	17		3	1	1	4	0	50000	12500	3		2	2	2	2	2	2	2	2	0	2	2	0	2	1	2	1	7		7	2		1			2	2			0
65546309001	655463090	655463	河北省	Rural	0	0	2	1965	3	18		3	1	1	#N/A			#N/A	5	2	2	2	1	2	2	2	2	2	0	2	2	0	2	2	1	1		7	7		1	2		2				2	0
65546303002	655463030	655463	河北省	Rural	0	0	1	1964	10	6		3	5	1	#N/A			#N/A	3	2	1	2	2	0	2	2	2	2	0	2	2	2	2	1	1	1	5	3	7	2	2	1			2	2	2		0
65546303001	655463030	655463	河北省	Rural	0	0	2	1965	3	6		3	5	1	3	30000	5000	11666.7	4		2	2	2	2	2	2	2	2	0	2	2	2	2	2	1	1		3	7		1	2		2				1	2
65546331002	655463310	655463	河北省	Rural	0	0	1	1960	5	26		3	2	1	2	0	0	0	3		1	2	2	0	2	2	2	1	0	2	2	0	2	1	1	1	1	7	7	2	1	2		2		1		1	0
65546331001	655463310	655463	河北省	Rural	0	0	2	1962	8	29		3	4	1	#N/A			#N/A	4		2	2	1	2	0	2	1	0	0	2	2	2	2	2	1	1		3	7		2	2					1	1	2
65546338002	655463380	655463	河北省	Rural	0	0	1	1972	1	28		3	2	1	#N/A			#N/A	3	2	2	2	2	2	2	2	2	2	2	2	2	2	2	1	2	1	7		3	2		1			1	2			0
65546338001	655463380	655463	河北省	Rural	0	0	2	1970	9	4		3	5	1	4	0	0	0	3	2	2	2	2	2	2	2	2	2	1	2	2	2	2	2	1	1		7	5		1	1		2	1				2
65546336002	655463360	655463	河北省	Rural	0	0	1	1971	11	15		3	4	1	#N/A			#N/A	3	2	2	2	2	2	2	2	2	2	2	2	2	0	2	1	1	1	5	2	5	2	2	2				2	2	2	0
65546336001	655463360	655463	河北省	Rural	0	0	2	1971	10	28		3	4	1	6	0	0	0	4		2	2	2	1	2	2	2	2	0	2	2	2	2	2	1	1		7	7		1	1		2	2				2
65546321002	655463210	655463	河北省	Rural	0	0	1	1955	7	20		3	6	1	#N/A			#N/A	3	2	2	2	2	2	2	2	2	2	0	2	2	2	2	1	1	1	5	4	4	2	2	2				1	2	1	0
65546321001	655463210	655463	河北省	Rural	0	0	2	1956	2	18		3	1	1	3	0	25000	8333.33	5				2	1	1	2	2	2	0	2	2	0	2	2	1	1		2	2		1	1		2	2				2
65546319001	655463190	655463	河北省	Rural	0	0	1	1953	7	12		3	2	1	3	26000	30000	18666.7	1	1	2	2	2	2	2	2	2	1	2	2	2	1	2	1	1	1	7	7	7	2	1	2		2		2		1	0
65546319002	655463190	655463	河北省	Rural	0	0	2	1954	6	14		3	1	1	#N/A			#N/A	4		1	1	2	2	2	1	2	2	2	2	2	0	2	2	2	1			7			1			2				2
65546312001	655463120	655463	河北省	Rural	0	0	1	1961	6	1		3	4	1	#N/A			#N/A	3		2	2	2	2	2	2	2	2	2	2	2	0	2	1	2	1	7		7	2		2				2		2	0
65546312002	655463120	655463	河北省	Rural	0	0	2	1959	11	23		3	1	1	2	0	0	0	3			2	2	0	0	0	2	2	0	2	2	0	2	2	1	1		5	7		1	1		2	2				2
65546323002	655463230	655463	河北省	Rural	0	0	1	1956	2	22		3	2	1	3	0	0	0	4	2	2	2	2	2	2	1	2	2	0	2	2	2	2	1	2	1	7		7	2		2				2		1	0
65546323001	655463230	655463	河北省	Rural	0	0	2	1956	2	20		3	4	1	#N/A			#N/A	3		2	2	2	2	2	2	2	2	2	2	2	2	2	2	2	1			7			1			2				2
65546315002	655463150	655463	河北省	Rural	0	0	1	1965	6	10		3	2	1	#N/A			#N/A	3	2	2	2	2	2	2	2	2	2	2	2	2	1	2	1	2	1	7		7	2		1			2	2			0
65546315001	655463150	655463	河北省	Rural	0	0	2	1963	11	7		3	5	1	3	0	30000	10000	3		2	2	2	2	2	2	2	2	2	2	2	2	2	2	1	1		7	7		2	2					2	1	2
65546325002	655463250	655463	河北省	Rural	0	0	1	1960	2	6		3	5	1	#N/A			#N/A	4			1	2	2	2	2	2	0	2	2	2	2	2	2	2	2													0
65546325001	655463250	655463	河北省	Rural	0	0	2	1964	12	17		3	1	1	2	0	0	0	3	2	2	2	2	1	2	2	2	2	0	2	2	0	2	1	2	1	2		5	1		1	1		1				2
65546333002	655463330	655463	河北省	Rural	0	0	1	1963	9	23		2	5	1	2	0	0	0	3		2	2	2	2	2	2	0	2	2	2	2	2	2	2	2	1			7			1			1				0
65546333001	655463330	655463	河北省	Rural	0	0	2	1963	8	15		3	1	1	#N/A			#N/A	1	2	2	2	2	2	2	2	2	2	2	2	2	2	2	2	2	1			3			1			2				2
65546326001	655463260	655463	河北省	Rural	0	0	1	1951	10	8		3	1	1	3	0	14000	4666.67	5	2	2	2	2	2	2	2	2	2	0	2	2	2	2	2	1	1		7	7		2	2					1	2	0
65546326002	655463260	655463	河北省	Rural	0	0	2	1951	12	8		3	2	1	#N/A			#N/A	3		2	2	2	2	2	0	2	2	2	2	2	2	2	2	2	1			7			2						1	2
65546329002	655463290	655463	河北省	Rural	0	0	1	1963	12	30		3	5	2	2	0	0	0	3	2	2	2	2	2	2	2	2	2	1	2	2	2	2	1	1	1	7	7	7	1	2	1	2		2		2		2
65546329001	655463290	655463	河北省	Rural	0	0	2	1964	3	11		3	5	2	#N/A			#N/A	4	1	1	1	2	2	2	2	2	2	2	2	2	2	2	2	1	1		7	7		2	1			2		2		2
65546330002	655463300	655463	河北省	Rural	0	0	1	1929	11	4		3	2	5	2	0	8500	4250	3	1	2	2	2	2	2	2	2	1	2	2	2	2	2	2	2	1			7			1			2				2
65546307002	655463070	655463	河北省	Rural	0	0	1	1945	12	17		3	4	1	#N/A			#N/A	4	2		2	2	2	2	0	2	0	0	0	2	0	2	1	2	1	3		7	1		1	1		2				0
65546307001	655463070	655463	河北省	Rural	0	0	2	1944	8	20		3	5	1	2	22000	0	11000	4		2	2	2	2	2	0	2	2	0	2	2	0	2	2	1	1		7	7		1	1		2	1				2
65546308002	655463080	655463	河北省	Rural	0	0	1	1958	6	12		3	4	1	2	0	0	0	3	2	2	2	2	2	2	2	2	2	2	2	2	2	2	1	2	1	7		7	2		1			2	2			2
65546308001	655463080	655463	河北省	Rural	0	0	2	1959	3	9		3	2	1	#N/A			#N/A	3	1	2	2	2	2	2	2	2	0	1	0	2	0	2	2	2	1			1			1			1				2
65546337001	655463370	655463	河北省	Rural	0	0	2	1972	3	25		3	4	5	4	0	0	0	3		2	2	2	2	2	1	2	2	0	2	2	2	2	2	1	1		7	5		1	1		1	2				2
65546327001	655463270	655463	河北省	Rural	0	0	1	1942	3	3		3	2	6	2	0	0	0	4	2	2	2	2	2	2	2	1	2	2	2	2	2	2	2	2	1			4			1			1				0
65546318002	655463180	655463	河北省	Rural	0	0	1	1950	3	4		3	1	1	#N/A			#N/A	3		1	2	2	2	2	2	0	0	2	2	2	0	2	2	2	1			7			1			2				0
65546318001	655463180	655463	河北省	Rural	0	0	2	1954	6	9		3	2	1	2	0	0	0	3		2	2	2	0	2	2	0	2	0	2	2	2	2	2	2	1			7			2						2	2
65546310002	655463100	655463	河北省	Rural	0	0	1	1942	7	11		1	7	1	2	10000	10000	10000	2	2		2	2	0	0	2	2	2	2	0	2	2	2	2	1	1		7	7		1	2		2				1	0
65546310001	655463100	655463	河北省	Rural	0	0	2	1943	3	10		1	4	1	#N/A			#N/A	3		2	2	2	2	2	2	2	1	2	2	2	0	2	2	2	1			7			2						1	2
65546316001	655463160	655463	河北省	Rural	0	0	2	1948	3	7		3	2	5	2	0	0	0	4			2	2	2	2	0	2	2	0	2	2	0	2	2	2	2													2
65546302002	655463020	655463	河北省	Rural	0	0	1	1958	6	29		3	2	1	2	0	3000	1500	3	2	2	2	2	2	2	2	2	2	2	2	2	0	2	2	1	1		4	5		2	2					1	1	0
65546302001	655463020	655463	河北省	Rural	0	0	2	1961	1	19		3	1	1	#N/A			#N/A	2	2	2	2	2	2	2	2	2	2	2	2	2	0	2	1	1	1	3	7	7	2	2	2				2	2	2	2
65546306002	655463060	655463	河北省	Rural	0	0	1	1956	9	8		3	2	1	#N/A			#N/A	4		2	2	2	2	2	0	2	1	2	2	2	2	2	2	2	1			2			2						1	0
65546306001	655463060	655463	河北省	Rural	0	0	2	1955	11	7		3	2	1	3	0	0	0	3			2	2	2	2	2	2	2	2	2	2	2	2	1	2	1	3		5	2		2				1		2	2
65546328002	655463280	655463	河北省	Rural	0	0	1	1954	2	7		3	4	1	2	54000	0	27000	3		2	1	2	2	2	2	2	2	2	2	2	2	2	2	1	1		7	7		1	1		2	2				2
65546328001	655463280	655463	河北省	Rural	0	0	2	1954	11	21		3	2	1	#N/A			#N/A	3	2	2	2	2	2	2	2	2	2	2	2	2	2	2	2	1	1		7	4		1	1		2	2				2
65546322001	655463220	655463	河北省	Rural	0	0	2	1945	1	1		3	1	5	3	34800	0	11600		2	2	2	2	0	2	2	2	2	2	2	2	2	2	2	1	1		3	7		1	2		1				1	2
65546335001	655463350	655463	河北省	Rural	0	0	1	1970	1	12		3	4	4	3	0	0	0		2	2	2	2	2	2	2	2	2	2	2	2	2	2	1	1	1	4	7	7	1	1	1	2	2	2				2
65546313001	655463130	655463	河北省	Rural	0	0	1	1966	7	8		3	4	1	#N/A			#N/A	3	2	2	2	2	2	2	2	2	2	2	2	2	0	2	1	1	1	7	7	7	2	2	2				2	2	2	0
65546313002	655463130	655463	河北省	Rural	0	0	2	1963	1	2		3	4	1	3	0	18000	6000	3				2	2	2	0	2	2	2	2	2	0	2	2	1	1		2	7		1	2		1				2	2
65546131001	655461310	655461	河北省	Rural	0	0	1	1966	11	28		3	2	1	#N/A			#N/A	3	2	2	2	2	2	2	2	2	2	2	2	2	2	2	2	1	1		3	3		2	1			1		1		0
65546131002	655461310	655461	河北省	Rural	0	0	2	1969	5	20		3	4	1	3	0	0	0	4		2	2	2	2	2	2	2	2	2	2	2	1	2	2	1	1		7	7		1	2		2				2	2
65546122002	655461220	655461	河北省	Rural	0	0	1	1948	12	23		3	4	1	2	0	0	0	5	2	2	2	1	0	2	2	2	2	2	2	2	2	0	1	1	1	4	4	7	2	2	2				1	1	1	0
65546122001	655461220	655461	河北省	Rural	0	0	2	1957	5	0		3	2	1	#N/A			#N/A	3	2	2		2	2	2	2	2	0	2	2	2	2	2	2	1	1		7	7		1	1		1	1				2
65546107001	655461070	655461	河北省	Rural	0	0	1	1960	1	13		3	2	1	2	0	0	0	3	2	2	2	2	2	2	2	2	2	2	2	2	1	2	2	2	1			7			1			2				0
65546107002	655461070	655461	河北省	Rural	0	0	2	1961	4	23		3	5	1	#N/A			#N/A	1	2	2	2	2	2	2	1	2	2	2	2	2	1	2	1	1	1	5	3	7	2	2	1			2	2	1		2
65546106001	655461060	655461	河北省	Rural	0	0	1	1958	9	9		3	6	1	#N/A			#N/A	4	2	2	2	2	2	2	2	2	2	2	2	2	2	2	2	2	1			7			2						1	0
65546106002	655461060	655461	河北省	Rural	0	0	2	1962	7	26		3	4	1	2	100000	27500	63750	4			2	2	2	2	2	2	2	0	2	2	1	2	2	1	1		7	7		1	2		2				2	2
65546121001	655461210	655461	河北省	Rural	0	0	1	1949	10	10		3	2	5	3	0	15000	5000	3		2	2	2	2	2	2	2	2	2	2	2	2	2	1	2	1	2		7	2		1			2	2			0
65546128001	655461280	655461	河北省	Rural	0	0	1	1958	8	15		3	6	1	4	0	0	0	1		2	2	2	2	2	2	2	2	2	2	2	2	2	1	1	1	7	7	7	2	1	2		2		2		2	0
65546128002	655461280	655461	河北省	Rural	0	0	2	1961	7	16		3	5	1	#N/A			#N/A		2	2	2	2	2	2	2	2	2	0	2	2	2	2	2	2	1			5			1			2				2
65546115001	655461150	655461	河北省	Rural	0	0	1	1949	7	21		3	2	1	#N/A			#N/A	1	2	2	2	2	0	2	2	2	2	2	2	2	2	2	1	2	1	5		5	2		2				2		1	0
65546115002	655461150	655461	河北省	Rural	0	0	2	1951	11	3		3	2	1	2	0	9000	4500	1	2	2	2	2	2	2	2	2	2	2	2	2	0	2	1	1	1	7	7	7	2	2	2				2	2	2	0
65546114001	655461140	655461	河北省	Rural	0	0	1	1949	8	24		3	4	1	2	100000	0	50000	4		2	2	2	2	2	0	2	2	2	2	2	0	2	1	1	1	2	2	3	2	1	1		2	2	2			0
65546114002	655461140	655461	河北省	Rural	0	0	2	1950	6	20		3	1	1	#N/A			#N/A	4	2	2	2	2	2	0	0	2	0	0	2	2	0	2	1	1	1	5	4	1	2	2	1			2	2	2		2
65546109002	655461090	655461	河北省	Rural	0	0	1	1962	9	25		3	6	1	#N/A			#N/A	3	2	2	2	2	2	2	2	2	2	0	2	2	2	2	2	1	1		1	7		1	1		2	2				0
65546109001	655461090	655461	河北省	Rural	0	0	2	1964	12	16		3	5	1	2	0	15000	7500	3	2		2	2	2	2	2	2	2	1	2	2	0	2	2	1	1		7	7		1	2		2				2	2
65546130002	655461300	655461	河北省	Rural	0	0	1	1967	10	2		3	5	1	4	60000	0	15000	3	2	2	2	2	2	2	2	2	2	1	2	2	2	2	2	2	2													1
65546130001	655461300	655461	河北省	Rural	0	0	2	1968	7	28		3	2	1	#N/A			#N/A	3		2	2	2	2	2	2	2	2	0	2	2	2	2	2	1	1		7	7		1	1		2	2				2
65546111002	655461110	655461	河北省	Rural	0	0	1	1956	7	15		3	5	1	#N/A			#N/A	3	2	2	2	2	2	2	2	2	2	2	2	2	0	2	1	1	1	7	7	7	2	2	2				2	2	2	0
65546111001	655461110	655461	河北省	Rural	0	0	2	1959	3	28		3	6	1	2	40000	0	20000	4	1		2	2	2	2	0	2	2	0	2	2	0	2	2	2	2													2
65546132001	655461320	655461	河北省	Rural	0	0	1	1970	8	18		3	4	1	5	0	8000	1600	1	2	2	2	2	2	2	2	2	2	2	2	2	2	2	2	1	2		5			1			1					2
65546132002	655461320	655461	河北省	Rural	0	0	2	1970	3	3		3	4	1	#N/A			#N/A	3		2	2	2	2	2	2	2	2	0	2	2	2	2	2	2	2													2
65546119002	655461190	655461	河北省	Rural	0	0	1	1961	5	4		3	5	1	3	0	0	0	1	2	2	2	2	2	2	2	2	2	2	2	2	2	2	2	1	1		3	2		2	1			2		2		0
65546119001	655461190	655461	河北省	Rural	0	0	2	1963	3	21		3	4	1	#N/A			#N/A	4			2	2	2	2	1	2	2	0	2	2	2	2	2	2	1			7			1			2				2
65546124001	655461240	655461	河北省	Rural	0	0	1	1966	2	12		3	2	1	#N/A			#N/A	4	2	2	2	2	2	2	2	2	2	2	2	2	0	2	1	2	1	7		7	2		2				2		2	0
65546124002	655461240	655461	河北省	Rural	0	0	2	1968	4	2		3	2	1	3	0	29640	9880	3	2	2	2	2	2	2	2	2	2	0	2	2	2	2	2	1	1		7	7		2	2					1	2	2
65546112001	655461120	655461	河北省	Rural	0	0	1	1946	1	1		3	2	1	2	0	0	0	3		2	2	2	2	0	2	2	2	0	2	2	2	2	2	1	2		1			1			1					0
65546112002	655461120	655461	河北省	Rural	0	0	2	1950	5	28		3	4	1	#N/A			#N/A	3		2	2	2	2	2	0	2	0	0	2	2	2	2	2	2	2													0
65546125001	655461250	655461	河北省	Rural	0	0	1	1969	8	4		3	2	4	4	0	15000	3750	1	2	2	2	2	2	2	2	2	2	0	2	2	2	2	2	2	1			7			1			1				0
65546105001	655461050	655461	河北省	Rural	0	0	1	1948	9	24		3	2	1	2	0	0	0	4		2	2	2	2	2	2	2	2	1	2	1	2	2	1	2	1	7		7	2		1			2	2			0
65546105002	655461050	655461	河北省	Rural	0	0	2	1947	3	15		3	2	1	#N/A			#N/A	3	2	2	2	2	2	2	0	2	2	0	2	2	2	2	2	1	1		7	7		2	2					1	1	2
65546123001	655461230	655461	河北省	Rural	0	0	1	1951	5	5		3	4	2	#N/A			#N/A	3		2	2	2	1	2	0	2	2	2	2	2	2	0	2	2	1			7			1			1				0
65546123002	655461230	655461	河北省	Rural	0	0	2	1949	11	20		3	2	1	2	0	15000	7500	2	2	2	2	2	2	2	2	2	2	2	2	2	2	2	2	2	2													2
65546129002	655461290	655461	河北省	Rural	0	0	1	1969	8	5		3	5	1	3	60000	0	20000	3	2	2	2	2	2	2	2	2	2	2	2	2	2	2	1	2	1	7		7	2		2				2		2	0
65546129001	655461290	655461	河北省	Rural	0	0	2	1966	2	2		3	2	1	#N/A			#N/A	2	2	2	2	2	2	2	2	2	2	0	2	2	0	2	1	1	1	2	5	7	2	1	1		2	1	2			2
65546118001	655461180	655461	河北省	Rural	0	0	2	1955	4	22		3	1	1	2	0	0	0	4	2	2	2	2	2	2	2	2	2	2	2	2	0	2	1	1	1	5	7	5	2	2	1			1	2	2		2
65546118003	655461180	655461	河北省	Rural	0	0	1	1958	11	25			1	1	#N/A			#N/A	3	2	2	2	2	2	2	2	2	2	1	2	2	2	2	1	2	1	6		7	2		2				2		2	1
65546113001	655461130	655461	河北省	Rural	0	0	2	1962	9	13		3	6	1	4	0	20000	5000	4				2	2	0	2	2	0	0	2	2	0	2	2	1	1		7	7		2	2					1	1	0
65546113002	655461130	655461	河北省	Rural	0	0	1	1961	1	4		3	5	1	#N/A			#N/A	3	2	2	2	2	2	2	2	2	2	1	2	2	1	2	1	1	1	7	3	5	2	2	2				2	2	1	0
65546110002	655461100	655461	河北省	Rural	0	0	1	1965	1	1		3	2	1	#N/A			#N/A	1	2	2	2	2	2	2	2	2	2	2	2	2	2	2	1	2	1	7		7	2		1			1	2			0
65546110001	655461100	655461	河北省	Rural	0	0	2	1968	11	10		3	2	1	4	0	0	0	4	2	2	1	2	2	2	2	2	2	2	2	2	0	2	2	1	1		2	7		2	2					1	2	2
65546108001	655461080	655461	河北省	Rural	0	0	2	1949	2	26		3	2	5	2	36000	30000	33000	4		2	2	2	2	2	2	2	2	0	2	2	0	2	1	1	1	1	7	7	2	1	2		2		2		1	2
65546103002	655461030	655461	河北省	Rural	0	0	1	1950	7	26		3	5	1	2	30000	0	15000	1	2	2	2	2	2	2	2	2	2	2	2	2	2	2	2	2	1			7			1			2				2
65546103001	655461030	655461	河北省	Rural	0	0	2	1954	10	9		3	2	1	#N/A			#N/A	1	2	2	2	2	2	2	2	2	2	2	0	2	1	2	2	2	2													2
65546126002	655461260	655461	河北省	Rural	0	0	1	1963	8	27		3	2	1	#N/A			#N/A	4	2	2	2	2	2	2	2	2	2	2	2	2	2	2	1	2	2	7			2						2			0
65546126001	655461260	655461	河北省	Rural	0	0	2	1968	6	4		3	2	1	3	0	0	0	3	2	2	2	2	2	2	1	2	2	0	2	2	2	2	1	1	1	7	7	7	1	1	2	2	2				2	2
65546127002	655461270	655461	河北省	Rural	0	0	1	1968	5	6		3	2	1	#N/A			#N/A			2	2	2	2	2	0	2	2	0	2	2	2	2	2	1	1		1	7		1	1		1	2				0
65546127001	655461270	655461	河北省	Rural	0	0	2	1971	3	11		3	4	1	4	50000	0	12500	3	2	2	2	2	2	2	2	2	2	0	2	2	0	2	2	1	1		7	3		1	2		2				1	2
65546102002	655461020	655461	河北省	Rural	0	0	1	1963	3	11		3	5	1	3	0	0	0	3	2	2	2	2	2	2	2	2	2	2	2	2	2	2	1	1	1	2	2	5	2	2	1			2	1	1		0
65546102001	655461020	655461	河北省	Rural	0	0	2	1962	12	22		3	5	1	#N/A			#N/A	3			2	2	2	2	2	2	2	2	2	2	2	2	1	2	1	3		7	2		1			2	1			2
65546133001	655461330	655461	河北省	Rural	0	0	1	1968	1	5		3	5	5	4	0	0	0	1	2	2	2	2	2	2	2	2	2	2	2	2	2	2	2	2	1			7			1			2				0
65546116002	655461160	655461	河北省	Rural	0	0	1	1941	5	3		3	4	1	#N/A			#N/A	1			2	2	2	2	0	2	2	0	2	0	0	2	1	1	1	5	7	5	2	1	1		2	2	2			2
65546116001	655461160	655461	河北省	Rural	0	0	2	1946	2	21		3	2	1	2	30000	0	15000	4		2	2	1	0	2	2	2	2	0	2	2	0	2	2	1	1		7	7		1	1		1	1				2
65546104001	655461040	655461	河北省	Rural	0	0	1	1959	12	18		3	5	2	2	0	34500	17250	3	1	2	2	2	2	2	2	2	2	2	2	2	0	2	2	2	1			7			1			2				0
65546104002	655461040	655461	河北省	Rural	0	0	2	1963	7	23		3	5	1	#N/A			#N/A	3			2	2	0	2	2	2	2	0	2	2	0	2	2	1	1		7	7		1	2		2				1	2
65546117002	655461170	655461	河北省	Rural	0	0	2	1964	2	24		3	5	1	3	0	30000	10000	2	2	2	2	2	0	2	2	2	2	0	2	2	2	0	2	1	1		7	7		1	2		2				1	2
65546117001	655461170	655461	河北省	Rural	0	0	1	1962	12	26		3	5	1	#N/A			#N/A	3		2	2	2	2	2	2	2	2	0	2	2	2	2	1	1	1	3	5	4	1	2	2	2				2	1	0
65546205002	655462050	655462	河北省	Rural	0	0	1	1936	2	27		3	2	5	3	0	0	0	5		2	2	2	2	2	0	2	0	0	2	2	0	2	2	2	2													0
65546208001	655462080	655462	河北省	Rural	0	0	1	1947	8	8		3	4	1	2	0	10000	5000	4	1	2	2	2	0	2	0	2	2	0	2	2	0	0	1	1	1	3	3	7	2	2	2				2	2	1	0
65546208002	655462080	655462	河北省	Rural	0	0	2	1951	12	29		3	1	1	#N/A			#N/A	5		2		2	2	2	1	2	0	1	2	2	0	2	2	1	1		7	7		1	2		2				1	2
65546214002	655462140	655462	河北省	Rural	0	0	1	1954	2	15		3	4	1	2	0	5000	2500	3		2	2	2	2	2	2	2	2	2	2	2	2	2	2	1	1		7	7		2	1			2		2		0
65546214001	655462140	655462	河北省	Rural	0	0	2	1954	10	30		3	1	1	#N/A			#N/A	4			2	2	2	2	0	2	2	0	2	2	2	2	2	2	1			7			2						1	2
65546217002	655462170	655462	河北省	Rural	0	0	1	1955	6	2		3	4	1	2	0	0	0	3	2	2	2	2	2	2	2	2	2	0	2	2	2	2	2	2	1			3			1			1				0
65546217001	655462170	655462	河北省	Rural	0	0	2	1957	3	9		1	2	1	#N/A			#N/A	4			2	2	2	2	0	1	2	0	2	2	0	2	2	1	1		5	5		1	1		2	2				2
65546215002	655462150	655462	河北省	Rural	0	0	2	1953	4	27		3	4	1	#N/A			#N/A	4	2	2	2	2	2	2	0	2	2	2	0	2	2	2	2	2	1			7			2						2	2
65546215001	655462150	655462	河北省	Rural	0	0	1	1954	1	20		3	4	1	2	0	0	0	3	2	2	2	2	2	2	0	2	2	2	2	2	1	2	1	1	1	3	7	7	2	2	2				1	2	2	0
65546230002	655462300	655462	河北省	Rural	0	0	1	1970	2	29		3	5	1	#N/A			#N/A	3	2	2	2	2	2	2	2	2	2	2	2	2	2	2	2	1	2		7			1			1					2
65546230001	655462300	655462	河北省	Rural	0	0	2	1971	10	11		3	2	1	2	0	0	0	1	2	2	2	1	2	2	2	2	2	2	2	2	2	2	2	1	1		2	7		1	2		1				2	2
65546222001	655462220	655462	河北省	Rural	0	0	1	1959	6	2		3	6	1	3	0	20000	6666.67	3	2	2	2	2	2	2	1	2	2	2	2	2	1	2	2	2	1			7			1			2				1
65546222002	655462220	655462	河北省	Rural	0	0	2	1960	11	4		3	4	1	#N/A			#N/A		1	2	2	2	2	2	2	1	2	2	2	2	2	2	2	2	2													2
65546210002	655462100	655462	河北省	Rural	0	0	1	1953	3	12		3	2	1	2	0	0	0	4	2	2	2	2	2	0	2	2	0	0	2	1	0	2	1	1	1	7	3	7	2	2	2				2	1	1	0
65546210001	655462100	655462	河北省	Rural	0	0	2	1954	8	12		3	2	1	#N/A			#N/A	4	2	2	2	2	0	2	0	2	2	2	2	2	0	1	1	1	1	2	6	5	2	1	2		2		1		1	2
65546229002	655462290	655462	河北省	Rural	0	0	1	1970	5	5		2	7	1	#N/A			#N/A	1	2		2	2	2	2	2	2	2	2	2	2	2	2	1	1	1	1	7	7	1	2	2	2				2	1	0
65546229001	655462290	655462	河北省	Rural	0	0	2	1971	12	2		2	7	1	2	0	0	0	1	2	2	2	2	2	2	2	2	2	2	2	2	2	2	1	1	1	7	7	7	1	2	2	2				1	2	2
65546211002	655462110	655462	河北省	Rural	0	0	1	1955	12	26		3	5	1	#N/A			#N/A	3	2	2	2	2	2	2	2	2	2	0	2	2	2	2	1	1	1	7	7	7	2	2	2				2	2	2	0
65546211001	655462110	655462	河北省	Rural	0	0	2	1955	5	25		3	2	1	2	0	30000	15000	5		2	2	2	2	2	0	1	2	0	2	2	0	2	2	2	1			7			2						1	2
65546204001	655462040	655462	河北省	Rural	0	0	2	1960	6	17		3	6	1	#N/A			#N/A	4		2	2	2	0	2	0	2	2	2	2	2	0	2	2	2	1			7			2						1	2
65546204002	655462040	655462	河北省	Rural	0	0	1	1954	7	15		3	1	1	2	0	0	0	5				2	0	2	1	1	1	2	2	2	1	1	2	1	1		7	7		2	1			2		1		0
65546209002	655462090	655462	河北省	Rural	0	0	1	1937	3	24		3	4	1	2	0	0	0	3		2	2	2	2	2	0	2	2	2	2	1	2	2	2	2	1			7			2						1	2
65546209001	655462090	655462	河北省	Rural	0	0	2	1939	8	8		3	1	1	#N/A			#N/A			2	2	2	0	2	2	2	0	2	2	0	2	2	2	2	1			7			1			1				2
65546212001	655462120	655462	河北省	Rural	0	0	1	1958	8	8		3	5	1	2	0	0	0	4	2	2	2	2	2	2	0	2	2	2	2	2	0	2	2	2	1			7			1			2				0
65546212002	655462120	655462	河北省	Rural	0	0	2	1960	7	2		3	2	1	#N/A			#N/A	5	2	2	2	2	2	2	2	2	2	0	2	2	0	2	1	1	1	3	7	7	1	1	2	2	2				1	2
65546203002	655462030	655462	河北省	Rural	0	0	1	1945	12	21		3	7	1	#N/A			#N/A	3			2	2	2	2	2	2	1	2	2	2	0	2	2	1	1		7	5		1	1		1	2				1
65546203003	655462030	655462	河北省	Rural	0	0	2	1954	9	19			2	1	2	0	10000	5000	3	1	2	2	2	2	2	2	2	2	1	2	2	1	2	2	1	1		7	7		1	2		2				1	2
65546223002	655462230	655462	河北省	Rural	0	0	1	1967	10	19		3	4	1	2	0	0	0	4	1	2	1	2	0	2	2	2	2	2	2	2	0	2	2	1	1		5	7		1	1		2	1				0
65546223001	655462230	655462	河北省	Rural	0	0	2	1969	5	12		3	5	1	#N/A			#N/A	3	2	2	2	2	1	2	2	2	2	0	2	2	1	2	1	1	1	5	7	7	2	2	2				2	2	1	2
65546201002	655462010	655462	河北省	Rural	0	0	2	1950	10	26		3	2	5	2	0	45000	22500	3	1	1		2	2	1	0	2	2	2	2	2	0	2	2	2	1			7			2						1	2
65546224002	655462240	655462	河北省	Rural	0	0	1	1938	4	13		3	1	1	2	0	12000	6000	5		2	2	2	2	2	2	2	2	0	2	2	2	2	2	2	1			7			2						2	2
65546224001	655462240	655462	河北省	Rural	0	0	2	1939	2	3		3	2	1	#N/A			#N/A	3		1	2	2	0	2	0	2	2	0	2	2	0	2	2	2	2													2
65546220001	655462200	655462	河北省	Rural	0	0	1	1955	11	27		3	6	1	#N/A			#N/A	5	2		2	2	2	2	1	1	2	2	2	2	0	2	2	2	1			7			2						1	0
65546220002	655462200	655462	河北省	Rural	0	0	2	1954	12	21		3	1	1	3	30000	0	10000	5		2	1	2	2	2	2	2	2	0	2	2	2	2	1	1	1	3	7	7	2	2	2				2	2	2	2
65546216002	655462160	655462	河北省	Rural	0	0	2	1936	8	1		3	1	5	2	0	0	0		2	2	2	2	2	2	2	2	2	0	2	2	0	2	2	2	2													0
65546225001	655462250	655462	河北省	Rural	0	0	1	1968	11	27		3	2	1	#N/A			#N/A		1	2	2	2	2	2	2	2	2	2	2	2	2	2	1	1	1	5	4	7	2	2	2				2	2	2	0
65546225002	655462250	655462	河北省	Rural	0	0	2	1968	6	18		3	4	1	4	0	0	0	3		2	2	2	2	2	2	2	2	2	2	2	2	2	2	1	1		3	7		1	1		2	2				2
65546227002	655462270	655462	河北省	Rural	0	0	1	1970	3	14		3	4	1	#N/A			#N/A	1		2	2	2	2	2	2	2	2	2	2	2	2	2	2	2	2													0
65546227001	655462270	655462	河北省	Rural	0	0	2	1972	12	24		3	2	1	3	0	0	0	3	1	2	2	2	2	2	2	2	0	2	2	2	2	2	2	1	1		2	7		1	2		2				2	2
65546226001	655462260	655462	河北省	Rural	0	0	1	1965	6	1		3	5	1	#N/A			#N/A	3	2	2	2	2	2	2	2	2	2	2	2	2	2	2	2	2	1			7			1			1				0
65546226002	655462260	655462	河北省	Rural	0	0	2	1972	2	1		3	2	1	3	0	0	0	3	2	2	2	2	2	2	1	2	2	0	2	2	2	2	2	2	1			7			1			2				2
65546221002	655462210	655462	河北省	Rural	0	0	1	1956	2	2		3	5	1	2	0	6000	3000	3		2	2	2	2	2	0	2	2	0	2	2	0	0	2	2	2													0
65546221001	655462210	655462	河北省	Rural	0	0	2	1954	3	20		3	1	1	#N/A			#N/A	4			2	2	2	0	0	2	0	0	2	2	0	2	2	1	1		7	7		1	1		2	2				2
65546206001	655462060	655462	河北省	Rural	0	0	2	1940	3	1		3	1	5	2	0	30000	15000			2	2	2	0	2	0	2	2	0	2	2	0	0	1	2	1	7		7	1		1	2		2				2
65546218002	655462180	655462	河北省	Rural	0	0	1	1950	4	26		3	4	1	3	0	20000	6666.67	3		2	2	2	1	2	2	2	2	0	2	2	0	2	2	2	1			7			1			2				0
65546218001	655462180	655462	河北省	Rural	0	0	2	1950	6	6		3	1	1	#N/A			#N/A	1		2	2	2	2	2	2	2	2	2	2	2	0	2	2	2	1			7			2						1	2
65546228002	655462280	655462	河北省	Rural	0	0	1	1969	9	3		3	5	2	2	0	0	0	3	2	2	2	2	2	2	2	2	2	2	2	2	2	2	2	2	1			7			2						2	0
65546228001	655462280	655462	河北省	Rural	0	0	2	1970	7	20		3	7	2	#N/A			#N/A	4	2	2	2	2	2	2	1	2	2	2	2	1	0	2	2	2	1			7			1			1				2
65546213001	655462130	655462	河北省	Rural	0	0	1	1953	6	15		3	1	1	2	0	0	0	3	2	2	2	2	2	2	2	2	2	2	2	2	2	2	1	1	1	5	3	5	2	2	2				1	1	1	0
65546213002	655462130	655462	河北省	Rural	0	0	2	1956	3	12		3	2	1	#N/A			#N/A	4	2	2	2	2	0	2	0	2	2	0	2	2	0	2	2	2	1			7			2						2	2
65546219002	655462190	655462	河北省	Rural	0	0	1	1961	9	20		3	6	3	2	0	3000	1500	2		2	1	2	0	2	2	2	2	2	2	2	2	2	1	2	1	7		7	2		2				2		2	2
65546219001	655462190	655462	河北省	Rural	0	0	2	1960	12	6		1	6	1	#N/A			#N/A		1	2	2	2	2	2	2	2	0	2	2	2	0	2	2	2	1			7			1			2				2
65546207001	655462070	655462	河北省	Rural	0	0	1	1954	9	17		3	4	6	2	15000	0	7500	5	2	2	2	2	1	2	0	2	0	0	2	1	0	1	2	2	1			7			1			2				2
64604211002	646042110	646042	河北省	Urban	0	0	1	1966	3	3		2	5	1	#N/A			#N/A	2	2	2	2	2	2	2	2	2	2	1	2	2	2	2	1	1	1	4	7	7	1	1	1	2	2	2				0
64604211001	646042110	646042	河北省	Urban	0	0	2	1966	4	7		1	5	1	2	0	0	0	1		2	2	2	2	2	2	2	2	2	2	2	2	2	2	2	1			7			1			2				2
64604220001	646042200	646042	河北省	Urban	0	0	2	1969	5	13		1	6	1	3	0	0	0	3	1	2	2	2	2	2	1	2	2	1	2	2	1	2	2	1	1		5	7		1	2		2				1	2
64604204003	646042040	646042	河北省	Urban	0	0	1	1963	9	28		1	8	1	#N/A			#N/A	2	2	1	2	2	2	2	2	2	2	2	2	2	2	2	2	1	2		7			1			2					1
64604204002	646042040	646042	河北省	Urban	0	0	2	1963	3	16		1	9	1	2	30000	0	15000	2	2		2	2	2	2	2	2	2	2	2	2	2	2	2	2	1			4			2						2	2
64604206002	646042060	646042	河北省	Urban	0	0	1	1965	5	6		1	6	1	#N/A			#N/A	3		1	2	2	2	2	0	1	2	2	2	2	0	2	1	1	1	7	7	7	1	1	1	2	2	2				0
64604206001	646042060	646042	河北省	Urban	0	0	2	1966	5	16		1	8	1	2	0	0	0	3	2	2	2	2	2	2	2	2	2	2	2	2	1	2	2	1	1		7	7		1	2		2				1	2
64604213001	646042130	646042	河北省	Urban	0	0	1	1943	2	17		1	4	1	#N/A			#N/A	2	1	2	2	2	2	2	2	2	2	2	2	2	2	2	1	1	1	1	7	7	1	2	1	2		2		1		2
64604213002	646042130	646042	河北省	Urban	0	0	2	1941	6	18		1	4	1	3	0	0	0	1				2	2	2	0	2	2	0	2	2	0	2	2	2	1			7			1			2				0
64604203002	646042030	646042	河北省	Urban	0	0	1	1935	9	27		1	7	1	2	0	10000	5000	2		1	2	2	2	2	2	2	2	2	2	2	0	2	2	1	1		7	7		2	1			2		1		0
64604203001	646042030	646042	河北省	Urban	0	0	2	1936	8	6		1	2	1	#N/A			#N/A			1		2	2	2	0	2	2	2	2	2	2	2	2	2	2													2
64604214002	646042140	646042	河北省	Urban	0	0	2	1956	11	23		1	7	5	4	0	7920	1980	3	2	2	2	2	2	2	0	2	2	2	2	2	2	2	2	1	1		7	7		1	1		1	2				0
64604218002	646042180	646042	河北省	Urban	0	0	2	1960	1	10		1	5	1	2	0	6000	3000	3	2	2	2	2	2	2	1	2	2	1	2	2	2	2	2	1	1		7	7		1	2		1				1	2
64604218001	646042180	646042	河北省	Urban	0	0	1	1958	11	21		1	5	1	#N/A			#N/A	2		1	2	2	2	2	2	2	2	2	2	2	1	2	2	1	1		7	7		1	2		2				1	0
64604224001	646042240	646042	河北省	Urban	0	0	2	1970	9	25			8	1	3	0	48000	16000	1	2	2	2	2	2	2	2	2	2	1	2	2	2	2	2	1	1		3	7		1	1		1	2				2
64604201002	646042010	646042	河北省	Urban	0	0	1	1955	5	3		1	5	1	3	0	50000	16666.7	4	1	2		2	2	0	2	2	2	1	2	2	2	2	2	2	1			7			1			2				0
64604201001	646042010	646042	河北省	Urban	0	0	2	1968	3	21		2	4	1	#N/A			#N/A	3		2	2	2	2	2	0	2	2	2	2	2	2	2	2	2	1			7			1			2				2
64604217002	646042170	646042	河北省	Urban	0	0	1	1952	6	7		2	6	1	#N/A			#N/A	4	2	2	2	2	2	2	2	1	2	2	2	1	1	2	2	2	1			7			1			2				0
64604217001	646042170	646042	河北省	Urban	0	0	2	1955	3	15		2	4	1	2	0	20000	10000	4	2		2	0	2	2	2	2	2	0	2	2	2	2	2	2	1			7			1			2				2
64604330002	646043300	646043	河北省	Urban	0	0	1	1959	11	25		1	7	1	2	0	10000	5000	3	1	1	1	2	2	2	2	2	1	2	2	2	2	2	2	1	1		7	7		1	1		2	2				0
64604301001	646043010	646043	河北省	Urban	0	0	2	1964	10	14		1	5	5	3	30000	35000	21666.7	3	2		2	2	2	2	1	2	2	2	2	2	2	2	2	2	2													2
64604321001	646043210	646043	河北省	Urban	0	0	2	1970	4	15		1	6	1	3	108000	0	36000	1	2	2	2	2	2	2	2	2	2	2	2	2	2	2	2	2	1			7			2						2	2
64604323001	646043230	646043	河北省	Urban	0	0	2	1958	8	8		1	5	4	3	0	0	0	2	2	2	2	2	2	2	2	2	2	2	2	2	2	2	2	1	1		7	7		1	1		2	2				2
64604310001	646043100	646043	河北省	Urban	0	0	1	1956	3	8		1	6	1	#N/A			#N/A	3	2	1		2	2	2	2	2	0	2	2	2	2	2	2	1	1		3	7		1	1		2	1				2
64604310002	646043100	646043	河北省	Urban	0	0	2	1957	8	22		1	6	1	3	0	0	0	4			1	2	2	2	1	1	2	2	2	2	2	2	2	2	1			7			1			1				2
64604305001	646043050	646043	河北省	Urban	0	0	2	1937	3	29		1	4	5	2	0	0	0	3	2	1	2	2	0	0	0	1	2	2	2	2	0	2	2	2	2													2
64604304002	646043040	646043	河北省	Urban	0	0	1	1963	8	14		1	5	1	4	0	5500	1375	4	1	2	2	2	2	2	2	2	2	2	2	2	2	2	2	2	1			7			1			2				0
64604304003	646043040	646043	河北省	Urban	0	0	2	1960	4	13		3	6	1	#N/A			#N/A		2	2	2	2	2	2	2	2	2	2	2	2	2	2	2	2	1			7			1			2				2
64604311002	646043110	646043	河北省	Urban	0	0	1	1955	7	8		2	2	1	2	0	3500	1750	3		1		2	2	2	1	2	2	2	2	2	2	2	2	1	1		1	2		1	1		1	2				0
64604311001	646043110	646043	河北省	Urban	0	0	2	1956	9	17		2	2	1	#N/A			#N/A	3			2	2	2	2	1	2	2	2	2	2	2	2	2	1	1		4	7		1	1		2	2				2
64604332001	646043320	646043	河北省	Urban	0	0	2	1966	6	21		1	7	1	2	0	4500	2250	3	2	2	2	2	2	2	2	2	2	2	2	2	2	2	2	1	1		7	7		1	1		2	2				2
64604332003	646043320	646043	河北省	Urban	0	0	1	1966	1	16			7	1	#N/A			#N/A		1	1	1	2	2	2	1	1	1	1	2	2	2	2	2	2	1			7			1			1				1
64604306001	646043060	646043	河北省	Urban	0	0	1	1954	3	12		1	4	1	2	0	5000	2500	2	2	2	2	2	2	2	2	2	2	2	2	2	1	2	2	2	1			5			1			2				0
64604306002	646043060	646043	河北省	Urban	0	0	2	1957	12	12		1	4	1	#N/A			#N/A		2	2	2	2	0	2	2	2	2	2	1	0	2	0	2	2	2													2
64604319002	646043190	646043	河北省	Urban	0	0	1	1968	2	24		1	5	1	#N/A			#N/A	3				2	2	2	1	2	2	0	2	2	2	2	2	1	1		3	7		1	2		2				1	0
64604319001	646043190	646043	河北省	Urban	0	0	2	1968	6	26		1	5	1	3	0	14000	4666.67	1	2	2	2	2	2	2	2	2	2	2	2	2	2	2	2	1	1		7	7		2	1			2		1		2
64604318002	646043180	646043	河北省	Urban	0	0	1	1936	2	5		1	7	1	2	0	20000	10000	3				2	2	2	2	2	2	2	2	2	2	2	2	1	1		7	5		1	1		2	2				2
64604318001	646043180	646043	河北省	Urban	0	0	2	1943	9	21		1	5	1	#N/A			#N/A	4				1	2	2	0	2	2	2	2	2	2	2	2	1	1		6	5		1	1		2	1				2
64604314002	646043140	646043	河北省	Urban	0	0	1	1963	5	19		1	7	1	2	65000	20000	42500	3		1	2	2	2	2	2	2	2	2	2	2	2	2	1	1	2	2	1		1	1		1	1					0
64604314001	646043140	646043	河北省	Urban	0	0	2	1965	6	21		1	6	1	#N/A			#N/A		2	2	2	2	2	2	2	2	2	2	2	2	2	2	1	1	1	2	2	2	1	1	1	2	2	1				2
64604315001	646043150	646043	河北省	Urban	0	0	2	1942	12	1		1	5	1	#N/A			#N/A	3		2	2	2	2	2	0	2	2	2	2	2	2	2	2	2	1			7			1			2				2
64604315002	646043150	646043	河北省	Urban	0	0	1	1940	10	15		1	2	1	2	0	0	0	1	2	2	2	2	2	2	2	2	2	2	2	2	2	2	2	2	1			7			1			2				0
64604303002	646043030	646043	河北省	Urban	0	0	1	1963	11	5		1	6	1	#N/A			#N/A	3		2	2	2	2	2	2	2	2	2	2	2	2	2	1	1	1	5	5	7	2	1	1		2	2	1			0
64604303001	646043030	646043	河北省	Urban	0	0	2	1963	7	25		1	6	1	3	0	9600	3200	4	2	2	2	2	2	2	2	2	2	2	2	2	2	2	2	1	1		7	7		1	1		1	2				2
64604317002	646043170	646043	河北省	Urban	0	0	2	1950	3	6		1	5	1	2	55000	0	27500	3	1	2	1	2	2	2	0	2	2	2	2	2	2	2	2	1	1		7	7		2	2					1	2	2
64604317001	646043170	646043	河北省	Urban	0	0	1	1951	2	23		1	5	1	#N/A			#N/A	5				2	2	2	0	2	2	2	2	0	2	2	2	2	1			7			2						1	2
64604307002	646043070	646043	河北省	Urban	0	0	1	1931	12	25		1	5	1	2	78000	0	39000	3			2	2	2	2	2	2	2	2	2	2	2	2	2	2	1			7			1			2				2
64604307001	646043070	646043	河北省	Urban	0	0	2	1934	5	9		1	1	1	#N/A			#N/A	1	2	2	2	2	2	2	2	2	2	2	2	2	2	2	2	2	2													2
64604316001	646043160	646043	河北省	Urban	0	0	1	1955	5	21		1	5	4	3	0	0	0	4	2	2		2	2	0	1	2	2	0	0	2	2	2	2	2	1			7			2						1	2
64604309002	646043090	646043	河北省	Urban	0	0	1	1962	5	30		2	4	1	#N/A			#N/A		1	1	2	2	2	2	0	1	2	2	2	2	2	2	2	2	1			7			1			2				0
64604309001	646043090	646043	河北省	Urban	0	0	2	1964	2	1		2	5	1	4	20000	0	5000	2	2	2	1	2	2	2	2	2	2	2	2	2	2	2	1	1	1	7	7	7	2	1	2		2		2		1	2
64604112003	646041120	646041	河北省	Urban	0	0	1	1966	7	29		1	6	1	2	0	0	0	4			2	2	2	2	1	2	2	2	2	2	1	2	2	2	1			7			1			1				0
64604112002	646041120	646041	河北省	Urban	0	0	2	1966	8			2	6	1	#N/A			#N/A		2	2	2	2	2	2	2	2	2	2	2	2	2	2	2	2	1			3			1			1				2
64604108001	646041080	646041	河北省	Urban	0	0	2	1945	4	4		1	4	5	3	0	8000	2666.67	3				2	2	2	1	1	2	2	2	2	2	2	2	2	1			7			1			2				2
64604131002	646041310	646041	河北省	Urban	0	0	1	1971	1	28		2	6	1	#N/A			#N/A	3	2	2	2	2	2	2	2	2	2	2	2	2	2	2	2	2	1			7			2						1	0
64604131001	646041310	646041	河北省	Urban	0	0	2	1973	8	11		2	4	1	3	0	0	0	3	2	1	2	2	2	2	1	2	2	2	2	2	2	2	2	1	1		7	7		1	1		2	2				2
64604121001	646041210	646041	河北省	Urban	0	0	1	1940	6	10		1	4	5	2	0	0	0	3			2	2	0	2	0	1	2	0	2	2	0	0	2	1	1		7	7		1	1		2	2				2
64604135002	646041350	646041	河北省	Urban	0	0	1	1969	11	6		1	9	1	2	0	16000	8000	1	2		2	2	2	2	2	2	2	2	2	2	2	2	2	2	2													0
64604135003	646041350	646041	河北省	Urban	0	0	2	1969	9	21			8	1	#N/A			#N/A		2	2	1	2	2	2	2	2	2	2	2	2	2	2	2	1	1		7	7		1	1		2	2				2
64604132001	646041320	646041	河北省	Urban	0	0	1	1953	12	25		2	5	1	4	28000	0	7000	3	2		2	2	2	2	2	2	2	1	2	2	2	2	2	2	1			7			1			1				1
64604132002	646041320	646041	河北省	Urban	0	0	2	1955	5	1		2	5	1	#N/A			#N/A	2	2		2	2	2	2	2	2	2	2	2	2	2	2	2	2	1			7			2						1	2
64604113002	646041130	646041	河北省	Urban	0	0	2	1966	2	6		1	5	4	2	0	35000	17500	3	1	1	2	2	2	2	0	2	0	0	2	2	0	2	2	1	1		7	7		1	2		2				1	2
64604128001	646041280	646041	河北省	Urban	0	0	1	1967	7	16		1	5	1	#N/A			#N/A	3			2	2	2	2	2	2	2	2	2	2	2	2	2	2	1			1			1			1				0
64604128002	646041280	646041	河北省	Urban	0	0	2	1970	12	24		1	5	1	4	0	21000	5250	3		1		2	2	2	0	2	1	2	2	2	2	2	2	2	1			7			2						1	2
64604105001	646041050	646041	河北省	Urban	0	0	1	1952	8	13		1	8	1	#N/A			#N/A	3			2	2	2	2	0	0	2	2	2	2	2	2	2	1	2		2			2						1		0
64604105002	646041050	646041	河北省	Urban	0	0	2	1951	9	13		1	4	1	2	0	23010	11505	3		1	2	2	2	2	2	1	0	2	2	2	0	2	2	1	1		7	7		2	1			1		1		2
64604114001	646041140	646041	河北省	Urban	0	0	2	1949	7	27		1	2	5	2	0	0	0	3		2	2	2	2	2	0	2	2	2	2	2	2	2	2	2	1			7			1			2				2
64604107002	646041070	646041	河北省	Urban	0	0	1	1964	2	14		1	5	1	3	0	0	0	3	2	2	2	2	2	2	2	2	2	2	2	2	2	2	1	1	1	5	7	7	1	1	1	2	2	1				0
64604107001	646041070	646041	河北省	Urban	0	0	2	1963	2	13		1	5	1	#N/A			#N/A	3	2	2		2	2	2	2	2	2	2	2	2	2	2	2	1	1		7	7		1	1		2	1				0
64604101001	646041010	646041	河北省	Urban	0	0	1	1948	2	9		1	4	1	#N/A			#N/A	3	2	2	2	2	0	2	0	2	2	2	2	2	2	0	2	2	1			7			2						2	0
64604101002	646041010	646041	河北省	Urban	0	0	2	1954	2	10		1	1	1	2	0	10000	5000	1		2	2	2	2	2	2	2	2	2	2	2	0	2	2	1	1		7	7		1	1		2	2				2
64604109002	646041090	646041	河北省	Urban	0	0	1	1961	9	27		2	4	1	4	0	0	0	4	1	2	2	2	2	0	0	2	2	1	2	2	0	2	2	1	2		5			2						2		0
64604109001	646041090	646041	河北省	Urban	0	0	2	1956	6	25		2	2	1	#N/A			#N/A	3	2		2	2	0	1	0	2	2	2	1	2	2	0	2	2	2													2
64604106002	646041060	646041	河北省	Urban	0	0	2	1962	6	6		1	6	1	#N/A			#N/A	3	2	2	2	2	2	2	2	2	2	2	2	2	2	2	1	1	1	2	7	7	1	1	1	2	2	2				2
64604106001	646041060	646041	河北省	Urban	0	0	2	1962	6	6		1	6	1	2	0	0	0	1	2	2	2	2	2	2	2	2	2	2	2	2	2	2	2	1	1		7	7		1	1		2	2				2
64604130002	646041300	646041	河北省	Urban	0	0	1	1971	6	11		2	6	1	3	0	14000	4666.67	1	2	2	2	2	2	2	2	2	2	2	2	2	0	2	2	2	1			7			1			1				0
64604130001	646041300	646041	河北省	Urban	0	0	2	1970	7	10		2	6	1	#N/A			#N/A	2	1	2	2	2	2	2	1	2	2	2	2	2	2	2	2	1	1		2	7		1	1		2	2				2
64604110002	646041100	646041	河北省	Urban	0	0	1	1935	11	8		2	2	1	2	0	10000	5000	3		2	2	2	2	2	0	2	2	2	2	2	0	2	2	1	2		4			1			1					2
64604110001	646041100	646041	河北省	Urban	0	0	2	1939	11	14		2	1	1	#N/A			#N/A	3			2	2	2	2	0	2	2	0	2	2	0	2	2	2	2													2
64604102002	646041020	646041	河北省	Urban	0	0	1	1956	5	18		1	5	1	#N/A			#N/A	3			2	2	2	2	2	2	1	2	2	2	2	2	2	1	1		7	7		2	2					1	1	0
64604102001	646041020	646041	河北省	Urban	0	0	2	1954	7	9		1	6	1	2	65000	0	32500	4			2	2	0	2	0	2	2	2	2	2	0	0	2	1	1		7	7		2	1			2		2		2
64604125001	646041250	646041	河北省	Urban	0	0	1	1953	10	17		1	5	1	#N/A			#N/A	1	2		1	2	2	2	2	2	2	2	2	2	2	2	1	1	1	7	7	7	1	1	2	2	2				1	0
64604125002	646041250	646041	河北省	Urban	0	0	2	1955	12	22		1	5	1	2	0	8000	4000	3	2		2	2	0	0	0	2	0	0	0	2	2	2	2	2	1			7			1			2				0
64604120001	646041200	646041	河北省	Urban	0	0	2	1953	11	6		1	2	5	3	0	10000	3333.33	3		2		2	2	2	2	2	2	2	2	2	2	2	2	1	1		7	5		1	1		1	2				2
64604124001	646041240	646041	河北省	Urban	0	0	1	1951	3	2		2	2	1	2	0	0	0	1			2	2	2	2	2	2	2	2	2	2	2	2	2	2	1			7			2						1	0
64604124002	646041240	646041	河北省	Urban	0	0	2	1951	10	8		2	1	1	#N/A			#N/A		1	1	1	2	2	2	1	1	2	1	2	1	1	2	2	2	1			7			1			2				2
64604118001	646041180	646041	河北省	Urban	0	0	2	1940	1	15		1	5	5	2	60000	0	30000	3		2	2	2	2	2	0	2	2	2	2	2	2	2	2	2	1			7			2						1	2
64604134001	646041340	646041	河北省	Urban	0	0	1	1966	4	7		1	5	1	3	0	0	0	1	2	2	2	2	2	2	2	2	2	2	2	2	2	2	1	2	1	7		7	2		2				2		1	0
64604134002	646041340	646041	河北省	Urban	0	0	2	1971	1	18		2	5	1	#N/A			#N/A	3	2	2	2	2	2	2	2	2	2	2	2	2	2	2	2	1	1		7	7		2	1			1		2		2
64604122001	646041220	646041	河北省	Urban	0	0	1	1960	2	24		2	5	1	4	0	0	0	3				2	2	2	0	1	2	2	2	2	2	2	1	1	1	5	7	7	1	1	1	2	1	2				1
64604122002	646041220	646041	河北省	Urban	0	0	2	1960	6	8		1	5	1	#N/A			#N/A	3	1	2	2	2	2	2	2	2	2	0	2	2	2	2	2	1	1		7	3		1	1		2	1				2
64604116001	646041160	646041	河北省	Urban	0	0	1	1955	6	16		3	4	1	2	0	0	0	1			2	2	2	2	0	2	1	2	2	0	2	2	1	1	1	1	2	7	1	1	2	2	2				2	2
64604116002	646041160	646041	河北省	Urban	0	0	2	1955	3	23		2	2	1	#N/A			#N/A	2		1	1	2	0	1	1	2	1	1	0	1	0	2	2	1	1		7	7		1	2		2				1	2
64604111001	646041110	646041	河北省	Urban	0	0	1	1946	7	24		2	5	1	2	20400	18500	19450	1	2	2	2	2	2	2	2	2	2	0	2	2	2	2	1	2	2	4			1			2						0
64604111002	646041110	646041	河北省	Urban	0	0	2	1947	10	20		2	4	1	#N/A			#N/A	5				0	2	0	0	2	0	0	0	0	0	2	2	2	2													2
64604115002	646041150	646041	河北省	Urban	0	0	1	1946	6	20		2	2	1	#N/A			#N/A	3	2		2	2	2	2	2	2	2	2	2	2	2	2	2	1	1		7	7		2	1			2		1		0
64604115001	646041150	646041	河北省	Urban	0	0	2	1951	4	7		3	2	1	2	0	0	0	4	2	2	2	2	2	2	2	2	2	2	2	2	2	2	2	2	1			7			2						1	2
64604104001	646041040	646041	河北省	Urban	0	0	2	1959	12	12		2	1	5	4	20000	0	5000	3	2		2	2	2	2	1	2	2	2	2	2	0	2	1	1	1	3	5	7	2	1	1		1	2	1			2
64604123001	646041230	646041	河北省	Urban	0	0	1	1958	2	10		2	6	1	2	0	0	0	4	2	2	2	2	2	2	2	2	2	2	1	0	2	2	1	2	1	4		7	2		2				2		1	2
64604123002	646041230	646041	河北省	Urban	0	0	2	1960	6	6		2	4	1	#N/A			#N/A	4	2	1	2	2	2	2	0	2	2	1	2	2	1	2	2	2	1			7			1			2				2
64604103002	646041030	646041	河北省	Urban	0	0	1	1961	8	12		1	6	1	4	120000	0	30000	1		2	2	2	2	2	2	1	2	2	2	2	0	2	2	2	1			4			1			1				2
64604103001	646041030	646041	河北省	Urban	0	0	2	1962	5	14		1	1	1	#N/A			#N/A	1	2	2	2	2	2	2	2	2	2	2	2	2	0	2	2	1	2		7			1			2					2
64604126002	646041260	646041	河北省	Urban	0	0	2	1955	10	25		2	4	1	2	0	0	0	4		2	2	2	2	1	1	2	1	2	1	1	2	1	2	2	1			7			2						2	2
64604126001	646041260	646041	河北省	Urban	0	0	1	1955	6	28		1	2	1	#N/A			#N/A	3			2	2	2	2	2	2	2	2	2	2	2	2	2	1	1		7	7		1	2		2				1	0
64604117002	646041170	646041	河北省	Urban	0	0	2	1949	7	26		1	1	1	#N/A			#N/A	4			2	2	2	2	0	2	2	2	2	1	2	2	2	2	2													2
64604117001	646041170	646041	河北省	Urban	0	0	1	1946	7	4		2	4	1	3	0	0	0	3	2		2	2	2	1	2	2	2	0	2	2	0	2	2	1	1		7	7		2	2					1	2	0
64604127002	646041270	646041	河北省	Urban	0	0	1	1946	1	1		2	1	1	#N/A			#N/A	3			2	2	0	2	2	2	2	2	2	0	2	0	2	2	1			4			1			2				0
64604127001	646041270	646041	河北省	Urban	0	0	2	1948	2	1		1	1	1	2	0	0	0	4	2		2	2	2	2	0	2	2	2	2	2	2	2	2	1	1		7	7		1	1		2	2				0
171159103002	1711591030	1711591	山西省	Rural	0	0	1	1965	7	3		3	5	1	#N/A			#N/A	3	2	2	2	2	2	2	2	2	2	1	2	2	0	2	2	2	1			7			1			1				0
171159103001	1711591030	1711591	山西省	Rural	0	0	2	1966	6	17		3	2	1	2	0	0	0	2	2	2	2	2	2	2	2	2	2	2	2	2	2	2	2	2	1			7			1			2				2
171159134001	1711591340	1711591	山西省	Rural	0	0	2	1961	5	29		3	4	1	#N/A			#N/A	2	1	2	1	2	2	2	2	2	2	0	2	2	2	2	1	1	1	1	7	7	2	1	1		1	1	1			2
171159134002	1711591340	1711591	山西省	Rural	0	0	1	1957	1	18		3	5	1	3	0	0	0	3	1	2	2	2	2	2	2	2	2	2	2	2	0	1	2	2	1			7			1			1				0
171159127002	1711591270	1711591	山西省	Rural	0	0	1	1949	6	13		3	4	1	#N/A			#N/A	2	1	2	2	2	2	2	2	2	0	2	2	2	2	2	2	2	1			7			1			2				0
171159127001	1711591270	1711591	山西省	Rural	0	0	2	1955	4	20		3	1	1	2	0	4800	2400	4		1		2	2	2	2	2	2	0	2	2	2	2	2	2	2													2
171159105001	1711591050	1711591	山西省	Rural	0	0	1	1941	12	28		3	1	1	#N/A			#N/A	3	2	2		2	0	2	0	2	0	2	2	2	2	0	2	2	2													0
171159105002	1711591050	1711591	山西省	Rural	0	0	2	1946	7	14		3	4	1	2	0	0	0	2	2	2	2	2	2	2	2	2	2	2	2	2	2	2	2	2	2													0
171159104001	1711591040	1711591	山西省	Rural	0	0	1	1954	9	22		3	4	5	2	0	0	0	1	2	2	2	2	2	2	2	2	2	2	2	2	2	2	1	1	1	7	7	7	2	1	2		1		2		1	0
171159120002	1711591200	1711591	山西省	Rural	0	0	1	1966	5	9		3	5	2	#N/A			#N/A		2	2	2	2	2	2	2	2	2	2	2	2	2	2	1	2	1	7		7	2		1			2	2			0
171159120001	1711591200	1711591	山西省	Rural	0	0	2	1964	7	13		3	5	2	3	48000	0	16000	2	2	2	2	2	2	2	2	2	2	2	2	2	2	2	1	1	1	7	7	7	2	1	2		2		2		1	2
171159106001	1711591060	1711591	山西省	Rural	0	0	1	1964	5	3		3	5	3	2	0	0	0	1	2	2	2	2	2	2	2	2	2	2	2	2	2	2	2	1	1		7	4		1	1		2	2				0
171159106002	1711591060	1711591	山西省	Rural	0	0	2	1966	4	14		1	2	3	#N/A			#N/A	3	2	2	2	2	2	2	2	2	2	2	2	2	2	2	2	1	1		7	7		2	2					1	1	2
171159117001	1711591170	1711591	山西省	Rural	0	0	2	1952	3	28		1	1	5	3	0	0	0	3	2	2	2	2	1	2	2	2	2	2	2	2	0	2	2	1	1		7	7		1	1		2	2				2
171159114002	1711591140	1711591	山西省	Rural	0	0	1	1954	7	25		3	4	1	#N/A			#N/A	3		2	2	2	2	2	1	2	2	2	2	2	2	2	2	1	2		7			2						2		0
171159114001	1711591140	1711591	山西省	Rural	0	0	2	1954	10	21		3	2	1	2	0	0	0	4		2	2	2	2	2	2	2	2	2	2	2	2	2	2	2	2													2
171159126001	1711591260	1711591	山西省	Rural	0	0	1	1955	10	17		3	4	1	2	0	0	0	2	2	2	2	2	2	2	2	2	2	2	2	2	2	2	1	1	1	2	3	7	2	1	1		2	2	1			0
171159126002	1711591260	1711591	山西省	Rural	0	0	2	1957	1	2		3	4	1	#N/A			#N/A	5		2	2	2	2	2	1	2	2	2	2	2	0	2	2	2	1			7			1			2				2
171159136001	1711591360	1711591	山西省	Rural	0	0	1	1970	6	3		3	5	1	#N/A			#N/A	2	2	2	2	2	2	2	2	2	2	2	2	2	2	2	2	1	1		7	7		2	1			2		1		0
171159136002	1711591360	1711591	山西省	Rural	0	0	2	1971	4	30		3	2	2	3	0	0	0	5	1	2	2	2	2	2	2	1	1	0	2	2	2	2	2	2	1			7			1			2				2
171159110001	1711591100	1711591	山西省	Rural	0	0	2	1949	4	6		3	2	5	2	0	0	0	5			1	2	2	2	1	0	2	2	2	2	0	2	2	2	1			7			1			1				2
171159121002	1711591210	1711591	山西省	Rural	0	0	2	1942	5	28		3	1	5	2	30000	0	15000	4	2	2	2	2	2	2	2	2	2	2	2	2	0	2	2	1	2		7			2						2		0
171159118002	1711591180	1711591	山西省	Rural	0	0	1	1954	11	15		3	4	1	2	0	0	0	4	2		2	2	2	2	0	2	0	2	2	2	0	2	2	1	1		7	7		2	2					2	2	0
171159118001	1711591180	1711591	山西省	Rural	0	0	2	1954	10	11		3	4	1	#N/A			#N/A	2	2	2	2	2	2	2	2	2	2	2	2	2	2	2	1	1	1	7	7	7	2	2	2				1	1	2	2
171159125002	1711591250	1711591	山西省	Rural	0	0	1	1951	2	23		3	4	1	#N/A			#N/A	2	2	2	1	2	2	2	0	2	2	2	2	2	2	2	2	2	1			7			2						1	0
171159125001	1711591250	1711591	山西省	Rural	0	0	2	1954	10	21		3	2	1	3	20000	0	6666.67	3	2	2	2	2	2	2	0	2	2	2	2	2	2	2	2	2	1			7			1			2				2
171159124002	1711591240	1711591	山西省	Rural	0	0	1	1958	8	3		1	5	5	2	0	0	0	3		2	2	2	2	2	0	2	2	2	2	2	2	2	2	1	1		7	7		1	2		1				1	0
171159123002	1711591230	1711591	山西省	Rural	0	0	2	1949	2	2		3	4	5	3	0	0	0			2	2	2	2	2	2	1	2	2	2	0	2	2	2	2	1			7			1			2				2
171159111002	1711591110	1711591	山西省	Rural	0	0	1	1943	6	2		3	2	1	2	0	0	0	3	2	2	2	2	2	2	2	1	2	0	2	2	0	2	1	1	1	7	7	7	1	1	1	2	2	2				2
171159111001	1711591110	1711591	山西省	Rural	0	0	2	1943	7	5		3	1	1	#N/A			#N/A			2	1	2	2	2	2	0	2	2	2	2	0	2	2	2	2													2
171159130001	1711591300	1711591	山西省	Rural	0	0	1	1968	6	16		3	5	1	#N/A			#N/A	5	2	2	2	2	0	2	1	2	2	1	2	2	1	2	1	2	1	3		7	2		1			2	2			0
171159130002	1711591300	1711591	山西省	Rural	0	0	2	1971	12	18		3	5	1	4	10000	0	2500	3	2	2	2	2	2	2	2	2	0	2	2	0	2	2	1	1	1	7	3	7	2	1	2		2		2		1	2
171159132001	1711591320	1711591	山西省	Rural	0	0	1	1966	3	20		3	8	1	4	0	0	0	2	2		2	2	2	2	2	2	2	2	2	2	2	2	1	1	1	7	3	3	1	1	1	2	1	2				0
171159132002	1711591320	1711591	山西省	Rural	0	0	2	1967	4	17		3	5	1	#N/A			#N/A	3	2	2	2	2	2	2	2	2	2	2	2	2	2	2	1	2	1	2		7	1		1	2		2				2
171159131001	1711591310	1711591	山西省	Rural	0	0	1	1967	3	12		3	4	1	#N/A			#N/A	3	1	2	2	2	2	2	2	2	2	2	2	2	0	2	1	1	1	7	7	7	1	1	1	2	2	2				0
171159131002	1711591310	1711591	山西省	Rural	0	0	2	1965	9	24		3	2	1	5	0	0	0	3	1	2	2	2	2	2	1	2	2	2	2	2	2	2	2	2	2													2
171159112001	1711591120	1711591	山西省	Rural	0	0	1	1955	11	5		3	6	5	2	0	0	0	4	1	2	2	2	2	2	2	2	2	2	2	2	0	2	1	1	1	7	7	7	2	2	2				1	1	2	0
171159135002	1711591350	1711591	山西省	Rural	0	0	1	1969	3	27		3	5	1	#N/A			#N/A	2	2	2	2	2	2	2	2	2	2	2	2	2	2	2	1	1	1	7	7	7	2	1	1		2	2	2			1
171159135001	1711591350	1711591	山西省	Rural	0	0	2	1970	12	27		3	5	1	4	0	0	0	3	2	2	2	2	2	2	2	2	2	2	2	2	2	2	2	1	1		7	7		2	2					1	2	2
171159113002	1711591130	1711591	山西省	Rural	0	0	1	1937	7	14		3	2	1	#N/A			#N/A		1	2	2	2	2	2	2	2	2	2	2	1	2	2	2	2	2													0
171159113001	1711591130	1711591	山西省	Rural	0	0	2	1939	7	31		3	2	1	3	0	0	0	3	2	2	2	2	2	2	2	2	2	0	2	2	2	2	2	2	2													0
171159115001	1711591150	1711591	山西省	Rural	0	0	1	1965	7	17		3	4	6	2	0	0	0	5		1	2	2	2	1	2	2	2	0	2	2	2	2	2	1	1		7	7		1	2		2				1	0
171159108001	1711591080	1711591	山西省	Rural	0	0	1	1952	5	20		3	2	5	2	0	1000	500	1	2	2	2	2	2	2	2	2	2	2	2	2	2	2	2	2	1			7			2						2	0
171159107001	1711591070	1711591	山西省	Rural	0	0	1	1962	9	13		3	6	1	2	0	2000	1000	3	2	2	1	2	2	2	2	2	2	2	2	2	2	2	1	2	1	7		7	2		1			2	1			0
171159107002	1711591070	1711591	山西省	Rural	0	0	2	1966	9	4		3	5	1	#N/A			#N/A	2	2	2	2	2	2	2	2	2	2	2	2	2	2	2	2	1	1		7	7		1	2		2				1	2
171159116001	1711591160	1711591	山西省	Rural	0	0	2	1941	12	5		3	4	5	2	0	0	0	4			2	2	0	2	2	1	2	1	2	1	0	2	2	2	2													2
171159122001	1711591220	1711591	山西省	Rural	0	0	1	1953	2	15		3	4	1	#N/A			#N/A	4	1	2	2	2	2	2	2	2	2	0	2	2	2	2	2	2	1			7			1			2				2
171159122002	1711591220	1711591	山西省	Rural	0	0	2	1954	9	25		3	4	1	2	0	0	0	4		2	2	2	2	2	0	2	2	0	2	2	0	2	2	2	1			7			2						1	2
171159109002	1711591090	1711591	山西省	Rural	0	0	1	1966	12	15		3	5	1	2	0	4500	2250	3	2	2	2	2	2	2	2	2	2	2	2	2	0	2	1	2	1	7		7	2		1			2	2			0
171159109001	1711591090	1711591	山西省	Rural	0	0	2	1963	11	21		3	2	1	#N/A			#N/A	1	1	2	2	2	2	2	2	2	2	2	2	2	0	2	1	1	1	7	7	7	2	1	1		2	2	2			2
171159119001	1711591190	1711591	山西省	Rural	0	0	1	1965	10	10		3	5	1	#N/A			#N/A	3	2	2	2	2	2	2	2	2	2	2	2	2	2	2	1	1	1	7	7	7	2	2	2				2	2	2	0
171159119002	1711591190	1711591	山西省	Rural	0	0	2	1968	7	31		3	5	1	3	50000	0	16666.7	3	2	2	2	2	2	2	2	2	0	2	2	2	0	2	1	1	1	7	7	7	2	2	2				2	2	2	2
171159133001	1711591330	1711591	山西省	Rural	0	0	1	1955	3	29		3	4	5	2	0	0	0	3	2	2	2	2	2	2	0	2	2	2	2	2	2	2	2	1	2		7			1			1					1
171159101002	1711591010	1711591	山西省	Rural	0	0	1	1960	9	13		3	6	1	#N/A			#N/A	3	2	2	2	2	0	2	2	2	2	2	2	2	2	2	1	1	1	7	7	7	2	2	2				2	2	2	0
171159101001	1711591010	1711591	山西省	Rural	0	0	2	1963	11	16		3	5	1	3	0	2500	833.333	4	1	2	2	2	2	2	2	2	2	2	2	2	1	2	1	1	1	1	7	7	2	1	2		2		2		2	2
171159221001	1711592210	1711592	山西省	Rural	0	0	2	1947	7	21		3	1	5	2	0	0	0	5		1	1	2	2	2	2	1	2	2	2	2	2	2	2	2	1			7			1			2				2
171159213001	1711592130	1711592	山西省	Rural	0	0	1	1943	3	5		3	1	4	2	0	0	0	3	1	2	2	2	2	2	2	2	2	2	2	2	0	2	2	2	1			7			2						2	0
171159203001	1711592030	1711592	山西省	Rural	0	0	1	1946	10	3		3	5	5	2	0	0	0	4		1	2	2	2	2	2	2	2	2	2	0	1	2	2	1	1		7	7		1	2		2				1	0
171159222001	1711592220	1711592	山西省	Rural	0	0	2	1950	10	21		3	1	5	2	0	1500	750	5		1	2	2	0	0	0	2	2	2	2	2	0	2	2	1	1		7	7		2	1			2		1		2
171159211001	1711592110	1711592	山西省	Rural	0	0	1	1958	4	14		3	5	1	2	0	0	0	2		2	2	2	2	2	2	2	2	2	2	2	2	2	2	2	1			7			1			1				0
171159211002	1711592110	1711592	山西省	Rural	0	0	2	1959	3	30		3	6	1	#N/A			#N/A	2	2	2	2	2	2	2	2	2	2	0	2	2	2	2	2	1	1		7	7		1	1		1	1				2
171159227001	1711592270	1711592	山西省	Rural	0	0	2	1929	5	25		3	1	5	3	0	14000	4666.67			2	2	2	2	2	2	2	2	0	2	2	0	2	2	2	2													2
171159230001	1711592300	1711592	山西省	Rural	0	0	2	1961	2	11		3	5	5	4	0	0	0	3	2	2	2	2	2	2	2	2	2	2	2	2	0	2	1	1	1	5	5	7	2	2	2				1	1	1	2
171159218001	1711592180	1711592	山西省	Rural	0	0	2	1952	9	26		3	1	5	2	0	0	0	2	2	1	1	2	2	2	2	2	2	2	2	2	2	2	2	2	1			7			2						1	2
171159216001	1711592160	1711592	山西省	Rural	0	0	1	1950	3	12		3	2	1	#N/A			#N/A	4		2	2	2	2	2	2	1	2	2	2	2	2	2	2	2	2													0
171159216002	1711592160	1711592	山西省	Rural	0	0	2	1956	11	12		3	1	1	2	0	30000	15000	5	1			0	0	2	2	2	2	2	2	2	0	2	2	2	1			7			1			2				2
171159224002	1711592240	1711592	山西省	Rural	0	0	1	1950	3	28		3	5	1	2	0	0	0	4	1	2	2	2	2	2	2	1	2	2	2	2	2	2	2	2	1			7			1			1				1
171159224001	1711592240	1711592	山西省	Rural	0	0	2	1940	11	26		3	1	1	#N/A			#N/A	2	1	2	2	2	2	2	2	2	2	2	2	2	2	2	2	2	1			7			1			2				2
171159209002	1711592090	1711592	山西省	Rural	0	0	1	1933	1	13		3	3	1	3	70000	0	23333.3		2	2	2	2	2	2	2	2	2	0	2	0	2	2	2	2	2													0
171159209001	1711592090	1711592	山西省	Rural	0	0	2	1931	10	19		3	1	1	#N/A			#N/A			2	2	2	2	2	0	2	2	2	2	2	2	2	2	2	1			3			1			1				2
171159214001	1711592140	1711592	山西省	Rural	0	0	1	1957	11	13		3	4	1	2	0	56000	28000	2	2	2	2	2	2	2	2	2	2	2	2	2	2	2	1	2	1	7		7	2		1			1	2			0
171159214002	1711592140	1711592	山西省	Rural	0	0	2	1960	2	11		3	1	1	#N/A			#N/A	4	1	2	2	2	2	2	2	2	2	2	2	2	1	2	2	2	2													2
171159201002	1711592010	1711592	山西省	Rural	0	0	1	1959	11	25		3	5	1	3	0	300	100	3	2	2	2	2	2	2	2	2	2	2	2	2	2	2	2	2	2													0
171159201001	1711592010	1711592	山西省	Rural	0	0	2	1961	8	12		3	2	1	#N/A			#N/A	4	2	2	2	2	2	2	2	2	2	2	2	2	2	2	2	1	1		7	7		2	2					2	2	0
171159210001	1711592100	1711592	山西省	Rural	0	0	1	1943	2	23		3	4	1	2	0	0	0	3		2	2	2	0	2	2	2	2	2	2	2	0	0	2	2	1			7			2						2	0
171159210002	1711592100	1711592	山西省	Rural	0	0	2	1944	6	6		3	1	1	#N/A			#N/A	5	1	1	2	2	2	2	0	1	2	2	2	2	0	2	2	2	1			7			2						1	2
171159205002	1711592050	1711592	山西省	Rural	0	0	1	1964	2	19		3	4	1	#N/A			#N/A	1	2	2	2	2	2	2	2	2	2	2	2	0	2	2	1	2	1	7		7	2		2				2		1	0
171159205001	1711592050	1711592	山西省	Rural	0	0	2	1971	7	25		3	4	1	3	0	0	0	3	2	2	2	2	2	2	2	2	2	2	0	1	0	2	2	1	1		7	7		1	2		2				2	2
171159215002	1711592150	1711592	山西省	Rural	0	0	1	1955	11	23		3	5	1	2	0	0	0	2	2	2	2	2	2	2	2	2	2	2	2	2	2	2	1	1	1	7	7	7	2	2	2				2	2	2	0
171159215001	1711592150	1711592	山西省	Rural	0	0	2	1957	10	30		3	1	1	#N/A			#N/A	4	2	2	2	2	2	2	2	2	2	2	2	2	0	2	2	1	1		7	7		2	2					1	2	2
171159219002	1711592190	1711592	山西省	Rural	0	0	1	1963	4	3		3	6	1	#N/A			#N/A	2		2	2	2	2	2	1	2	2	2	2	2	2	2	2	2	1			7			1			2				0
171159219001	1711592190	1711592	山西省	Rural	0	0	2	1963	10	28		3	5	1	2	0	0	0	4		2	2	2	2	2	2	2	2	2	2	2	2	2	2	1	2		7			1			1					0
171159235002	1711592350	1711592	山西省	Rural	0	0	1	1972	4	12		1	5	1	#N/A			#N/A	3				2	2	2	2	2	2	2	2	2	2	2	2	2	1			7			1			2				0
171159235001	1711592350	1711592	山西省	Rural	0	0	2	1973	10	16		1	5	1	2	0	0	0	2	2	2	2	2	2	2	2	2	2	2	2	2	2	2	2	1	1		1	7		1	1		1	2				2
171159225002	1711592250	1711592	山西省	Rural	0	0	1	1952	5	21		3	4	1	2	0	0	0	2	1	2	2	2	2	2	2	2	2	2	2	2	2	2	1	1	1	7	7	7	1	1	1	2	1	2				2
171159225001	1711592250	1711592	山西省	Rural	0	0	2	1954	1	24		3	2	1	#N/A			#N/A	2		2	2	2	2	2	2	2	2	2	2	2	2	2	2	1	1		3	7		1	2		2				1	2
171159234001	1711592340	1711592	山西省	Rural	0	0	1	1968	8	8		3	5	1	4	0	0	0	3	1	2	2	2	2	2	2	2	2	2	2	2	2	2	2	1	1		5	7		1	1		2	1				0
171159234002	1711592340	1711592	山西省	Rural	0	0	2	1969	12	3		3	5	1	#N/A			#N/A	1		2	2	2	2	2	2	2	2	2	2	2	2	2	2	1	1		7	7		2	2					1	1	2
171159220001	1711592200	1711592	山西省	Rural	0	0	1	1966	4	18		3	2	2	3	0	0	0	2		2	2	2	2	2	2	2	2	2	2	2	2	2	1	2	1	7		7	2		2				2		2	0
171159207001	1711592070	1711592	山西省	Rural	0	0	1	1958	10	31		1	5	1	2	0	0	0	1	2	2	2	2	2	2	2	2	2	2	2	2	2	2	2	1	1		7	7		1	2		2				1	1
171159207002	1711592070	1711592	山西省	Rural	0	0	2	1960	6	10		3	6	1	#N/A			#N/A	3	2	2	2	2	2	2	2	2	2	1	2	2	1	2	2	2	1			7			1			2				2
171159208001	1711592080	1711592	山西省	Rural	0	0	1	1953	1	14		3	4	1	2	0	0	0	2			2	2	2	2	2	2	2	0	2	2	2	2	1	1	1	2	2	7	2	1	1		2	2	1			0
171159208002	1711592080	1711592	山西省	Rural	0	0	2	1954	12	4		3	2	1	#N/A			#N/A	3			2	2	2	2	0	2	2	2	2	2	0	2	2	1	1		7	7		1	2		2				1	2
171159204002	1711592040	1711592	山西省	Rural	0	0	1	1950	10	19		3	5	1	#N/A			#N/A	3		2		2	2	2	2	2	2	2	2	2	2	2	2	2	1			7			2						1	0
171159204001	1711592040	1711592	山西省	Rural	0	0	2	1954	2	23		3	2	1	2	0	0	0	3	1	2	2	2	2	2	2	2	2	2	2	2	2	2	2	1	1		7	7		2	2					1	1	2
171159212002	1711592120	1711592	山西省	Rural	0	0	2	1953	8	18		3	2	5	2	3000	0	1500	3		2	2	2	2	2	2	2	2	2	2	2	2	2	2	1	1		2	7		1	2		2				2	2
171159231001	1711592310	1711592	山西省	Rural	0	0	1	1968	2	4		3	5	1	4	0	0	0	1	2	2	2	2	2	2	2	2	2	2	2	2	2	2	1	2	1	7		7	2		1			2	1			0
171159231002	1711592310	1711592	山西省	Rural	0	0	2	1972	10	23		3	5	1	#N/A			#N/A		2	2	2	2	2	2	2	2	2	0	2	2	0	2	2	1	2		7			2						2		2
171159206001	1711592060	1711592	山西省	Rural	0	0	1	1946	3	13		3	4	1	3	0	0	0	3	2	1	2	2	2	2	2	2	2	2	2	2	0	2	2	2	1			7			2						1	0
171159206002	1711592060	1711592	山西省	Rural	0	0	2	1948	11	28		3	4	1	#N/A			#N/A	4		2	2	2	2	2	0	1	2	0	2	1	2	2	2	2	1			7			1			2				2
171159232002	1711592320	1711592	山西省	Rural	0	0	1	1968	9	26		3	5	1	#N/A			#N/A	3	2	2	2	0	2	2	2	2	2	1	2	2	2	2	2	2	1			7			1			2				0
171159232001	1711592320	1711592	山西省	Rural	0	0	2	1971	1	24		3	6	1	3	0	0	0	1	2	2	2	2	2	2	2	2	2	2	2	2	2	2	2	1	1		7	7		1	1		2	2				2
171159233001	1711592330	1711592	山西省	Rural	0	0	2	1973	12	3		3	5	1	4	0	0	0	3		1		2	2	2	2	2	2	2	2	2	2	2	1	1	1	4	4	7	2	1	1		2	2	1			2
171159229002	1711592290	1711592	山西省	Rural	0	0	1	1965	9	2		3	4	1	3	20000	0	6666.67	1				2	2	2	2	2	2	2	2	2	0	2	1	1	1	7	7	7	2	2	1			2	2	2		0
171159229001	1711592290	1711592	山西省	Rural	0	0	2	1963	9	24		3	4	1	#N/A			#N/A	4	1	2	2	2	2	2	2	2	2	2	2	2	0	2	2	1	1		7	7		2	2					2	2	2
171159226001	1711592260	1711592	山西省	Rural	0	0	1	1953	2	3		3	4	1	2	0	5000	2500	3			2	2	2	2	1	2	2	2	2	2	2	2	2	2	1			7			1			2				0
171159226002	1711592260	1711592	山西省	Rural	0	0	2	1956	2	27		1	2	1	#N/A			#N/A	1	1	2	2	2	2	2	2	2	2	2	2	2	2	2	2	2	1			7			2						1	2
171159223001	1711592230	1711592	山西省	Rural	0	0	1	1945	3	17		3	4	1	#N/A			#N/A	3	2	2	2	2	0	0	2	2	2	2	2	2	2	2	2	2	1			7			1			2				0
171159223002	1711592230	1711592	山西省	Rural	0	0	2	1947	12	19		3	5	1	3	0	7500	2500	3		2	2	2	2	2	2	2	2	2	2	2	0	2	2	2	1			7			1			2				0
171159228002	1711592280	1711592	山西省	Rural	0	0	1	1966	3	2		3	5	1	#N/A			#N/A	4	2	2	2	2	0	2	0	2	2	0	2	2	2	0	2	2	2													0
171159228001	1711592280	1711592	山西省	Rural	0	0	2	1969	1	4		3	5	1	4	0	0	0	3	2		2	2	2	2	1	2	2	0	2	2	2	2	2	2	1			3			2						2	2
171159202002	1711592020	1711592	山西省	Rural	0	0	1	1965	4	27		2	5	1	2	0	0	0	3	2	2	2	2	2	2	2	2	2	2	2	2	2	2	1	1	1	7	7	7	2	2	2				2	1	1	0
171159202001	1711592020	1711592	山西省	Rural	0	0	2	1966	3	28		2	5	1	#N/A			#N/A	3	2	2	2	2	2	2	2	2	2	2	2	2	2	2	2	1	1		7	7		2	2					1	1	2
171159217002	1711592170	1711592	山西省	Rural	0	0	2	1968	3	21		3	2	2	#N/A			#N/A	4				2	1	2	2	2	2	2	2	2	1	2	2	2	1			7			2						1	2
171159217001	1711592170	1711592	山西省	Rural	0	0	1	1965	10	24		3	5	1	2	0	0	0	2	1	2	2	2	2	2	2	2	2	0	2	2	2	2	1	1	1	7	7	7	2	2	1			2	2	2		0
171159311002	1711593110	1711593	山西省	Rural	0	0	2	1957	2	26		3	4	1	#N/A			#N/A	5				2	0	2	2	2	2	2	2	2	0	2	2	2	1			7			1			1				2
171159311001	1711593110	1711593	山西省	Rural	0	0	1	1959	12	6		3	6	1	2	0	0	0	5	2	1	2	2	0	2	2	2	2	0	2	2	2	2	1	1	1	2	2	1	2	1	1		2	2	1			0
171159306001	1711593060	1711593	山西省	Rural	0	0	2	1930	5	27		3	2	5	2	60000	0	30000		2	2	2	2	2	2	2	2	2	2	2	2	2	2	2	2	1			7			2						2	2
171159302002	1711593020	1711593	山西省	Rural	0	0	1	1952	1	9		3	2	1	2	0	0	0	3	2	2	2	2	2	2	2	2	2	2	2	2	0	2	2	1	1		1	7		1	1		2	2				2
171159302001	1711593020	1711593	山西省	Rural	0	0	2	1959	7	21		3	1	2	#N/A			#N/A	3		2	2	2	2	2	2	2	2	2	2	2	2	2	2	2	1			2			1			2				1
171159312002	1711593120	1711593	山西省	Rural	0	0	1	1953	2	5		1	2	1	3	4000	0	1333.33	3		2	2	2	2	2	2	2	2	0	0	2	2	2	2	1	1		7	7		1	1		1	1				0
171159312001	1711593120	1711593	山西省	Rural	0	0	2	1954	11	2		1	1	1	#N/A			#N/A	2			2	2	2	2	2	2	2	0	2	2	0	2	2	2	1			7			1			2				2
171159323001	1711593230	1711593	山西省	Rural	0	0	1	1933	5	13		3	1	1	#N/A			#N/A			2	2	2	2	2	1	2	2	2	2	0	2	2	2	2	1			7			1			2				0
171159323002	1711593230	1711593	山西省	Rural	0	0	2	1939	2	16		3	1	1	3	0	0	0	4	1	2	2	2	2	2	1	2	2	2	2	2	2	2	2	2	1			7			2						1	0
171159319002	1711593190	1711593	山西省	Rural	0	0	1	1954	2	26		3	1	5	3	0	0	0	4		2	2	2	2	2	2	2	2	0	2	2	2	2	2	2	1			7			1			2				0
171159309001	1711593090	1711593	山西省	Rural	0	0	1	1961	10	17		3	4	2	#N/A			#N/A	3		2	2	2	2	2	2	2	2	2	2	2	2	2	1	1	1	7	7	7	2	2	2				2	2	2	0
171159309002	1711593090	1711593	山西省	Rural	0	0	2	1966	6	21		3	1	2	3	0	0	0	2		2	2	2	2	2	2	2	2	2	2	2	0	2	2	2	1			7			2						1	0
171159317001	1711593170	1711593	山西省	Rural	0	0	1	1951	5	27		3	1	5	2	0	0	0	2	2	2	2	2	2	2	2	2	2	2	2	2	2	2	2	2	1			7			2						1	0
171159325001	1711593250	1711593	山西省	Rural	0	0	1	1964	1	14		2	6	1	2	0	0	0	3		2	2	2	2	2	2	2	2	2	2	2	2	2	2	1	1		7	7		1	1		2	2				0
171159325002	1711593250	1711593	山西省	Rural	0	0	2	1964	2	8		2	2	1	#N/A			#N/A	5	2	2		2	2	2	2	2	2	0	2	2	2	2	2	1	1		7	7		2	1			2		2		0
171159318001	1711593180	1711593	山西省	Rural	0	0	2	1955	9	7		3	1	5	2	0	0	0	4		2	2	2	2	2	2	2	2	2	2	2	1	2	1	1	2	7	5		2	2					2	1		2
171159304001	1711593040	1711593	山西省	Rural	0	0	2	1944	2	14		3	4	5	2	0	0	0	1	2	1	2	2	0	2	2	2	2	2	2	2	2	0	2	1	1		3	7		1	2		2				1	0
171159313002	1711593130	1711593	山西省	Rural	0	0	1	1954	9	7		3	4	1	#N/A			#N/A	4		1	1	2	2	2	2	1	2	2	1	0	0	2	2	2	1			7			2						1	0
171159313001	1711593130	1711593	山西省	Rural	0	0	2	1958	8	20		3	4	1	2	0	0	0	4	2	2	2	2	2	2	2	2	2	2	2	2	1	2	2	1	1		7	7		2	2					1	1	2
171159307001	1711593070	1711593	山西省	Rural	0	0	1	1933	12	22		3	4	5	2	0	0	0	4	2	2	2	2	2	2	2	2	2	2	2	2	2	2	2	2	2													0
171159301001	1711593010	1711593	山西省	Rural	0	0	1	1955	9	6		3	2	6	2	0	0	0	4		2	2	2	2	2	0	2	2	0	2	2	2	2	2	2	1			3			1			1				0
171159320001	1711593200	1711593	山西省	Rural	0	0	2	1950	11	10		3	2	5	2	0	0	0	3		2	2	2	2	2	2	2	2	0	2	2	0	2	2	1	1		7	7		2	2					2	2	2
171159326001	1711593260	1711593	山西省	Rural	0	0	1	1968	11	22		3	1	1	2	0	0	0	3	2	2	2	2	2	2	2	2	2	2	2	2	2	2	2	2	1			7			2						2	0
171159326002	1711593260	1711593	山西省	Rural	0	0	2	1970	7	18		3	4	1	#N/A			#N/A	2	2	2	2	2	2	2	2	2	2	2	2	2	2	2	2	2	1			7			2						2	2
171159321001	1711593210	1711593	山西省	Rural	0	0	1	1961	5	6		3	1	6	2	0	0	0	2	1	2	2	2	2	2	2	2	2	2	2	2	2	2	2	2	1			7			1			2				0
171159310002	1711593100	1711593	山西省	Rural	0	0	1	1947	4	4		3	4	1	#N/A			#N/A	3	2	2	2	2	2	2	2	2	2	2	2	2	2	2	1	2	1	2		7	2		1			2	2			0
171159310001	1711593100	1711593	山西省	Rural	0	0	2	1949	3	3		3	2	1	2	0	0	0	4	2	2	2	2	2	2	0	2	2	0	2	2	0	2	2	2	1			7			1			2				2
171159316002	1711593160	1711593	山西省	Rural	0	0	1	1950	3	8		3	4	1	2	0	0	0			2	1	2	2	2	2	1	2	0	2	2	2	2	2	2	2													0
171159316001	1711593160	1711593	山西省	Rural	0	0	2	1953	11	30		3	1	1	#N/A			#N/A	2	1	2	2	2	0	2	1	0	2	0	2	2	0	0	2	2	2													0
171159314001	1711593140	1711593	山西省	Rural	0	0	1	1951	8	10		3	2	5	2	0	0	0	4	2	2	2	2	2	2	0	2	1	2	2	2	2	2	2	2	1			7			2						1	0
171159303002	1711593030	1711593	山西省	Rural	0	0	1	1952	3	16		3	1	1	2	0	0	0	4		1	2	2	2	2	2	0	2	2	2	2	1	2	2	2	1			7			2						2	0
171159303001	1711593030	1711593	山西省	Rural	0	0	2	1959	1	9		3	1	1	#N/A			#N/A	3	2	2	2	2	2	2	2	2	2	2	2	2	2	2	2	1	1		7	7		2	1			1		2		2
171159324002	1711593240	1711593	山西省	Rural	0	0	2	1940	9	20		3	1	5	3	10000	0	3333.33	3		2	2	2	2	2	0	0	2	0	2	2	0	0	2	2	2													2
175531227002	1755312270	1755312	山西省	Rural	0	0	2	1950	1	2		3	1	1	#N/A			#N/A	4	2	2	2	2	2	2	2	2	2	2	2	2	0	1	2	2	1			7			1			2				2
175531227001	1755312270	1755312	山西省	Rural	0	0	1	1941	10	25		3	5	1	2	0	0	0	5	2	2	2	2	0	2	1	2	2	2	2	2	0	2	2	2	2													2
175531220001	1755312200	1755312	山西省	Rural	0	0	1	1960	4	7		3	6	1	#N/A			#N/A	3		1	2	2	2	2	2	2	2	2	2	2	2	2	1	2	2	7			2						2			0
175531220002	1755312200	1755312	山西省	Rural	0	0	2	1961	12	27		3	6	1	3	0	0	0	3	2	2	2	2	2	2	2	2	2	2	2	2	0	2	2	1	1		7	7		1	1		1	1				2
175531229001	1755312290	1755312	山西省	Rural	0	0	1	1955	8	9		3	2	1	#N/A			#N/A	2	2	2	2	2	2	2	2	2	2	2	2	2	2	2	2	1	1		7	7		2	1			2		2		0
175531229002	1755312290	1755312	山西省	Rural	0	0	2	1955	3	12		3	5	2	2	0	0	0	3		2	2	2	2	2	2	2	2	2	2	2	2	2	2	1	1		3	7		2	1			2		1		2
175531209001	1755312090	1755312	山西省	Rural	0	0	1	1941	12	4		3	5	5	2	20000	42000	31000	3	2	2	2	2	2	2	2	2	2	2	2	2	2	2	2	2	1			7			1			2				0
175531201002	1755312010	1755312	山西省	Rural	0	0	1	1951	2	19		3	4	5	3	0	0	0	2	2	2	2	2	2	2	2	2	2	2	2	2	2	2	2	2	1			7			2						2	0
175531216001	1755312160	1755312	山西省	Rural	0	0	1	1963	12	12		3	5	1	#N/A			#N/A	4	2		2	2	2	2	2	1	2	2	2	2	2	2	2	2	2													0
175531216002	1755312160	1755312	山西省	Rural	0	0	2	1967	5	1		3	4	1	3	0	0	0	3	2	2	2	2	2	2	2	2	2	1	2	2	2	2	2	2	1			7			1			2				2
175531218001	1755312180	1755312	山西省	Rural	0	0	2	1929	5	16		3	1	5	3	0	0	0		2	2	2	2	2	2	2	2	2	0	2	2	0	2	2	2	2													0
175531207002	1755312070	1755312	山西省	Rural	0	0	2	1952	5	22		3	1	5	2	0	0	0	3	2	2		2	2	2	2	2	2	2	2	2	1	2	2	2	1			7			2						1	2
175531222001	1755312220	1755312	山西省	Rural	0	0	1	1943	8	14		3	4	1	#N/A			#N/A				2	2	2	2	2	0	2	2	1	0	0	2	2	2	2													0
175531222002	1755312220	1755312	山西省	Rural	0	0	2	1947	4	28		3	4	1	2	0	0	0	5	2		2	2	2	2	2	2	2	2	2	2	0	2	2	2	1			7			2						1	2
175531226002	1755312260	1755312	山西省	Rural	0	0	1	1966	10	25		3	5	2	2	0	0	0	2	2		2	2	2	2	2	2	2	2	2	2	2	2	2	1	1		3	7		1	2		1				2	0
175531226001	1755312260	1755312	山西省	Rural	0	0	2	1966	8	10		3	5	1	#N/A			#N/A	2	2	1	2	2	2	2	2	2	2	2	2	2	0	2	2	2	1			7			1			2				2
175531211002	1755312110	1755312	山西省	Rural	0	0	1	1951	2	6		3	5	1	3	0	0	0	3	2	2	2	2	2	2	2	2	2	2	2	2	1	2	2	1	1		3	7		1	1		2	2				2
175531211001	1755312110	1755312	山西省	Rural	0	0	2	1952	11	22		3	4	1	#N/A			#N/A	2	2	2	2	2	2	2	2	2	2	2	2	2	2	2	2	2	1			7			1			2				2
175531224001	1755312240	1755312	山西省	Rural	0	0	1	1945	12	3		3	5	1	2	0	0	0	2	2	1	2	2	2	2	0	2	2	2	2	2	2	2	2	2	1			7			1			2				0
175531224002	1755312240	1755312	山西省	Rural	0	0	2	1950	9	25		3	4	1	#N/A			#N/A	3	2	2	2	2	2	2	2	2	2	2	2	2	0	2	2	2	2													2
175531214002	1755312140	1755312	山西省	Rural	0	0	1	1954	5	15		3	5	1	2	0	0	0	3	2	2	2	2	2	2	2	2	2	2	2	2	2	2	2	2	1			7			2						1	0
175531214001	1755312140	1755312	山西省	Rural	0	0	2	1957	8	5		3	5	1	#N/A			#N/A	3	1	1	1	2	1	2	2	2	1	2	2	2	2	0	2	2	2													2
175531219002	1755312190	1755312	山西省	Rural	0	0	1	1953	7	29		2	2	1	2	0	0	0	4	1	1	1	2	2	2	2	1	2	2	2	2	1	1	1	1	1	7	7	7	2	1	2		2		2		2	0
175531219001	1755312190	1755312	山西省	Rural	0	0	2	1953	7	12		2	2	1	#N/A			#N/A	4	2			2	2	2	2	2	2	2	2	2	2	2	2	2	1			3			1			2				2
175531206001	1755312060	1755312	山西省	Rural	0	0	1	1937	1	20		3	4	5	2	0	0	0	3	2	2	2	2	2	2	2	2	0	2	2	2	2	2	2	2	1			5			2						2	2
175531217001	1755312170	1755312	山西省	Rural	0	0	2	1955	12	19		3	4	5	2	0	2000	1000	3		2	2	2	2	2	2	2	2	2	2	2	2	2	2	2	1			7			1			2				2
175531221002	1755312210	1755312	山西省	Rural	0	0	1	1944	12	13		3	5	1	#N/A			#N/A			1	2	2	2	2	2	1	2	2	2	0	2	2	2	2	2													0
175531221001	1755312210	1755312	山西省	Rural	0	0	2	1947	12	8		3	4	1	2	0	0	0	3	2		2	2	2	2	1	2	2	2	2	2	2	2	2	2	1			7			2						1	2
175531205002	1755312050	1755312	山西省	Rural	0	0	2	1950	10	20		3	1	5	2	0	0	0	3	1	1	2	2	2	2	2	2	2	2	2	2	2	2	2	2	1			7			2						2	2
175531210001	1755312100	1755312	山西省	Rural	0	0	1	1959	1	28		3	5	1	#N/A			#N/A	4	2	2	2	2	1	2	2	2	2	1	2	2	2	2	2	2	1			1			1			2				0
175531210002	1755312100	1755312	山西省	Rural	0	0	2	1960	8	19		3	2	1	2	0	0	0	4	2	2	2	2	2	2	2	2	2	2	2	2	2	2	1	1	1	2	1	7	2	2	2				1	1	1	2
175531231001	1755312310	1755312	山西省	Rural	0	0	2	1937	10	25		3	4	5	2	2000	0	1000	2	2	2	2	2	2	2	2	2	2	2	2	2	2	2	2	2	1			7			1			2				2
175531204002	1755312040	1755312	山西省	Rural	0	0	1	1961	8	21		3	6	1	2	0	0	0	1	2	2	2	2	2	2	2	2	2	1	2	2	2	2	1	2	1	2		3	1		1	2		2				2
175531204001	1755312040	1755312	山西省	Rural	0	0	2	1964	12	20		3	5	2	#N/A			#N/A	3	2	2	2	2	2	0	2	2	2	2	2	2	2	2	2	1	1		4	7		1	1		2	2				2
175531212001	1755312120	1755312	山西省	Rural	0	0	1	1949	9	16		3	5	1	3	0	0	0	3		2	2	2	2	2	2	2	2	2	2	2	2	2	2	2	1			7			1			1				0
175531212002	1755312120	1755312	山西省	Rural	0	0	2	1953	5	29		3	5	1	#N/A			#N/A	1		2	2	2	2	2	2	2	2	2	2	2	2	2	2	2	2													2
175531225002	1755312250	1755312	山西省	Rural	0	0	1	1961	2	4		2	5	1	2	0	0	0	3	2	1	2	2	1	1	2	2	1	1	2	2	2	1	1	1	1	5	7	7	2	2	2				2	2	1	2
175531225001	1755312250	1755312	山西省	Rural	0	0	2	1960	5	21		2	2	1	#N/A			#N/A	4	2	2	2	2	2	2	2	2	2	2	2	2	2	2	2	1	1		7	7		2	2					2	1	2
175531230001	1755312300	1755312	山西省	Rural	0	0	1	1969	1	23		3	6	1	#N/A			#N/A	3	1	2	2	2	2	2	2	2	2	2	2	2	2	2	1	2	1	7		5	2		1			2	2			2
175531230002	1755312300	1755312	山西省	Rural	0	0	2	1970	9	1		3	2	1	3	0	0	0	4	2	2	2	2	2	2	2	2	2	2	2	2	2	2	2	2	1			7			2						1	2
175531202001	1755312020	1755312	山西省	Rural	0	0	1	1952	12	25		3	4	1	2	0	0	0	2	2	2	2	2	2	2	2	2	2	2	2	2	2	2	2	2	1			7			2						2	0
175531202002	1755312020	1755312	山西省	Rural	0	0	2	1958	2	23		3	2	1	#N/A			#N/A	3	2	1	2	2	2	2	2	2	2	2	2	2	2	2	2	2	1			7			2						1	2
175531228001	1755312280	1755312	山西省	Rural	0	0	2	1968	8	18		3	2	1	2	0	0	0	3	2	2	2	2	2	2	2	2	2	2	2	2	2	2	2	1	2		3			1			2					2
175531228002	1755312280	1755312	山西省	Rural	0	0	1	1967	7	17		3	2	1	#N/A			#N/A	3	2	2	2	2	2	2	2	2	2	1	2	2	2	2	2	1	1		5	3		2	2					2	2	0
175531208001	1755312080	1755312	山西省	Rural	0	0	1	1945	11	5		3	4	2	3	0	0	0	3	2	2	2	2	2	2	2	2	2	2	2	2	2	2	2	2	2													0
175531208002	1755312080	1755312	山西省	Rural	0	0	2	1949	9	2		3	2	2	#N/A			#N/A	4	2	2	2	2	2	2	1	2	2	2	2	2	2	2	2	2	2													2
[truncated: 18,609 more rows]
[truncated: 121 more columns]

## Sheet: Sheet3
总MET
0	1
792	2
247.5	1		1	0
247.5	1		2	600
247.5	1		3	3000
0	1
1314	2
594	1
1314	2
247.5	1
1314	2
[truncated: 19,806 more rows]
